# Supplementary material for: Cell-free DNA methylome and fragmentome analysis for relapse monitoring of Ewing sarcoma
Source: EMBO Mol Med. 2026 Mar 6;18(4):1342–57. doi: 10.1038/s44321-026-00396-7 (PMC13084053; doi:10.1038/s44321-026-00396-7)
Supplement: Supplementary file 1 — Table EV1 [file 44321_2026_396_MOESM1_ESM.xlsx]

## Sheet: Table EV1
Table EV1. Clinical characteristics of patients with EwS or CIC.
Patient ID	Age	Sex	Cancer type	Fusion	Status at Diagnosis	Status at Relapse	Metastasis location(s)	Dead/Alive
Patient1	[3,18)	Male	Ewing Sarcoma	EWSR1::FLI1	Localised			Alive
Patient2	[18,25)	Male	CIC-rearranged Sarcoma	CIC::DUX4		Localised		Dead
Patient3	[18,25)	Female	Ewing Sarcoma	EWSR1 FISH positive	Metastatic		Lung	Alive
Patient4	[25,35)	Female	Ewing Sarcoma	EWSR1 FISH positive		Metastatic	Unknown	Alive
Patient5	[18,25)	Male	Ewing Sarcoma	EWSR1 FISH positive	Metastatic	Metastatic	Bone	Dead
Patient6	[18,25)	Female	Ewing Sarcoma	EWSR1 FISH positive		Localised		Dead
Patient7	[18,25)	Female	Ewing Sarcoma	EWSR1 FISH positive	Localised			Alive
Patient8	[55,65)	Female	Ewing Sarcoma	EWSR1 FISH positive	Metastatic	Metastatic	Lung and Bone	Dead
Patient9	[3,18)	Female	Ewing Sarcoma	EWSR1 FISH positive	Metastatic		Lung and Bone	Alive
Patient10	[35,45)	Male	CIC-rearranged Sarcoma	CIC::DUX4		Metastatic	Lung	Dead
Patient11	[18,25)	Male	Ewing Sarcoma	EWSR1 FISH positive	Localised			Alive
Patient12	[18,25)	Female	Ewing Sarcoma	EWSR1 FISH positive	Localised			Alive
Patient13	[18,25)	Female	CIC-rearranged Sarcoma	CIC::DUX4	Localised	Localised		Dead
Patient14	[18,25)	Female	Ewing Sarcoma	EWSR1 FISH positive	Localised			Alive
Patient15	[18,25)	Male	Ewing Sarcoma	EWSR1 FISH positive		Metastatic	Bone	Alive
Patient16	[25,35)	Male	Ewing Sarcoma	EWSR1 FISH positive	Metastatic		Lung	Alive
Patient17	[18,25)	Male	Ewing Sarcoma	EWSR1 FISH positive	Localised			Alive
Patient18	[3,18)	Male	Ewing Sarcoma	EWSR1 FISH positive		Localised		Alive
Patient19	[3,18)	Male	Ewing Sarcoma	EWSR1 FISH positive	Localised			Alive
Patient20	[3,18)	Female	Ewing Sarcoma	EWSR1 gene rearrangement				Alive
Patient21	[3,18)	Male	Ewing Sarcoma	EWSR1 FISH positive				Alive
Patient22	[3,18)	Male	Ewing Sarcoma	EWSR1 FISH positive				Alive
Patient23	[3,18)	Male	Ewing Sarcoma	EWSR1 gene rearrangement	Localised			Alive
Patient24	[3,18)	Male	Ewing Sarcoma	EWSR1 gene rearrangement			Lung and Bone	Alive
Patient25	[3,18)	Female	Ewing Sarcoma	EWSR1 gene rearrangement	Localised			Alive
Patient26	[3,18)	Female	Ewing Sarcoma	EWSR1::FLI1	Localised			Alive
