# Supplementary material for: Cell-free DNA methylome and fragmentome analysis for relapse monitoring of Ewing sarcoma
Source: EMBO Mol Med. 2026 Mar 6;18(4):1342–57. doi: 10.1038/s44321-026-00396-7 (PMC13084053; doi:10.1038/s44321-026-00396-7)
Supplement: Supplementary file 2 — Table EV2 [file 44321_2026_396_MOESM2_ESM.xlsx]

## Sheet: Table EV2
Table EV2. Details of each timepoint collected for each patient, including time since first collection, the event where the sample was collected and the type of cancer.
Patient ID	Timepoint#	Time since first liquid biopsy (days)	Event	Cancer Type
Patient1	1	0	Diagnosis	Ewing Sarcoma
Patient1	2	91	Cycle 7	Ewing Sarcoma
Patient1	3	119	Cycle 9	Ewing Sarcoma
Patient2	1	0	Relapse 1	CIC-rearranged Sarcoma
Patient2	2	77	Relapse 1 Cycle 2	CIC-rearranged Sarcoma
Patient2	3	98	Relapse 1 Cycle 3	CIC-rearranged Sarcoma
Patient2	4	147	Relapse 2	CIC-rearranged Sarcoma
Patient3	1	0	Diagnosis	Ewing Sarcoma
Patient3	2	47	Cycle 4	Ewing Sarcoma
Patient3	3	98	Cycle 7	Ewing Sarcoma
Patient4	1	0	Relapse 1	Ewing Sarcoma
Patient4	2	47	Relapse 1 Cycle 3	Ewing Sarcoma
Patient4	3	68	Relapse 1 Cycle 4	Ewing Sarcoma
Patient5	1	0	Diagnosis	Ewing Sarcoma
Patient5	2	28	Cycle 3	Ewing Sarcoma
Patient5	3	54	Cycle 5	Ewing Sarcoma
Patient5	4	405	Relapse 1	Ewing Sarcoma
Patient5	5	449	Relapse 1 Cycle 3	Ewing Sarcoma
Patient5	6	523	Relapse 2	Ewing Sarcoma
Patient5	7	567	Relapse 2 Cycle 3	Ewing Sarcoma
Patient5	8	586	Relapse 2 Cycle 4	Ewing Sarcoma
Patient5	9	651	Relapse 3 Cycle 2	Ewing Sarcoma
Patient6	1	0	Relapse 1	Ewing Sarcoma
Patient6	2	22	Relapse 2	Ewing Sarcoma
Patient6	3	35	Relapse 3	Ewing Sarcoma
Patient6	4	43	Relapse 3 Post-Radiotherapy	Ewing Sarcoma
Patient7	1	0	Diagnosis	Ewing Sarcoma
Patient7	2	49	Cycle 4	Ewing Sarcoma
Patient7	3	76	Cycle 6	Ewing Sarcoma
Patient8	1	0	Diagnosis	Ewing Sarcoma
Patient8	2	46	Cycle 4	Ewing Sarcoma
Patient8	3	60	Cycle 5	Ewing Sarcoma
Patient8	4	179	Relapse 1	Ewing Sarcoma
Patient9	1	0	Diagnosis	Ewing Sarcoma
Patient9	2	12	Cycle 2	Ewing Sarcoma
Patient9	3	28	Cycle 3	Ewing Sarcoma
Patient10	1	0	Relapse 1	CIC-rearranged Sarcoma
Patient10	2	33	Relapse 2 Cycle 2	CIC-rearranged Sarcoma
Patient11	1	0	Diagnosis	Ewing Sarcoma
Patient11	2	20	Cycle 2	Ewing Sarcoma
Patient11	3	35	Cycle 3	Ewing Sarcoma
Patient12	1	0	Diagnosis	Ewing Sarcoma
Patient12	2	12	Cycle 2	Ewing Sarcoma
Patient12	3	28	Cycle 3	Ewing Sarcoma
Patient13	1	0	Diagnosis	CIC-rearranged Sarcoma
Patient13	2	45	Relapse 1	CIC-rearranged Sarcoma
Patient13	3	193	Relapse 2	CIC-rearranged Sarcoma
Patient13	4	217	Relapse 3	CIC-rearranged Sarcoma
Patient14	1	0	Diagnosis	Ewing Sarcoma
Patient14	2	14	Cycle 2	Ewing Sarcoma
Patient14	3	28	Cycle 3	Ewing Sarcoma
Patient15	1	0	Relapse 1	Ewing Sarcoma
Patient15	2	28	Relapse 1 Cycle 2	Ewing Sarcoma
Patient15	3	48	Relapse 1 Cycle 3	Ewing Sarcoma
Patient15	4	121	Relapse 1 Cycle 6	Ewing Sarcoma
Patient15	5	141	Relapse 1 Cycle 7	Ewing Sarcoma
Patient15	6	162	Relapse 1 Cycle 8	Ewing Sarcoma
Patient16	1	0	Diagnosis	Ewing Sarcoma
Patient16	2	12	Cycle 2	Ewing Sarcoma
Patient16	3	26	Cycle 3	Ewing Sarcoma
Patient17	1	0	Diagnosis	Ewing Sarcoma
Patient18	1	0	Relapse 1	Ewing Sarcoma
Patient18	2	34	Relapse 1 Cycle 2	Ewing Sarcoma
Patient18	3	54	Relapse 1 Cycle 3	Ewing Sarcoma
Patient18	4	82	Relapse 2	Ewing Sarcoma
Patient18	5	91	Relapse 2	Ewing Sarcoma
Patient18	6	105	Relapse 2	Ewing Sarcoma
Patient18	7	134	Relapse 2 Cycle 2	Ewing Sarcoma
Patient18	8	145	Relapse 2 Cycle 2	Ewing Sarcoma
Patient18	9	161	Relapse 2 Cycle 3	Ewing Sarcoma
Patient19	1	0	Diagnosis	Ewing Sarcoma
Patient20	1	0	Cycle 2	Ewing Sarcoma
Patient20	2	14	Cycle 3	Ewing Sarcoma
Patient21	1	0	Cycle 2	Ewing Sarcoma
Patient21	2	13	Cycle 3	Ewing Sarcoma
Patient21	3	132	Surgery	Ewing Sarcoma
Patient22	1	0	Cycle 2	Ewing Sarcoma
Patient22	2	14	Cycle 3	Ewing Sarcoma
Patient23	1	0	Diagnosis	Ewing Sarcoma
Patient23	2	14	Cycle 2	Ewing Sarcoma
Patient23	3	28	Cycle 3	Ewing Sarcoma
Patient23	4	137	Surgery	Ewing Sarcoma
Patient24	1	0	Cycle 2	Ewing Sarcoma
Patient24	2	14	Cycle 3	Ewing Sarcoma
Patient25	1	0	Diagnosis	Ewing Sarcoma
Patient25	2	13	Cycle 2	Ewing Sarcoma
Patient25	3	27	Cycle 3	Ewing Sarcoma
Patient26	1	0	Diagnosis	Ewing Sarcoma
Patient26	2	22	Cycle 2	Ewing Sarcoma
Patient26	3	35	Cycle 3	Ewing Sarcoma
