# Supplementary material for: Cell-free DNA methylome and fragmentome analysis for relapse monitoring of Ewing sarcoma
Source: EMBO Mol Med. 2026 Mar 6;18(4):1342–57. doi: 10.1038/s44321-026-00396-7 (PMC13084053; doi:10.1038/s44321-026-00396-7)
Supplement: Supplementary file 3 — Table EV3 [file 44321_2026_396_MOESM3_ESM.xlsx]

## Sheet: Table EV3
Table EV3. Clinical characteristics of NCCs.
sample_name	sex	age	source	cohort	EwingSign split1	EwingSign split2	EwingSign split3	EwingSign split4	EwingSign split5	EwingSign split6	EwingSign split7	EwingSign split8	EwingSign split9	EwingSign split10	EwingSign split11	EwingSign split12	EwingSign split13	EwingSign split14	EwingSign split15	EwingSign split16	EwingSign split17	EwingSign split18	EwingSign split19	EwingSign split20	EwingSign split21	EwingSign split22	EwingSign split23	EwingSign split24	EwingSign split25	nTrain	nTest
NCC0005_D1_Merged	Female	[45,55)	Chemi et al., (2022)	cohort 1	Train	Train	Train	Train	Train	Test	Train	Train	Train	Train	Train	Train	Test	Train	Train	Train	Train	Train	Train	Train	Train	Train	Test	Train	Train	22	3
NCC0001_D1_Merged	Male	[25,35)	Chemi et al., (2022)	cohort 1	Test	Train	Train	Test	Train	Train	Test	Train	Test	Train	Train	Train	Train	Test	Train	Train	Test	Train	Train	Test	Train	Train	Train	Test	Train	17	8
NCC0002_D1_Merged	Female	[45,55)	Chemi et al., (2022)	cohort 1	Train	Train	Train	Train	Train	Train	Train	Train	Train	Test	Train	Train	Test	Train	Test	Train	Test	Test	Train	Train	Train	Train	Test	Test	Train	18	7
NCC0003_D1_Merged	Female	[45,55)	Chemi et al., (2022)	cohort 1	Train	Test	Train	Train	Train	Test	Train	Train	Train	Train	Test	Test	Train	Train	Train	Test	Train	Train	Train	Test	Test	Test	Train	Train	Test	16	9
NCC0007_D1_Merged	Female	[35,45)	Chemi et al., (2022)	cohort 1	Test	Train	Train	Train	Train	Train	Train	Test	Test	Train	Test	Test	Train	Train	Train	Test	Train	Test	Test	Train	Train	Test	Train	Train	Test	15	10
NCC0008_D1_Merged	Female	[45,55)	Chemi et al., (2022)	cohort 1	Train	Train	Test	Train	Test	Train	Test	Test	Train	Test	Train	Train	Train	Test	Train	Train	Train	Train	Test	Train	Test	Train	Train	Train	Train	17	8
NCC0013	Male	[55,65)	Chemi et al., (2022)	cohort 1	Train	Train	Train	Train	Train	Train	Train	Train	Train	Train	Train	Train	Train	Test	Train	Train	Test	Test	Train	Test	Train	Test	Train	Train	Train	20	5
NCC0009	Female	[55,65)	Chemi et al., (2022)	cohort 1	Test	Test	Train	Train	Train	Train	Train	Test	Test	Train	Train	Train	Train	Train	Train	Test	Train	Train	Train	Train	Train	Train	Train	Train	Train	20	5
NCC0016	Female	[55,65)	Chemi et al., (2022)	cohort 1	Train	Train	Train	Test	Test	Test	Test	Train	Train	Test	Train	Test	Train	Train	Test	Train	Train	Train	Train	Train	Train	Train	Test	Test	Train	16	9
NCC0010	Male	[55,65)	Chemi et al., (2022)	cohort 1	Train	Train	Test	Train	Train	Train	Train	Train	Train	Train	Test	Train	Test	Train	Train	Train	Train	Train	Test	Train	Test	Train	Train	Train	Test	19	6
NCC0017	Male	[55,65)	Chemi et al., (2022)	cohort 2	Test	Test	Test	Test	Test	Test	Test	Test	Test	Test	Test	Test	Test	Test	Test	Test	Test	Test	Test	Test	Test	Test	Test	Test	Test	0	25
NCC0011	Male	[65,70)	Chemi et al., (2022)	cohort 2	Test	Test	Test	Test	Test	Test	Test	Test	Test	Test	Test	Test	Test	Test	Test	Test	Test	Test	Test	Test	Test	Test	Test	Test	Test	0	25
NCC0012	Female	[55,65)	Chemi et al., (2022)	cohort 2	Test	Test	Test	Test	Test	Test	Test	Test	Test	Test	Test	Test	Test	Test	Test	Test	Test	Test	Test	Test	Test	Test	Test	Test	Test	0	25
NCC0018	Male	[55,65)	Chemi et al., (2022)	cohort 2	Test	Test	Test	Test	Test	Test	Test	Test	Test	Test	Test	Test	Test	Test	Test	Test	Test	Test	Test	Test	Test	Test	Test	Test	Test	0	25
NCC0027	Male	[55,65)	Chemi et al., (2022)	cohort 2	Test	Test	Test	Test	Test	Test	Test	Test	Test	Test	Test	Test	Test	Test	Test	Test	Test	Test	Test	Test	Test	Test	Test	Test	Test	0	25
NCC0019	Male	[55,65)	Chemi et al., (2022)	cohort 2	Test	Test	Test	Test	Test	Test	Test	Test	Test	Test	Test	Test	Test	Test	Test	Test	Test	Test	Test	Test	Test	Test	Test	Test	Test	0	25
NCC0020	Female	[55,65)	Chemi et al., (2022)	cohort 2	Test	Test	Test	Test	Test	Test	Test	Test	Test	Test	Test	Test	Test	Test	Test	Test	Test	Test	Test	Test	Test	Test	Test	Test	Test	0	25
NCC0028	Female	[55,65)	Chemi et al., (2022)	cohort 2	Test	Test	Test	Test	Test	Test	Test	Test	Test	Test	Test	Test	Test	Test	Test	Test	Test	Test	Test	Test	Test	Test	Test	Test	Test	0	25
NCC0029	Female	[55,65)	Chemi et al., (2022)	cohort 2	Test	Test	Test	Test	Test	Test	Test	Test	Test	Test	Test	Test	Test	Test	Test	Test	Test	Test	Test	Test	Test	Test	Test	Test	Test	0	25
NCC0030	Male	[55,65)	Chemi et al., (2022)	cohort 2	Test	Test	Test	Test	Test	Test	Test	Test	Test	Test	Test	Test	Test	Test	Test	Test	Test	Test	Test	Test	Test	Test	Test	Test	Test	0	25
NCC0031	Female	[55,65)	Chemi et al., (2022)	cohort 2	Test	Test	Test	Test	Test	Test	Test	Test	Test	Test	Test	Test	Test	Test	Test	Test	Test	Test	Test	Test	Test	Test	Test	Test	Test	0	25
NCC0021	Male	[55,65)	Chemi et al., (2022)	cohort 2	Test	Test	Test	Test	Test	Test	Test	Test	Test	Test	Test	Test	Test	Test	Test	Test	Test	Test	Test	Test	Test	Test	Test	Test	Test	0	25
NCC0022	Female	[55,65)	Chemi et al., (2022)	cohort 2	Test	Test	Test	Test	Test	Test	Test	Test	Test	Test	Test	Test	Test	Test	Test	Test	Test	Test	Test	Test	Test	Test	Test	Test	Test	0	25
NCC0032	Female	[55,65)	Chemi et al., (2022)	cohort 2	Test	Test	Test	Test	Test	Test	Test	Test	Test	Test	Test	Test	Test	Test	Test	Test	Test	Test	Test	Test	Test	Test	Test	Test	Test	0	25
NCC0023	Female	[55,65)	Chemi et al., (2022)	cohort 2	Test	Test	Test	Test	Test	Test	Test	Test	Test	Test	Test	Test	Test	Test	Test	Test	Test	Test	Test	Test	Test	Test	Test	Test	Test	0	25
NCC0024	Female	[55,65)	Chemi et al., (2022)	cohort 2	Test	Test	Test	Test	Test	Test	Test	Test	Test	Test	Test	Test	Test	Test	Test	Test	Test	Test	Test	Test	Test	Test	Test	Test	Test	0	25
NCC0033	Female	[55,65)	Chemi et al., (2022)	cohort 2	Test	Test	Test	Test	Test	Test	Test	Test	Test	Test	Test	Test	Test	Test	Test	Test	Test	Test	Test	Test	Test	Test	Test	Test	Test	0	25
NCC0034	Male	[55,65)	Chemi et al., (2022)	cohort 2	Test	Test	Test	Test	Test	Test	Test	Test	Test	Test	Test	Test	Test	Test	Test	Test	Test	Test	Test	Test	Test	Test	Test	Test	Test	0	25
NCC0025	Female	[55,65)	Chemi et al., (2022)	cohort 2	Test	Test	Test	Test	Test	Test	Test	Test	Test	Test	Test	Test	Test	Test	Test	Test	Test	Test	Test	Test	Test	Test	Test	Test	Test	0	25
NCC0026	Male	[55,65)	Chemi et al., (2022)	cohort 2	Test	Test	Test	Test	Test	Test	Test	Test	Test	Test	Test	Test	Test	Test	Test	Test	Test	Test	Test	Test	Test	Test	Test	Test	Test	0	25
NCC0035	Male	[55,65)	Chemi et al., (2022)	cohort 1	Train	Train	Train	Train	Train	Train	Train	Train	Train	Train	Train	Train	Train	Test	Train	Train	Train	Test	Train	Train	Test	Train	Train	Train	Train	22	3
NCC0057	Male	[55,65)	Chemi et al., (2022)	cohort 1	Train	Train	Train	Train	Train	Train	Train	Train	Test	Test	Train	Train	Train	Train	Train	Train	Train	Test	Train	Train	Test	Train	Train	Train	Train	21	4
NCC0036	Male	[55,65)	Chemi et al., (2022)	cohort 1	Test	Train	Train	Train	Train	Train	Train	Train	Train	Train	Train	Test	Train	Test	Train	Train	Train	Train	Train	Test	Train	Test	Train	Train	Train	20	5
NCC0037	Male	[65,70)	Chemi et al., (2022)	cohort 1	Train	Train	Train	Train	Train	Train	Train	Train	Train	Train	Train	Train	Train	Train	Train	Train	Test	Test	Train	Test	Train	Train	Train	Test	Test	20	5
NCC0038	Male	[65,70)	Chemi et al., (2022)	cohort 1	Train	Train	Test	Train	Train	Train	Test	Test	Train	Test	Test	Train	Train	Train	Train	Train	Train	Train	Train	Train	Train	Train	Train	Train	Test	19	6
NCC0039	Male	[65,70)	Chemi et al., (2022)	cohort 1	Train	Train	Test	Train	Train	Train	Train	Train	Train	Train	Train	Test	Test	Train	Test	Train	Test	Test	Train	Test	Train	Train	Test	Train	Train	17	8
NCC0040	Male	[55,65)	Chemi et al., (2022)	cohort 1	Train	Train	Train	Train	Train	Train	Train	Train	Train	Train	Train	Test	Train	Train	Train	Test	Train	Train	Train	Test	Train	Train	Train	Test	Test	20	5
NCC0041	Female	[65,70)	Chemi et al., (2022)	cohort 1	Train	Train	Train	Train	Train	Train	Train	Train	Train	Train	Test	Train	Train	Train	Train	Train	Test	Train	Train	Test	Train	Train	Train	Train	Train	22	3
NCC0059	Female	[55,65)	Chemi et al., (2022)	cohort 1	Train	Train	Test	Train	Train	Test	Test	Test	Train	Train	Test	Train	Train	Train	Train	Train	Train	Train	Test	Train	Train	Train	Train	Test	Train	18	7
NCC0042	Male	[55,65)	Chemi et al., (2022)	cohort 1	Train	Train	Train	Train	Train	Train	Test	Train	Train	Test	Train	Train	Test	Train	Train	Train	Train	Train	Train	Train	Train	Train	Train	Train	Train	22	3
NCC0043	Male	[55,65)	Chemi et al., (2022)	cohort 1	Test	Test	Test	Train	Train	Train	Test	Train	Train	Train	Train	Train	Test	Train	Test	Test	Train	Test	Train	Train	Train	Train	Train	Train	Train	17	8
NCC0044	Male	[55,65)	Chemi et al., (2022)	cohort 1	Train	Train	Train	Test	Train	Train	Test	Train	Test	Train	Train	Train	Test	Test	Train	Test	Train	Test	Train	Test	Train	Test	Train	Train	Test	15	10
NCC0045	Female	[65,70)	Chemi et al., (2022)	cohort 1	Train	Train	Train	Train	Train	Train	Train	Train	Train	Train	Test	Train	Train	Train	Train	Train	Train	Train	Train	Train	Train	Train	Test	Train	Test	22	3
NCC0060	Female	[55,65)	Chemi et al., (2022)	cohort 1	Train	Train	Train	Train	Test	Train	Train	Train	Train	Train	Train	Train	Train	Train	Train	Train	Train	Train	Train	Train	Train	Train	Train	Train	Train	24	1
NCC0061	Male	[55,65)	Chemi et al., (2022)	cohort 1	Train	Train	Train	Train	Train	Train	Test	Train	Test	Train	Test	Train	Train	Train	Test	Train	Train	Train	Train	Train	Train	Test	Train	Test	Train	19	6
NCC0062	Male	[55,65)	Chemi et al., (2022)	cohort 1	Test	Train	Train	Test	Train	Train	Test	Test	Train	Train	Train	Test	Train	Test	Train	Train	Train	Train	Train	Train	Train	Test	Train	Train	Train	18	7
NCC0064	Female	[55,65)	Chemi et al., (2022)	cohort 1	Train	Train	Train	Train	Train	Test	Train	Test	Test	Test	Train	Train	Train	Train	Train	Train	Train	Train	Train	Train	Train	Train	Train	Test	Train	20	5
NCC0065	Female	[55,65)	Chemi et al., (2022)	cohort 1	Train	Train	Train	Train	Test	Test	Train	Train	Test	Train	Train	Train	Test	Train	Test	Train	Test	Test	Test	Train	Train	Train	Train	Train	Train	17	8
NCC0066	Female	[55,65)	Chemi et al., (2022)	cohort 1	Train	Test	Train	Test	Test	Train	Train	Test	Train	Train	Train	Test	Train	Train	Train	Train	Train	Train	Test	Train	Train	Train	Train	Train	Train	19	6
NCC0048	Female	[65,70)	Chemi et al., (2022)	cohort 1	Train	Train	Train	Train	Test	Train	Train	Train	Train	Test	Train	Train	Train	Test	Train	Test	Train	Train	Test	Train	Train	Train	Train	Train	Train	20	5
NCC0068	Female	[65,70)	Chemi et al., (2022)	cohort 1	Train	Train	Train	Train	Train	Train	Train	Train	Train	Test	Train	Test	Train	Train	Train	Train	Train	Train	Train	Train	Train	Test	Train	Train	Train	22	3
NCC0069	Male	[65,70)	Chemi et al., (2022)	cohort 1	Train	Test	Train	Test	Train	Test	Train	Test	Train	Train	Train	Train	Train	Train	Train	Train	Test	Train	Train	Train	Test	Train	Train	Test	Train	18	7
NCC0070	Female	[65,70)	Chemi et al., (2022)	cohort 1	Test	Train	Train	Train	Train	Train	Train	Train	Train	Train	Train	Train	Train	Test	Train	Train	Train	Train	Train	Train	Train	Test	Test	Train	Train	21	4
NCC0071	Male	[55,65)	Chemi et al., (2022)	cohort 1	Train	Train	Train	Train	Train	Train	Train	Train	Train	Train	Test	Train	Train	Test	Train	Test	Train	Train	Train	Train	Train	Train	Train	Train	Train	22	3
NCC0072	Female	[65,70)	Chemi et al., (2022)	cohort 1	Train	Train	Train	Train	Train	Train	Train	Train	Train	Train	Train	Train	Test	Train	Test	Train	Test	Train	Train	Train	Train	Train	Train	Train	Train	22	3
NCC0073	Female	[55,65)	Chemi et al., (2022)	cohort 1	Test	Train	Train	Train	Train	Train	Train	Test	Train	Train	Train	Train	Train	Train	Train	Train	Train	Train	Test	Test	Train	Train	Train	Train	Train	21	4
NCC0074	Female	[65,70)	Chemi et al., (2022)	cohort 1	Test	Test	Test	Test	Test	Train	Train	Train	Train	Test	Test	Test	Train	Train	Train	Train	Train	Train	Train	Train	Train	Train	Train	Train	Train	17	8
NCC0075	Female	[55,65)	Chemi et al., (2022)	cohort 1	Test	Train	Test	Train	Train	Test	Train	Train	Test	Train	Train	Train	Train	Train	Train	Train	Train	Train	Test	Train	Train	Train	Train	Train	Train	20	5
NCC0053	Male	Unknown	Chemi et al., (2022)	cohort 1	Train	Train	Train	Test	Train	Test	Train	Train	Train	Train	Train	Train	Train	Train	Train	Train	Train	Train	Train	Train	Test	Train	Test	Train	Train	21	4
NCC0077	Female	[55,65)	Chemi et al., (2022)	cohort 1	Train	Test	Test	Train	Test	Train	Train	Train	Train	Train	Train	Train	Train	Train	Test	Test	Train	Train	Test	Train	Test	Train	Train	Train	Test	17	8
NCC0055	Male	Unknown	Chemi et al., (2022)	cohort 1	Train	Train	Train	Train	Train	Train	Train	Train	Train	Train	Train	Train	Test	Train	Train	Train	Test	Train	Train	Train	Train	Train	Train	Train	Test	22	3
NCC0056	Female	[65,70)	Chemi et al., (2022)	cohort 1	Train	Train	Train	Train	Train	Test	Train	Train	Train	Train	Train	Train	Train	Train	Train	Train	Train	Train	Train	Train	Test	Test	Test	Test	Train	20	5
NCC0078	Male	[55,65)	Chemi et al., (2022)	cohort 1	Train	Test	Train	Train	Test	Train	Train	Train	Test	Train	Train	Train	Train	Train	Train	Train	Train	Train	Train	Train	Train	Train	Test	Train	Train	21	4
NCC0079	Female	[65,70)	Chemi et al., (2022)	cohort 1	Train	Test	Train	Test	Train	Train	Train	Train	Train	Train	Train	Train	Train	Train	Test	Test	Train	Train	Train	Train	Test	Train	Test	Train	Train	19	6
NCC0085	Female	[65,70)	Conway et al., (2024)	cohort 1	Test	Train	Train	Train	Train	Test	Train	Train	Train	Test	Train	Train	Test	Train	Train	Train	Train	Train	Train	Train	Train	Test	Train	Train	Train	20	5
NCC0086	Female	[65,70)	Conway et al., (2024)	cohort 1	Train	Test	Train	Train	Train	Test	Test	Train	Train	Test	Train	Train	Test	Train	Test	Train	Train	Test	Test	Test	Train	Train	Train	Train	Train	16	9
NCC0087	Female	[55,65)	Conway et al., (2024)	cohort 1	Train	Train	Train	Test	Train	Train	Train	Train	Train	Train	Test	Test	Train	Train	Test	Train	Train	Train	Train	Train	Train	Train	Train	Train	Train	21	4
NCC0089	Female	[65,70)	Conway et al., (2024)	cohort 1	Test	Train	Train	Train	Train	Train	Train	Train	Train	Test	Train	Train	Train	Train	Train	Train	Test	Train	Test	Train	Train	Train	Test	Test	Train	19	6
NCC0090	Male	[55,65)	Conway et al., (2024)	cohort 1	Train	Test	Train	Train	Test	Train	Test	Train	Train	Train	Test	Train	Train	Test	Train	Train	Train	Test	Train	Test	Train	Train	Test	Train	Train	17	8
NCC0091	Male	[65,70)	Conway et al., (2024)	cohort 1	Train	Test	Test	Train	Train	Train	Train	Train	Train	Test	Train	Train	Train	Train	Train	Train	Train	Train	Train	Train	Test	Train	Train	Train	Test	20	5
NCC0092	Female	[55,65)	Conway et al., (2024)	cohort 1	Train	Test	Test	Test	Test	Test	Train	Test	Test	Train	Train	Train	Train	Train	Train	Test	Test	Train	Train	Test	Train	Train	Test	Train	Train	14	11
NCC0093	Male	[55,65)	Conway et al., (2024)	cohort 1	Train	Train	Train	Train	Train	Train	Train	Train	Test	Train	Train	Test	Test	Train	Test	Train	Test	Test	Test	Train	Train	Train	Train	Test	Test	16	9
NCC0095	Male	[55,65)	Conway et al., (2024)	cohort 1	Test	Train	Train	Test	Train	Train	Test	Test	Train	Train	Train	Test	Train	Test	Train	Train	Train	Test	Train	Train	Train	Test	Train	Train	Test	16	9
NCC0096	Female	[65,70)	Conway et al., (2024)	cohort 1	Train	Train	Test	Train	Test	Test	Train	Train	Train	Train	Train	Train	Train	Train	Train	Train	Train	Train	Train	Train	Test	Train	Train	Test	Train	20	5
NCC0098	Female	[65,70)	Conway et al., (2024)	cohort 1	Test	Train	Train	Train	Test	Train	Train	Train	Test	Train	Train	Train	Train	Train	Train	Train	Train	Train	Train	Test	Train	Train	Train	Train	Train	21	4
NCC0099	Male	[65,70)	Conway et al., (2024)	cohort 1	Train	Train	Train	Train	Train	Train	Train	Test	Train	Train	Train	Train	Train	Test	Train	Train	Train	Train	Train	Train	Test	Train	Train	Train	Train	22	3
NCC0101	Male	[55,65)	Conway et al., (2024)	cohort 1	Train	Train	Train	Test	Train	Train	Train	Train	Train	Train	Test	Train	Train	Train	Train	Train	Train	Train	Train	Train	Train	Train	Train	Train	Test	22	3
NCC0102	Male	[65,70)	Conway et al., (2024)	cohort 1	Train	Train	Test	Train	Train	Train	Train	Train	Train	Train	Train	Train	Test	Train	Train	Train	Test	Train	Train	Train	Test	Test	Train	Train	Train	20	5
NCC0103	Male	[55,65)	Conway et al., (2024)	cohort 1	Train	Train	Train	Train	Train	Train	Train	Train	Train	Train	Train	Train	Train	Train	Train	Test	Train	Train	Test	Train	Train	Train	Test	Train	Train	22	3
NCC0105	Male	[55,65)	Conway et al., (2024)	cohort 1	Train	Train	Train	Train	Train	Train	Train	Train	Test	Train	Train	Test	Train	Train	Train	Test	Train	Train	Train	Train	Train	Test	Train	Test	Train	20	5
NCC0106	Male	[55,65)	Conway et al., (2024)	cohort 1	Train	Train	Train	Train	Train	Train	Test	Test	Train	Train	Test	Train	Train	Test	Test	Test	Train	Train	Train	Train	Train	Train	Train	Train	Train	19	6
NCC0083_D1_M055	Female	[18,25)	New	cohort 1	Train	Test	Test	Test	Test	Train	Train	Train	Train	Train	Train	Train	Train	Train	Test	Train	Train	Train	Train	Train	Train	Train	Train	Train	Train	20	5
NCC0082_D1_M059	Female	[35,45)	New	cohort 1	Train	Test	Train	Train	Train	Train	Train	Train	Train	Train	Train	Test	Train	Test	Train	Test	Train	Test	Test	Test	Test	Test	Test	Train	Train	15	10
NCC0111_D1_M063	Female	[18,25)	New	cohort 1	Test	Train	Train	Test	Train	Test	Train	Train	Test	Train	Test	Train	Train	Train	Train	Test	Test	Train	Train	Train	Train	Train	Test	Train	Test	16	9
NCC0112_D1_M063	Male	[25,35)	New	cohort 1	Train	Train	Train	Train	Test	Train	Test	Train	Train	Test	Train	Train	Train	Test	Test	Train	Train	Train	Test	Train	Test	Train	Train	Test	Train	17	8
NCC0004_D2_M063	Male	[55,65)	New	cohort 1	Train	Test	Test	Train	Train	Train	Train	Test	Train	Train	Train	Test	Test	Train	Train	Train	Train	Test	Train	Test	Train	Test	Train	Train	Train	17	8
NCC0108_D1_M070	Female	[25,35)	New	cohort 1	Train	Train	Train	Train	Test	Test	Train	Train	Train	Train	Train	Test	Train	Train	Train	Train	Test	Train	Test	Train	Test	Train	Train	Test	Train	18	7
NCC0109_D1_M070	Female	[18,25)	New	cohort 1	Test	Test	Train	Train	Train	Train	Train	Train	Train	Train	Train	Train	Test	Train	Train	Train	Train	Test	Train	Train	Train	Train	Test	Train	Test	19	6
NCC0110_D1_M070	Unknown	Unknown	New	cohort 1	Train	Train	Train	Train	Train	Train	Train	Test	Test	Test	Test	Train	Train	Train	Test	Train	Train	Train	Train	Test	Train	Test	Train	Train	Train	18	7
NCC0113_D1_M070	Unknown	Unknown	New	cohort 1	Train	Train	Test	Test	Train	Train	Test	Train	Train	Train	Train	Train	Train	Test	Train	Test	Train	Train	Train	Train	Train	Train	Train	Train	Train	20	5
NCC0081_D3_M076	Male	[25,35)	New	cohort 1	Train	Train	Train	Test	Test	Train	Train	Train	Test	Test	Train	Train	Train	Test	Test	Train	Train	Train	Train	Train	Train	Train	Train	Train	Train	19	6
NCC0115_D1	Unknown	Unknown	New	cohort 1	Train	Train	Train	Train	Train	Train	Train	Train	Train	Train	Train	Train	Test	Train	Train	Train	Train	Train	Test	Train	Train	Train	Test	Train	Test	21	4
NCC0116_D1	Unknown	Unknown	New	cohort 1	Train	Test	Test	Test	Train	Test	Train	Test	Train	Train	Test	Test	Train	Train	Train	Train	Test	Train	Test	Test	Test	Train	Train	Train	Train	14	11
NCC0117_D1	Male	[45,55)	New	cohort 1	Train	Train	Train	Train	Train	Train	Test	Train	Test	Train	Test	Train	Train	Train	Train	Test	Train	Train	Train	Train	Train	Test	Train	Test	Train	19	6
NCC0118_D1	Male	[18,25)	New	cohort 1	Test	Train	Train	Train	Train	Train	Train	Test	Train	Test	Train	Train	Test	Train	Train	Train	Test	Train	Train	Train	Train	Train	Train	Train	Train	20	5
NCC0119_D1	Male	[18,25)	New	cohort 1	Test	Train	Test	Train	Train	Test	Train	Train	Train	Train	Train	Train	Train	Train	Test	Train	Train	Test	Train	Test	Test	Test	Test	Train	Train	16	9
NCC0120_D1	Male	[35,45)	New	cohort 1	Train	Test	Train	Train	Test	Train	Test	Train	Train	Train	Train	Test	Train	Test	Train	Test	Train	Test	Train	Train	Train	Train	Train	Test	Test	16	9
NCC0107_D3	Male	[45,55)	New	cohort 2	Test	Test	Test	Test	Test	Test	Test	Test	Test	Test	Test	Test	Test	Test	Test	Test	Test	Test	Test	Test	Test	Test	Test	Test	Test	0	25
NCC0121_D1	Male	[35,45)	New	cohort 1	Train	Train	Train	Test	Test	Train	Train	Train	Train	Test	Train	Train	Test	Train	Test	Train	Train	Train	Test	Train	Test	Test	Test	Test	Test	14	11
NCC0006_D2	Male	[35,45)	New	cohort 2	Test	Test	Test	Test	Test	Test	Test	Test	Test	Test	Test	Test	Test	Test	Test	Test	Test	Test	Test	Test	Test	Test	Test	Test	Test	0	25
NCC0080_D3	Male	[25,35)	New	cohort 2	Test	Test	Test	Test	Test	Test	Test	Test	Test	Test	Test	Test	Test	Test	Test	Test	Test	Test	Test	Test	Test	Test	Test	Test	Test	0	25
NCC0122_D1	Female	[35,45)	New	cohort 1	Train	Train	Test	Train	Train	Train	Train	Test	Train	Train	Train	Train	Train	Train	Train	Train	Train	Train	Train	Train	Train	Train	Train	Train	Train	23	2
NCC0114_D2	Male	[55,65)	New	cohort 1	Train	Train	Test	Train	Test	Train	Train	Train	Train	Test	Train	Test	Train	Train	Train	Test	Train	Train	Train	Train	Train	Train	Train	Train	Train	20	5
NCC0123_D1	Female	[25,35)	New	cohort 1	Test	Test	Train	Train	Train	Test	Train	Train	Test	Train	Test	Train	Train	Train	Test	Train	Train	Train	Train	Train	Train	Train	Train	Train	Test	18	7
NCC0124_D1	Female	[18,25)	New	cohort 2	Test	Test	Test	Test	Test	Test	Test	Test	Test	Test	Test	Test	Test	Test	Test	Test	Test	Test	Test	Test	Test	Test	Test	Test	Test	0	25
NCC0125_D1	Female	[25,35)	New	cohort 1	Test	Train	Train	Test	Train	Train	Test	Train	Train	Train	Test	Train	Train	Train	Train	Train	Test	Test	Train	Test	Train	Train	Train	Train	Train	18	7
NCC0126_D1	Female	[25,35)	New	cohort 1	Train	Train	Train	Train	Train	Test	Test	Test	Test	Train	Train	Train	Test	Test	Train	Train	Test	Train	Train	Train	Train	Train	Train	Test	Train	17	8
