# Supplementary material for: Cell-free DNA methylome and fragmentome analysis for relapse monitoring of Ewing sarcoma
Source: EMBO Mol Med. 2026 Mar 6;18(4):1342–57. doi: 10.1038/s44321-026-00396-7 (PMC13084053; doi:10.1038/s44321-026-00396-7)
Supplement: Supplementary file 4 — Table EV4 [file 44321_2026_396_MOESM4_ESM.xlsx]

## Sheet: Table EV4
Table EV4. cfDNA fragmentome and methylome outputs for each sample. cfDNA yield and ichorTF are also included. Samples that did not undergo fragmentome and methylome analysis are also included, and indicated by NA in the relevant columns.
Patient ID	Timepoint#	Event	sample_name	Cancer Type	cfDNA yield (ng/ml plasma)	WGS valid fragments	WGS mean coverage (X)	MBD-seq valid fragments	relH (relative methytlation enrichment score)	ichorTF	p100-150	LIQUORICE EWS-FLI1 bind	EwingSign mean CIC score	EwingSign mean EwS score	EwingSign mean NCC score	EwingSign Prediction
Patient1	1	Diagnosis	Patient1_T1	Ewing Sarcoma	4.275	102870504	1.8985	21985862	3.81082	0.1132	0.230546	-637.601	1.1241e-06	0.999999	2.21084e-09	EwS
Patient1	2	Cycle 7	Patient1_T2	Ewing Sarcoma	5.79808	131461612	2.4332	33660939	3.84743	0.001928	0.162997	-188.289	0.0166859	0.256984	0.72633	NCC
Patient1	3	Cycle 9	Patient1_T3	Ewing Sarcoma	13.4196	136109131	2.5385	29767445	4.43144	0.002042	0.153343	-118.132	0.0078983	0.117144	0.874958	NCC
Patient2	1	Relapse 1	Patient2_T1	CIC-rearranged Sarcoma	17.9118	62667618	1.1514	18566929	4.51232	0.009962	0.180178	-162.241	0.998245	0.00175501	1.65739e-07	CIC
Patient2	2	Relapse 1 Cycle 2	Patient2_T2	CIC-rearranged Sarcoma	9.7875	50411250	0.932	22713069	3.54229	0.004041	0.16686	-226.942	0.198045	0.455939	0.346016	Unclassified
Patient2	3	Relapse 1 Cycle 3	Patient2_T3	CIC-rearranged Sarcoma	17.5109	75485095	1.3954	23497902	4.62753	0.003792	0.151447	-44.379	0.992665	0.0063983	0.000937021	CIC
Patient2	4	Relapse 2	Patient2_T4	CIC-rearranged Sarcoma	15.2069	154812460	2.8732	42823150	4.80912	0.09115	0.217231	-253.494	0.999247	0.000752801	5.18145e-08	CIC
Patient3	1	Diagnosis	Patient3_T1	Ewing Sarcoma	2.66667	31858096	0.5969	4942936	4.47283	0.002676	0.203045	-284.272	2.22412e-05	0.960904	0.0390741	EwS
Patient3	2	Cycle 4	Patient3_T2	Ewing Sarcoma	18.4592	77233301	1.4169	16510734	4.10069	0.002119	0.197712	-4.85586	0.00941588	0.110475	0.880109	NCC
Patient3	3	Cycle 7	Patient3_T3	Ewing Sarcoma	26.3571	65931883	1.2109	18668755	4.10064	0.007291	0.176629	61.9533	0.0190352	0.326764	0.654201	NCC
Patient4	1	Relapse 1	Patient4_T1	Ewing Sarcoma	35.3	117571773	2.1669	39705647	4.58964	0.2353	0.327596	-579.284	0.0030878	0.996912	1.54966e-07	EwS
Patient4	2	Relapse 1 Cycle 3	Patient4_T2	Ewing Sarcoma	14.625	88998397	1.6505	19293806	5.39917	0.1285	0.207546	-158.18	6.27963e-06	0.999994	6.54118e-08	EwS
Patient4	3	Relapse 1 Cycle 4	Patient4_T3	Ewing Sarcoma	22.5	217752540	3.9975	45174148	5.64172	0.1688	0.253515	-190.534	0.000137715	0.999862	4.43529e-08	EwS
Patient5	1	Diagnosis	Patient5_T1	Ewing Sarcoma	32.6842	164269560	3.0436	37159202	3.81429	0.05135	0.2247	-1289.21	1.04757e-07	1	4.62512e-09	EwS
Patient5	2	Cycle 3	Patient5_T2	Ewing Sarcoma	15.5089	151751088	2.8018	33329552	4.25511	0.01193	0.173561	-110.336	0.107856	0.359782	0.532361	NCC
Patient5	3	Cycle 5	Patient5_T3	Ewing Sarcoma	9.70588	93441574	1.7333	21126387	4.35867	0.004069	0.185052	-212.031	0.0314854	0.10551	0.863004	NCC
Patient5	4	Relapse 1	Patient5_T4	Ewing Sarcoma	22.6957	103071126	1.8975	39672032	3.52065	0.01045	0.231134	-1280.29	2.68819e-06	0.999997	5.17518e-09	EwS
Patient5	5	Relapse 1 Cycle 3	Patient5_T5	Ewing Sarcoma	5.175	210995691	3.9005	34510859	5.00607	0.01201	0.206748	-644.664	7.20234e-06	0.999993	3.30801e-08	EwS
Patient5	6	Relapse 2	Patient5_T6	Ewing Sarcoma	29.43	138552430	2.571	36891918	4.00777	0.01218	0.218585	-1081.5	7.47227e-06	0.999993	9.60779e-09	EwS
Patient5	7	Relapse 2 Cycle 3	Patient5_T7	Ewing Sarcoma	20.1316	138844202	2.5593	27693072	4.48127	0.01821	0.222168	-1222.58	2.80663e-05	0.999972	2.42812e-08	EwS
Patient5	8	Relapse 2 Cycle 4	Patient5_T8	Ewing Sarcoma	4.5	42398068	0.7824	8771886	3.88963	0.004628	0.217583	-248.426	9.81545e-06	0.99999	2.84324e-08	EwS
Patient5	9	Relapse 3 Cycle 2	Patient5_T9	Ewing Sarcoma	25.8511	93648345	1.7347	17072183	4.40268	0.009307	0.270897	-395.344	8.03454e-07	0.999999	5.70904e-09	EwS
Patient6	1	Relapse 1	Patient6_T1	Ewing Sarcoma	52.6364	113540879	2.1017	34363858	5.11121	0.189	0.207368	-1112.25	3.55108e-06	0.999996	2.13661e-08	EwS
Patient6	2	Relapse 2	Patient6_T2	Ewing Sarcoma	40.6184	127205816	2.344	34096386	5.54827	0.3364	0.299495	-1375.43	3.63648e-05	0.999964	4.03464e-08	EwS
Patient6	3	Relapse 3	Patient6_T3	Ewing Sarcoma	10.9528	90448335	1.6684	23841303	5.1956	0.2259	0.179449	-817.53	1.94048e-05	0.999981	2.69474e-08	EwS
Patient6	4	Relapse 3 Post-Radiotherapy	Patient6_T4	Ewing Sarcoma	35.7404	124086606	2.2871	37741804	4.43519	0.3074	0.199063	-1296.25	3.10306e-06	0.999997	1.4376e-08	EwS
Patient7	1	Diagnosis	Patient7_T1	Ewing Sarcoma	2.65909	38640583	0.7149	8848190	3.95612	0.002046	0.169207	-97.1782	0.000570717	0.390973	0.608456	NCC
Patient7	2	Cycle 4	Patient7_T2	Ewing Sarcoma	28.53	52023932	0.9677	18060662	4.22816	0.007019	0.171687	-17.337	9.7774e-05	0.000892712	0.99901	NCC
Patient7	3	Cycle 6	Patient7_T3	Ewing Sarcoma	27.0865	86500977	1.596	35406033	3.43915	0.007591	0.161228	-103.73	0.00534065	0.325176	0.669483	NCC
Patient8	1	Diagnosis	Patient8_T1	Ewing Sarcoma	54.1071	87115633	1.6058	31811011	4.97398	0.2176	0.206209	-786.91	0.000496906	0.999503	9.19792e-08	EwS
Patient8	2	Cycle 4	Patient8_T2	Ewing Sarcoma	21.0882	49932647	0.9158	12627940	5.39267	0.009781	0.178145	43.6198	0.00145815	0.112438	0.886103	NCC
Patient8	3	Cycle 5	Patient8_T3	Ewing Sarcoma	14.1702	81200141	1.5143	27189020	5.20718	0.01647	0.197527	-141.584	0.000400739	0.00542366	0.994176	NCC
Patient8	4	Relapse 1	Patient8_T4	Ewing Sarcoma	56.88	110702527	2.0275	35926332	4.98545	0.2654	0.229151	-1021.56	0.0039199	0.99608	3.10175e-07	EwS
Patient9	1	Diagnosis	Patient9_T1	Ewing Sarcoma	26.2941	66945581	1.2372	14397051	4.98537	0.2538	0.200588	-735.013	0.00219065	0.997809	2.89612e-07	EwS
Patient9	2	Cycle 2	Patient9_T2	Ewing Sarcoma	7.875	31444892	0.583	9546582	4.40475	0.004079	0.179339	-126.224	0.00321545	0.225997	0.770787	NCC
Patient9	3	Cycle 3	Patient9_T3	Ewing Sarcoma	25.5882	81984167	1.5197	20332023	3.79508	0.003405	0.193076	168.255	0.0153676	0.0432494	0.941383	NCC
Patient10	1	Relapse 1	Patient10_T1	CIC-rearranged Sarcoma	4.5	38276974	0.7089	8226327	3.81714	0.1069	0.206391	93.6832	0.999991	8.75164e-06	8.92978e-08	CIC
Patient10	2	Relapse 2 Cycle 2	Patient10_T2	CIC-rearranged Sarcoma	66.6466	90687158	1.6718	45233429	2.89155	0.1004	0.170689	-32.832	0.999869	0.000131345	2.8609e-09	CIC
Patient11	1	Diagnosis	Patient11_T1	Ewing Sarcoma	3.4875	47473308	0.8803	10693106	4.18411	0.002571	0.167246	50.979	0.00927468	0.0317754	0.95895	NCC
Patient11	2	Cycle 2	Patient11_T2	Ewing Sarcoma	9.57692	135813330	2.5144	27607840	4.57312	0.006393	0.163651	-89.5093	1.2976e-05	0.000230312	0.999757	NCC
Patient11	3	Cycle 3	Patient11_T3	Ewing Sarcoma	7.65	103536014	1.9238	30084386	3.78629	0.007205	0.158485	-275.292	0.00405568	0.770455	0.225489	EwS
Patient12	1	Diagnosis	Patient12_T1	Ewing Sarcoma	5.7	25232789	0.4657	12450100	3.82205	0.004354	0.179153	3.79634	0.211942	0.202169	0.585889	NCC
Patient12	2	Cycle 2	Patient12_T2	Ewing Sarcoma	28.8	31722304	0.5842	13001731	3.93183	0.009903	0.16385	107.319	0.00300114	0.0312358	0.965763	NCC
Patient13	1	Diagnosis	Patient13_T1	CIC-rearranged Sarcoma	4.39535	71633404	1.3251	17109646	3.98813	0.1021	0.206928	-92.8732	0.999912	8.80772e-05	7.60187e-09	CIC
Patient13	3	Relapse 1	Patient13_T2	CIC-rearranged Sarcoma	11.5875	52831219	0.9808	15156958	4.20603	0.006076	0.19148	-131.924	0.0474202	0.0777106	0.874869	NCC
Patient13	5	Relapse 2	Patient13_T3	CIC-rearranged Sarcoma	28.2447	93020076	1.7207	23607295	5.49183	0.2045	0.274308	-107.37	0.993924	0.0060755	2.31098e-07	CIC
Patient13	6	Relapse 3	Patient13_T4	CIC-rearranged Sarcoma	22.2907	215151223	3.9642	40307265	5.17733	0.2609	0.236124	-316.043	0.997092	0.00290816	1.49375e-07	CIC
Patient14	1	Diagnosis	Patient14_T1	Ewing Sarcoma	1.78125	27460587	0.5031	5542964	3.94621	0.00302	0.206132	-269.421	0.0139722	0.674486	0.311542	EwS
Patient14	2	Cycle 2	Patient14_T2	Ewing Sarcoma	6.075	39735742	0.7319	13328899	3.47688	0	0.150345	-317.343	0.0295829	0.672206	0.298211	EwS
Patient14	3	Cycle 3	Patient14_T3	Ewing Sarcoma	26.3077	66984502	1.2374	19146933	3.95633	0.008813	0.165108	-93.9736	0.0358487	0.253052	0.711099	NCC
Patient15	1	Relapse 1	Patient15_T1	Ewing Sarcoma	11.4894	90500393	1.6724	18692624	4.97785	0.1791	0.194513	-309.081	7.35994e-06	0.999993	2.19563e-08	EwS
Patient15	2	Relapse 1 Cycle 2	Patient15_T2	Ewing Sarcoma	7.03846	99062543	1.8384	27468124	3.9393	0.003654	0.183019	-70.8649	0.0330636	0.205778	0.761158	NCC
Patient15	3	Relapse 1 Cycle 3	Patient15_T3	Ewing Sarcoma	9.58696	64259082	1.1948	16810478	4.21733	0.002826	0.182082	-19.2108	0.0207023	0.124196	0.855102	NCC
Patient15	4	Relapse 1 Cycle 6	Patient15_T4	Ewing Sarcoma	18.3103	77178202	1.4262	20663082	4.8161	0.003416	0.181705	-59.432	0.000479697	0.00189867	0.997622	NCC
Patient15	5	Relapse 1 Cycle 7	Patient15_T5	Ewing Sarcoma	6.63158	67555907	1.265	14749113	4.69048	0.002214	0.188844	22.7689	0.000339765	0.020147	0.979513	NCC
Patient15	6	Relapse 1 Cycle 8	Patient15_T6	Ewing Sarcoma	9.76829	121995955	2.254	22603066	4.89432	0.003488	0.184567	-98.8536	2.39363e-05	0.00054802	0.999428	NCC
Patient16	1	Diagnosis	Patient16_T1	Ewing Sarcoma	44.5714	123379082	2.2821	30477337	5.56792	0.248	0.24379	-793.329	0.000408896	0.999591	7.18849e-08	EwS
Patient16	3	Cycle 3	Patient16_T2	Ewing Sarcoma	19.3846	55878868	1.0366	17104070	4.97799	0.002726	0.168664	84.7776	0.000372837	0.957189	0.0424382	EwS
Patient17	1	Diagnosis	Patient17_T1	Ewing Sarcoma	5.4	43559310	0.8076	9165232	4.15922	0.002097	0.166367	-46.4454	0.00791827	0.135571	0.85651	NCC
Patient18	1	Relapse 1	Patient18_T1	Ewing Sarcoma	3.03488	101678036	1.8869	30372580	3.27442	0.003569	0.194394	-36.9245	0.0147039	0.739348	0.245948	EwS
Patient18	2	Relapse 1 Cycle 2	Patient18_T2	Ewing Sarcoma	3.6	38458795	0.7131	8502894	4.0026	0.002977	0.183775	-132.242	0.0529813	0.0669458	0.880073	NCC
Patient18	3	Relapse 1 Cycle 3	Patient18_T3	Ewing Sarcoma	3.85714	44000265	0.8058	9353783	4.38114	0.005701	0.189454	-339.064	0.00924772	0.658888	0.331865	EwS
Patient18	4	Relapse 2	Patient18_T4	Ewing Sarcoma	7.72642	105031654	1.9487	24354132	4.03953	0.001569	0.18646	-162.536	0.0164404	0.0415812	0.941978	NCC
Patient18	5	Relapse 2	Patient18_T5	Ewing Sarcoma	3.7	112280106	2.0776	38989022	2.83461	0.002151	0.180034	40.9818	0.0148975	0.932377	0.052725	EwS
Patient18	6	Relapse 2	Patient18_T6	Ewing Sarcoma	5.54651	73887287	1.3635	17277455	4.0313	0.001469	0.18629	10.7502	0.000808851	0.0302969	0.968894	NCC
Patient18	7	Relapse 2 Cycle 2	Patient18_T7	Ewing Sarcoma	31.875	87467004	1.6053	29928405	4.05634	0.01212	0.198705	-206.783	0.166135	0.449039	0.384827	Unclassified
Patient18	8	Relapse 2 Cycle 2	Patient18_T8	Ewing Sarcoma	39.24	103651645	1.8951	25539912	4.60948	0.004935	0.217799	-86.0709	0.000212423	0.0158191	0.983969	NCC
Patient18	9	Relapse 2 Cycle 3	Patient18_T9	Ewing Sarcoma	105.438	80875701	1.5012	44057341	3.0782	0.01665	0.153144	-52.3344	0.166269	0.833729	1.66281e-06	EwS
Patient19	1	Diagnosis	Patient19_T1	Ewing Sarcoma	4.28571	84891508	1.5705	20380430	3.95429	0.002809	0.162317	77.5013	2.5013e-05	0.00487725	0.995098	NCC
Patient20	1	Cycle 2	Patient20_T1	Ewing Sarcoma	12.5769	239432592	4.5025	49720885	4.77704	0.008935	0.148494	-27.736	1.74333e-07	1.1362e-05	0.999988	NCC
Patient20	2	Cycle 3	Patient20_T2	Ewing Sarcoma	63.7	62822980	1.1677	40581724	3.8538	0.01559	0.131215	235.789	0.000149367	0.0652029	0.934648	NCC
Patient21	1	Cycle 2	Patient21_T1	Ewing Sarcoma	18.4821	62954561	1.1617	44395694	3.23747	0.008693	0.169772	-81.1806	0.359412	0.586548	0.0540393	EwS
Patient21	2	Cycle 3	Patient21_T2	Ewing Sarcoma	7.01471	294641746	5.4859	73275064	4.53739	0.008104	0.160895	30.6597	2.06687e-07	7.18933e-06	0.999993	NCC
Patient21	3	Surgery	Patient21_T3	Ewing Sarcoma	6.88235	39331877	0.7256	12422472	4.53643	0.004537	0.175538	14.5577	0.000119128	0.00638463	0.993496	NCC
Patient22	1	Cycle 2	Patient22_T1	Ewing Sarcoma	15.66	120118203	2.217	32936211	4.40252	0.004415	0.142428	-53.2258	1.73667e-07	2.16962e-05	0.999978	NCC
Patient22	2	Cycle 3	Patient22_T2	Ewing Sarcoma	111.536	47156665	0.8686	32704167	2.83869	0.009272	0.161849	190.255	0.00065236	0.0171672	0.98218	NCC
Patient23	1	Diagnosis	Patient23_T1	Ewing Sarcoma	15.1071	286310158	5.3891	58342638	4.99126	0.1875	0.326498	-1122.66	0.0280327	0.971966	9.58252e-07	EwS
Patient23	2	Cycle 2	Patient23_T2	Ewing Sarcoma	10.3295	85637872	1.59	38035066	3.59963	0.002525	0.147382	27.1541	4.49962e-05	0.0427157	0.957239	NCC
Patient23	3	Cycle 3	Patient23_T3	Ewing Sarcoma	19.75	15378880	0.2905	3336388	4.20227	0.01076	0.15283	-283.485	0.000170327	0.0242617	0.975568	NCC
Patient23	4	Surgery	Patient23_T4	Ewing Sarcoma	10.62	107756817	2.0128	38506110	3.7735	0.009094	0.157866	202.493	4.86124e-05	0.00979516	0.990156	NCC
Patient24	1	Cycle 2	Patient24_T1	Ewing Sarcoma	18.3333	42943346	0.8011	17082123	3.74554	0.003655	0.172167	80.84	0.000145573	0.136938	0.862917	NCC
Patient24	2	Cycle 3	Patient24_T2	Ewing Sarcoma	15	21176749	0.3944	6824111	4.33973	0.005045	0.168732	-225.274	0.000780662	0.00182425	0.997395	NCC
Patient25	1	Diagnosis	Patient25_T1	Ewing Sarcoma	10.9565	21231020	0.3905	6090868	3.88082	0.1787	0.189895	-145.539	2.18166e-07	0.999997	2.36808e-06	EwS
Patient25	3	Cycle 3	Patient25_T2	Ewing Sarcoma	34.7143	19471623	0.3629	7093236	3.4346	0.005227	0.176741	-140.459	0.0118997	0.0134427	0.974658	NCC
Patient26	1	Diagnosis	Patient26_T1	Ewing Sarcoma	14.5227	127891440	2.3831	49108851	4.33835	0.09027	0.232106	60.5388	1.50776e-09	1	4.90078e-09	EwS
Patient26	2	Cycle 2	Patient26_T2	Ewing Sarcoma	1.92857	3905908	0.0715	807684	4.76443	0.009103
Patient26	3	Cycle 3	Patient26_T3	Ewing Sarcoma	34.5	129605576	2.4024	54019743	4.72927	0.00832	0.170163	-48.2349	1.87082e-05	0.0475193	0.952462	NCC
NCC0001			NCC0001_D1_Merged		4.32	4953098	0.0911	6870319	5.20153	0.01334	0.129812
NCC0002			NCC0002_D1_Merged		2.76	3460819	0.0635	6271259	5.13438	0.008149	0.136472
NCC0003			NCC0003_D1_Merged		1.32	2143322	0.039	2989757	5.43837	0.008229	0.153689
NCC0004			NCC0004_D2_M063		1.17	7018411	0.1303	16737930	4.78398	0.01061	0.138293
NCC0005			NCC0005_D1_Merged		6.2	9190962	0.1684	12276109	5.47913	0.00479	0.140733
NCC0006			NCC0006_D2		6.24	5172774	0.0961	13256928	4.47555	0.009132	0.103614		0.000110122	0.00102931	0.998861	NCC
NCC0007			NCC0007_D1_Merged		1.03	2546315	0.0463	3786618	5.25302	0.008576	0.142688
NCC0008			NCC0008_D1_Merged		2.79	6447446	0.1178	9054703	5.43991	0.00366	0.144489
NCC0009			NCC0009		5.46	4234864	0.0778	10121720	2.63898	0.006061	0.148334
NCC0010			NCC0010		3.83	1453701	0.0266	3626974	3.4774	0.0129	0.119889
NCC0011			NCC0011		3.25	3237801	0.0594	10417574	3.76039	0.01413	0.103632		4.4174e-05	0.00160541	0.99835	NCC
NCC0012			NCC0012		2.13	4630622	0.0852	9298959	4.0689	0.007987	0.112062		7.48274e-05	0.000128543	0.999797	NCC
NCC0013			NCC0013		6.41	2085487	0.0384	4795922	3.71763	0.007675	0.135749
NCC0016			NCC0016		5.24	3488481	0.0647	8239490	3.0082	0.01161	0.145742
NCC0017			NCC0017		7.46	8906735	0.1645	20521301	3.90397	0.00903	0.104946		1.92286e-06	2.03219e-05	0.999978	NCC
NCC0018			NCC0018		5.55	11910823	0.218	22981398	3.96355	0.009513	0.120852		1.17318e-05	9.14077e-05	0.999897	NCC
NCC0019			NCC0019		3.72	2024769	0.0378	6988714	3.88094	0.01139	0.146111		0.0170958	0.351728	0.631177	NCC
NCC0020			NCC0020		4.23	5110524	0.0943	12659797	4.25868	0.00634	0.15486		1.38708e-05	0.00113678	0.998849	NCC
NCC0021			NCC0021		2.94	2080699	0.0384	5486220	4.26917	0.007033	0.166622		0.000880472	0.0640573	0.935062	NCC
NCC0022			NCC0022		3.29	2289980	0.0414	10403079	3.87377	0.01132	0.185536		0.000263869	0.131401	0.868335	NCC
NCC0023			NCC0023		3.39	2403778	0.0437	7025970	4.52601	0.006467	0.16189		0.000406875	0.00728139	0.992312	NCC
NCC0024			NCC0024		3.39	2698245	0.0487	9079505	4.03954	0.01233	0.177008		0.0942117	0.150414	0.755374	NCC
NCC0025			NCC0025		6.56	3115547	0.0564	10203354	4.21055	0.01124	0.165765		0.00350771	0.0200155	0.976477	NCC
NCC0026			NCC0026		2.58	1553312	0.028	3844044	4.79778	0.01245	0.161148		0.000142215	0.000217055	0.999641	NCC
NCC0027			NCC0027		5.01	3073816	0.0571	7523745	4.12685	0.009003	0.148971		0.000855575	0.00151532	0.997629	NCC
NCC0028			NCC0028		2.65	2106349	0.039	8160442	3.49427	0.007638	0.150943		0.000661726	0.00248028	0.996858	NCC
NCC0029			NCC0029		2.73	2098357	0.0389	5501076	4.23904	0.00887	0.166257		0.0120403	0.0364126	0.951547	NCC
NCC0030			NCC0030		6.01	2937945	0.0543	8922193	4.5124	0.004704	0.155517		0.00131623	0.0136911	0.984993	NCC
NCC0031			NCC0031		7.1	6210102	0.1141	16072213	4.51541	0.008132	0.166081		8.41706e-05	0.00172312	0.998193	NCC
NCC0032			NCC0032		5.29	4065889	0.0739	11473289	4.43089	0.009262	0.160763		5.85826e-05	0.0277809	0.97216	NCC
NCC0033			NCC0033		7.4	3503607	0.064	9544034	4.56576	0.006184	0.17875		0.000220839	0.0979783	0.901801	NCC
NCC0034			NCC0034		6.14	2794719	0.051	8920376	4.49667	0.01391	0.161142		9.86668e-05	0.0018562	0.998045	NCC
NCC0035			NCC0035		2.77	2861283	0.0531	9529691	4.32317	0.00417	0.158949
NCC0036			NCC0036		1.29	5952768	0.1103	22235723	4.40069	0.00628	0.143616
NCC0037			NCC0037		0.83	1172671	0.0217	5216045	4.24461	0.01027	0.126542
NCC0038			NCC0038		6.08	2427109	0.0443	6196080	4.4199	0.01369	0.140323
NCC0039			NCC0039		6.75	5172573	0.0944	13586385	4.80546	0.00563	0.152729
NCC0040			NCC0040		2.42	4403743	0.0821	18331709	4.63216	0.003716	0.145472
NCC0041			NCC0041		5.71	3366808	0.0614	9780661	4.77586	0.007528	0.152071
NCC0042			NCC0042		0.81	1589609	0.0295	5234592	4.80201	0	0.129039
NCC0043			NCC0043		3.78	3183979	0.0589	13069216	4.5035	0.006852	0.166981
NCC0044			NCC0044		1.69	3042210	0.0563	11191824	4.01615	0.008979	0.127235
NCC0045			NCC0045		0.89	3149091	0.0589	8767398	4.41364	0.007976	0.133444
NCC0048			NCC0048		1.14	2608645	0.0484	8708294	4.34953	0.00607	0.141162
NCC0053			NCC0053		9.16	8261027	0.1522	32474527	4.11886	0.009217	0.128214
NCC0055			NCC0055		2.75	4981704	0.0927	12156111	4.29892	0.01148	0.14246
NCC0056			NCC0056		2.8	5015903	0.0932	13919392	4.4523	0.004034	0.159948
NCC0057			NCC0057		6.58	2753177	0.0508	11243754	4.32497	0.00748	0.163766
NCC0059			NCC0059		3.24	3549510	0.0659	10906646	4.58805	0.007623	0.162997
NCC0060			NCC0060		3.36	4015089	0.0748	13197474	4.41193	0.007597	0.161084
NCC0061			NCC0061		6.49	7919785	0.1461	22320236	5.02435	0.005861	0.150597
NCC0062			NCC0062		2.5	8298939	0.1542	33081884	3.89501	0.004696	0.136846
NCC0064			NCC0064		1.2	4001054	0.074	11899286	4.30211	0.006541	0.131621
NCC0065			NCC0065		4.64	2721667	0.0502	9915443	5.08057	0.005304	0.165943
NCC0066			NCC0066		7.8	2965161	0.0544	10412732	4.63203	0.01031	0.155646
NCC0068			NCC0068		2.29	4875514	0.0906	11151898	4.42097	0.006674	0.142869
NCC0069			NCC0069		1.12	3274080	0.0606	13651176	4.30156	0.006567	0.145564
NCC0070			NCC0070		2.37	3381294	0.0619	13084447	4.64887	0.01376	0.137691
NCC0071			NCC0071		1.58	6724192	0.1242	20448336	4.29842	0.005089	0.138388
NCC0072			NCC0072		2.84	3721479	0.0691	13990031	3.95506	0.007235	0.158383
NCC0073			NCC0073		1.79	3362317	0.0619	12205339	4.36913	0.007349	0.139862
NCC0074			NCC0074		2.62	4405831	0.0815	14508286	4.53494	0.005286	0.131411
NCC0075			NCC0075		1.96	4410923	0.0816	15891958	4.02709	0.01154	0.127657
NCC0077			NCC0077		1.2	1935346	0.0359	6436704	4.70039	0.009219	0.136407
NCC0078			NCC0078		2	4054909	0.0745	13243723	4.46014	0.004575	0.136511
NCC0079			NCC0079		5.49	2154812	0.0397	9764279	4.2111	0.00873	0.159041
NCC0080			NCC0080_D3		4.27	4157857	0.0776	11364136	4.51677	0.006939	0.131544		1.02376e-05	0.000559727	0.99943	NCC
NCC0081			NCC0081_D3_M076		0.972891	3966057	0.0743	6833302	4.46808	0.01006	0.136509
NCC0082			NCC0082_D1_M059		1.18	1098416	0.0204	3328231	3.95563	0.007392	0.134225
NCC0083			NCC0083_D1_M055		1.78	6311375	0.1167	11837217	4.27863	0.00671	0.184801
NCC0085			NCC0085		2.58	2992473	0.0548	8563585	4.318	0.01447	0.159466
NCC0086			NCC0086		2.97	2414537	0.0438	11740002	3.16205	0.01149	0.177229
NCC0087			NCC0087		3.14	1786589	0.0325	4914413	4.2105	0.01321	0.158158
NCC0089			NCC0089		2.22	5729388	0.1043	20938050	3.95868	0.004722	0.158918
NCC0090			NCC0090		3.95	2971982	0.0553	13363011	3.88205	0.007238	0.165318
NCC0091			NCC0091		2.29	3507069	0.0641	11436384	3.72506	0.008183	0.18225
NCC0092			NCC0092		3.32	2842249	0.0522	13441553	3.39397	0.005547	0.178657
NCC0093			NCC0093		3.3	2281995	0.0417	12225694	3.04365	0.003507	0.153688
NCC0095			NCC0095		3.87	3203002	0.0595	15460166	3.33949	0.005579	0.15215
NCC0096			NCC0096		2.26	7016285	0.1301	17599511	4.34699	0.01069	0.159934
NCC0098			NCC0098		1.65	3975894	0.0726	12066756	4.26604	0.007673	0.147064
NCC0099			NCC0099		2.15	6235464	0.1152	13135805	4.54723	0.006891	0.1755
NCC0101			NCC0101		4.83	5819417	0.1052	19610310	3.56613	0.005542	0.182743
NCC0102			NCC0102		1.89	3257600	0.0593	8770075	4.55186	0.005294	0.161563
NCC0103			NCC0103		2.5	7434153	0.1381	18681774	4.32111	0.009101	0.161224
NCC0105			NCC0105		3.87	2864558	0.0531	18081401	3.04972	0.004531	0.156954
NCC0106			NCC0106		1.76	4753029	0.0865	13517281	4.2962	0.003793	0.153103
NCC0107			NCC0107_D3		6.88	4849786	0.0905	10506742	4.34346	0.003571	0.100675		2.95281e-06	3.75383e-05	0.99996	NCC
NCC0108			NCC0108_D1_M070		0.48	8411831	0.1583	13799954	4.5425	0.004974	0.132954
NCC0109			NCC0109_D1_M070		0.67	7265009	0.1369	13892320	4.03769	0.006023	0.131254
NCC0110			NCC0110_D1_M070		0.94	4108995	0.0766	8606382	4.45456	0.008395	0.161295
NCC0111			NCC0111_D1_M063		0.34	5812698	0.1093	14918749	3.96361	0.005245	0.11915
NCC0112			NCC0112_D1_M063		1.28	5049063	0.0943	13269241	4.49242	0.006938	0.135677
NCC0113			NCC0113_D1_M070		0.66	5005682	0.0941	8836371	3.81404	0.00758	0.134258
NCC0114			NCC0114_D2		5.42	12273503	0.2285	14652746	3.18302	0.006428	0.139601
NCC0115			NCC0115_D1		0.305415	5693501	0.1072	8611503	4.3441	0.01338	0.142985
NCC0116			NCC0116_D1		0.400755	8238153	0.1547	14504392	4.31756	0.007273	0.15158
NCC0117			NCC0117_D1		0.390678	6206566	0.1164	9787362	4.547	0.003409	0.154279
NCC0118			NCC0118_D1		0.46097	8982771	0.1688	12263065	4.80807	0.006951	0.159917
NCC0119			NCC0119_D1		0.251725	5209252	0.0976	8801445	4.32528	0.00407	0.146562
NCC0120			NCC0120_D1		0.438328	12518511	0.2354	17498355	4.99484	0.007956	0.152257
NCC0121			NCC0121_D1		8.37	3281301	0.061	7173791	4.34174	0.01053	0.100964
NCC0122			NCC0122_D1		2.9	14814199	0.2751	10374515	3.80124	0.004339	0.164495
NCC0123			NCC0123_D1		2.41	9078150	0.169	7742676	3.82719	0.003315	0.160753
NCC0124			NCC0124_D1		13.5	41713155	0.7766	34592950	3.74348	0.003371	0.139739		0.000299023	0.0105958	0.989105	NCC
NCC0125			NCC0125_D1		3.97	8079140	0.1496	7281798	3.55717	0.006755	0.148902
NCC0126			NCC0126_D1		4.91	10094278	0.1871	9015805	3.50991	0.003858	0.153423
NCC0006_D2			NCC0006_D2_higherdepth			65660568	1.2212					45.1408
NCC0011			NCC0011_higherdepth			110089208	2.0237					69.6775
NCC0012			NCC0012_higherdepth			143129981	2.6504					-103.784
NCC0017			NCC0017_higherdepth			287355025	5.3204					124.533
NCC0018			NCC0018_higherdepth			363746939	6.6959					-58.404
NCC0019			NCC0019_higherdepth			140095824	2.6081					63.3363
NCC0020			NCC0020_higherdepth			346929606	6.3808					51.4781
NCC0021			NCC0021_higherdepth			141160272	2.5946					-72.8961
NCC0022			NCC0022_higherdepth			156555059	2.848					27.4706
NCC0023			NCC0023_higherdepth			164804836	3.0132					36.801
NCC0024			NCC0024_higherdepth			184512809	3.3403					-110.808
NCC0025			NCC0025_higherdepth			208531791	3.7959					-86.4243
NCC0026			NCC0026_higherdepth			103555667	1.8713					-13.7614
NCC0027			NCC0027_higherdepth			212625681	3.9309					-128.865
NCC0028			NCC0028_higherdepth			147830104	2.7266					3.67242
NCC0029			NCC0029_higherdepth			140736904	2.5987					33.6475
NCC0030			NCC0030_higherdepth			198780828	3.6579					-20.5352
NCC0031			NCC0031_higherdepth			418415728	7.6559					-117.32
NCC0032			NCC0032_higherdepth			291033210	5.2939					0.633791
NCC0033			NCC0033_higherdepth			242215660	4.4345					39.31
NCC0034			NCC0034_higherdepth			202035730	3.6963					-72.4466
NCC0080_D3			NCC0080_D3_higherdepth			52408862	0.9789					-44.9052
NCC0107_D3			NCC0107_D3_higherdepth			62050093	1.1604					29.6792
NCC0124_D1			NCC0124_D1_higherdepth			127743758	2.379					20.2064
