# Supplementary material for: Cell-free DNA methylome and fragmentome analysis for relapse monitoring of Ewing sarcoma
Source: EMBO Mol Med. 2026 Mar 6;18(4):1342–57. doi: 10.1038/s44321-026-00396-7 (PMC13084053; doi:10.1038/s44321-026-00396-7)
Supplement: Supplementary file 5 — Table EV5 [file 44321_2026_396_MOESM5_ESM.xlsx]

## Sheet: Table EV5
Table EV5. LOLA region-set enrichment analysis of cfDNA fragments in patients with EwS at diagnosis and relapse compared to NCCs.
Fragment length associated	dbSet	n	av_tfx	av_q	description	collection	cellType	tissue	antibody	treatment
shorter	706	8	0.175194	0.000644865	ChIP PFSK-1 FOXP2	encode_tfbs	PFSK-1		FOXP2	None
shorter	983	8	0.175194	0.00144262	ChIP K562 Rad21	encode_tfbs	K562		Rad21	None
shorter	314	8	0.175194	0.00292898	Adult chronic myeloid leukaemia (at blast crisis) cell line carrying t(9;22) tra	codex	Leukaemia cell		RUNX1
shorter	989	8	0.175194	0.00364221	ChIP K562 SMC3_(ab9263)	encode_tfbs	K562		SMC3_(ab9263)	None
shorter	2070	8	0.175194	0.0037533	sheffield_dnase	sheffield_dnase
shorter	667	8	0.175194	0.00389396	ChIP K562 CEBPB_(SC-150)	encode_tfbs	K562		CEBPB_(SC-150)	None
shorter	376	8	0.16235	0.00467336	K562 erythrocytic leukaemia cells (ATCC CCL-243) were grown according to standar	codex	Embryonic Stem Cell		RBBP5
shorter	971	8	0.175194	0.00475453	ChIP K562 NF-YB	encode_tfbs	K562		NF-YB	None
shorter	1006	8	0.175194	0.00508869	ChIP K562 Znf143_(16618-1-AP)	encode_tfbs	K562		Znf143_(16618-1-AP)	None
shorter	241	8	0.175194	0.00533296	Acute myelomonocytic leukaemia cell line carrying inv(16) translocation (CBFbeta	codex	Leukaemia cell		MYH11
shorter	966	8	0.175194	0.0054399	ChIP K562 MAZ_(ab85725)	encode_tfbs	K562		MAZ_(ab85725)	None
shorter	2039	8	0.175194	0.0056681	Fibrobl specific	sheffield_dnase
shorter	463	8	0.16235	0.00622797	ChIP H1-hESC RBBP5_(A300-109A)	encode_tfbs	H1-hESC		RBBP5_(A300-109A)	None
shorter	317	8	0.175194	0.00633097	Adult chronic myeloid leukaemia (at blast crisis) cell line carrying t(9;22) tra	codex	Leukaemia cell		FOSB
shorter	621	8	0.175194	0.00638316	ChIP HeLa-S3 GABP	encode_tfbs	HeLa-S3		GABP	None
shorter	686	8	0.175194	0.00647682	ChIP K562 Rad21	encode_tfbs	K562		Rad21	None
shorter	2032	8	0.175194	0.0065299	sheffield_dnase	sheffield_dnase
shorter	121	8	0.175194	0.00666084	cistrome_cistrome U2OS cells ESR2	cistrome_cistrome	U2OS cells	osteosarcoma	ESR2	No treatment
shorter	23	8	0.175194	0.00668003	cistrome_cistrome HepG2 liver cells FoxA2	cistrome_cistrome	HepG2 liver cells	liver	FoxA2	No treatment
shorter	2935	8	0.175194	0.0067206	DNase Hepatocyte specific	sheffield_dnase
shorter	2528	8	0.175194	0.00726275	Weak PANC-1 specific	sheffield_dnase
shorter	36	8	0.175194	0.00734666	cistrome_cistrome LnCaP ERG	cistrome_cistrome	LnCaP	prostate	ERG	No treatment
shorter	373	8	0.16235	0.00784483	K562 erythrocytic leukaemia cells (ATCC CCL-243) were grown according to standar	codex	Embryonic Stem Cell		KDM4A
shorter	395	8	0.175194	0.007965	codex Embryonic Stem Cell POLR2A	codex	Embryonic Stem Cell		POLR2A
shorter	1047	8	0.175194	0.00820563	ChIP K562 eGFP-JunB	encode_tfbs	K562		eGFP-JunB	None
shorter	149	8	0.175194	0.00849549	cistrome_epigenome APL164 cells H3K27me3	cistrome_epigenome	APL164 cells	hematopoietic stem cell	H3K27me3	ATRA(48hr)
shorter	924	8	0.175194	0.00869098	ChIP K562 Bach1_(sc-14700)	encode_tfbs	K562		Bach1_(sc-14700)	None
shorter	220	8	0.175194	0.00941733	cistrome_epigenome VCaP Pan-H3	cistrome_epigenome	VCaP	prostate	Pan-H3	regular medium
shorter	702	8	0.175194	0.00992668	ChIP K562 ZBTB7A_(SC-34508)	encode_tfbs	K562		ZBTB7A_(SC-34508)	None
shorter	2292	8	0.170329	0.0102252	Stem;Ewing sarcoma	sheffield_dnase
shorter	739	8	0.175194	0.0103653	ChIP GM12878 BHLHE40_(NB100-1800)	encode_tfbs	GM12878		BHLHE40_(NB100-1800)	None
shorter	688	8	0.175194	0.0110578	ChIP K562 SIX5	encode_tfbs	K562		SIX5	None
shorter	522	8	0.175194	0.0122917	ChIP A549 USF-1	encode_tfbs	A549		USF-1	DEX_100nM
shorter	733	8	0.175194	0.0127753	ChIP A549 Max	encode_tfbs	A549		Max	None
shorter	932	8	0.175194	0.0135507	ChIP K562 c-Fos	encode_tfbs	K562		c-Fos	None
shorter	2214	8	0.170329	0.0140219	Ewing sarcoma	sheffield_dnase
longer	1982	10	0.18568	0.000878428	sheffield_dnase	sheffield_dnase
longer	884	8	0.167925	0.00146907	ChIP HepG2 COREST_(sc-30189)	encode_tfbs	HepG2		COREST_(sc-30189)	None
longer	2525	9	0.20515	0.00216807	Weak stem and endothelial	sheffield_dnase
longer	2574	12	0.174762	0.00218891	sheffield_dnase	sheffield_dnase
longer	108	8	0.197619	0.00226477	cistrome_cistrome NB4 cells RARA	cistrome_cistrome	NB4 cells	hematopoietic stem cell	RARA	No treatment(Antibody RAR _A704)
longer	590	8	0.229271	0.00240188	ChIP H1-hESC ATF3	encode_tfbs	H1-hESC		ATF3	None
longer	652	9	0.178756	0.00252948	ChIP HepG2 SP2_(SC-643)	encode_tfbs	HepG2		SP2_(SC-643)	None
longer	1302	11	0.173468	0.00279681	sheffield_dnase	sheffield_dnase
longer	2069	8	0.229271	0.00296663	sheffield_dnase	sheffield_dnase
longer	586	8	0.229271	0.00300203	ChIP GM12892 Pol2	encode_tfbs	GM12892		Pol2	None
longer	2608	12	0.174762	0.00302744	Weak lymphoblast specific	sheffield_dnase
longer	901	8	0.197403	0.00311152	ChIP HepG2 Pol2	encode_tfbs	HepG2		Pol2	None
longer	520	8	0.197403	0.0033015	ChIP A549 TAF1	encode_tfbs	A549		TAF1	EtOH_0.02pct
longer	1822	11	0.173468	0.00335552	sheffield_dnase	sheffield_dnase
longer	2054	8	0.229271	0.00337549	Hematopoietic	sheffield_dnase
longer	1613	11	0.179091	0.0034111	Muscle	sheffield_dnase
longer	882	8	0.167925	0.00342913	ChIP HepG2 CHD2_(AB68301)	encode_tfbs	HepG2		CHD2_(AB68301)	None
longer	2047	9	0.224797	0.00347422	Hematopoietic	sheffield_dnase
longer	809	8	0.199577	0.00355844	ChIP H1-hESC Nrf1	encode_tfbs	H1-hESC		Nrf1	None
longer	2566	8	0.189816	0.00366081	Primitive;Hematopoietic;Stem;Liver;Prostate;Brain	sheffield_dnase
longer	787	8	0.229271	0.00366698	ChIP GM18505 Pol2	encode_tfbs	GM18505		Pol2	None
longer	314	8	0.197403	0.00389745	Adult chronic myeloid leukaemia (at blast crisis) cell line carrying t(9;22) tra	codex	Leukaemia cell		RUNX1
longer	650	8	0.197403	0.00404795	ChIP HepG2 Sin3Ak-20	encode_tfbs	HepG2		Sin3Ak-20	None
longer	505	8	0.229271	0.00411756	ChIP A549 ELF1_(SC-631)	encode_tfbs	A549		ELF1_(SC-631)	EtOH_0.02pct
longer	658	8	0.197403	0.00416864	ChIP HepG2 YY1_(SC-281)	encode_tfbs	HepG2		YY1_(SC-281)	None
longer	1086	8	0.197403	0.00421411	ChIP MCF-7 Pol2	encode_tfbs	MCF-7		Pol2	serum_stimulated_media
longer	506	8	0.229271	0.00422581	ChIP A549 ETS1	encode_tfbs	A549		ETS1	EtOH_0.02pct
longer	620	9	0.204958	0.00437273	ChIP HCT-116 ZBTB33	encode_tfbs	HCT-116		ZBTB33	None
longer	1466	9	0.168933	0.00439557	Primitive;Hematopoietic;Fibroblast;Brain;Liver;Epithelial;Muscle;Prostate;Skin;B	sheffield_dnase
longer	1004	9	0.178756	0.00439653	ChIP K562 USF2	encode_tfbs	K562		USF2	None
longer	1824	9	0.20515	0.00442982	Weak	sheffield_dnase
longer	252	8	0.20819	0.00451393	Acute myelomonocytic leukaemia cell line carrying inv(16) translocation (CBFbeta	codex	Leukaemia cell		SPI1
longer	2800	9	0.18035	0.00457449	Primitive;Hematopoietic;Stem;Prostate;Brain	sheffield_dnase
longer	502	8	0.197403	0.00459592	ChIP A549 CREB1_(SC-240)	encode_tfbs	A549		CREB1_(SC-240)	DEX_100nM
longer	257	8	0.170687	0.00461413	U937 (histiocytic lymphoma) cell line conditionally expressing CBFbeta-MYH11 tra	codex	Leukaemia cell		CBFB
longer	1282	9	0.216374	0.00464335	Hematopoietic;Endothelial;Bone;Fibroblast;Brain	sheffield_dnase
longer	758	9	0.204958	0.00465727	ChIP GM12878 Nrf1	encode_tfbs	GM12878		Nrf1	None
longer	1244	9	0.196661	0.00466546	Weak stem specific	sheffield_dnase
longer	584	9	0.204958	0.00470914	ChIP GM12892 PAX5-C20	encode_tfbs	GM12892		PAX5-C20	None
longer	2237	8	0.167925	0.0047246	Liver;Brain	sheffield_dnase
longer	1323	10	0.17804	0.00473005	Hematopoeitic	sheffield_dnase
longer	2723	9	0.20515	0.00480879	sheffield_dnase	sheffield_dnase
longer	2656	10	0.203362	0.00481428	Hematopoietic	sheffield_dnase
longer	383	8	0.229271	0.0048174	codex Embryonic Stem Cell POLR2A	codex	Embryonic Stem Cell		POLR2A
longer	1335	9	0.170267	0.00483111	Complex tissue specific	sheffield_dnase
longer	2813	11	0.173468	0.00505364	Hematopoietic;Endothelial	sheffield_dnase
longer	908	8	0.199577	0.00505743	ChIP HepG2 TR4	encode_tfbs	HepG2		TR4	None
longer	573	10	0.18568	0.00509851	ChIP GM12878 USF-1	encode_tfbs	GM12878		USF-1	None
longer	2135	11	0.185982	0.00511675	Hematopoietic	sheffield_dnase
longer	906	9	0.204958	0.00514539	ChIP HepG2 TBP	encode_tfbs	HepG2		TBP	None
longer	894	8	0.197403	0.00515076	ChIP HepG2 Max	encode_tfbs	HepG2		Max	None
longer	1155	10	0.18568	0.00517822	DNase Liver	sheffield_dnase
longer	543	9	0.204958	0.00524344	ChIP GM12878 ELF1_(SC-631)	encode_tfbs	GM12878		ELF1_(SC-631)	None
longer	229	8	0.221034	0.00525866	Juvenile acute myeloid leukaemia cell line carrying t(8;21) translocation RUNX1-	codex	Leukaemia cell		LMO2
longer	1689	10	0.195955	0.00526527	Hematopoietic;Liver;Prostate;Brain	sheffield_dnase
longer	786	9	0.204958	0.0052797	ChIP GM18505 NFKB	encode_tfbs	GM18505		NFKB	TNFa
longer	2375	9	0.20515	0.00529354	Prostate	sheffield_dnase
longer	2000	10	0.18568	0.00530289	Epithelial	sheffield_dnase
longer	587	8	0.229271	0.00536054	ChIP GM12892 TAF1	encode_tfbs	GM12892		TAF1	None
longer	2864	9	0.178756	0.00538846	Epithelial;Fibroblast;Brain;Hematopoietic;Primitive;Stem;Endothelial;Muscle;Colo	sheffield_dnase
longer	2646	9	0.178756	0.00544493	Weak stem plus others	sheffield_dnase
longer	699	8	0.197403	0.00546865	ChIP K562 YY1_(SC-281)	encode_tfbs	K562		YY1_(SC-281)	None
longer	900	8	0.229271	0.00547542	ChIP HepG2 Pol2	encode_tfbs	HepG2		Pol2	forskolin
longer	1456	9	0.14515	0.00547785	Fibroblast;Brain;Hematopoietic;Primitive;Stem;Epithelial;Muscle;Colon;Liver;Endo	sheffield_dnase
longer	2302	8	0.167925	0.00548697	Primitive;Mammary	sheffield_dnase
longer	1284	8	0.15905	0.00555136	Hematopoietic;Primitive;Liver;Epithelial;Endothelial;Stem;Prostate;Bone;Fibrobla	sheffield_dnase
longer	737	9	0.204958	0.00561282	ChIP GM10847 NFKB	encode_tfbs	GM10847		NFKB	TNFa
longer	309	10	0.18568	0.00562514	CD34+ Umbilical Cord Blood (UCB) were differentiated into megakaryocytes for 10	codex	Megakaryocyte		RUNX1
longer	151	10	0.18568	0.00562665	cistrome_epigenome APL164 cells H3K9K14ac	cistrome_epigenome	APL164 cells	hematopoietic stem cell	H3K9K14ac	ATRA(48hr)
longer	1103	8	0.199577	0.0056284	ChIP GM12801 CTCF	encode_tfbs	GM12801		CTCF	None
longer	2218	12	0.168446	0.00564354	Prostate Cancer	sheffield_dnase
longer	734	8	0.229271	0.0056509	ChIP A549 Pol2(phosphoS2)	encode_tfbs	A549		Pol2(phosphoS2)	None
longer	278	8	0.197403	0.00566231	T cell Lymphoblastic Lymphoma cell line carrying t(7;9) translocation (TCRB-NOTC	codex	Lymphoma cell		RBPJ
longer	244	8	0.229271	0.00566346	Acute myelomonocytic leukaemia cell line carrying inv(16) translocation (CBFbeta	codex	Leukaemia cell		MED21
longer	576	8	0.229271	0.00569849	ChIP GM12878 ZEB1_(SC-25388)	encode_tfbs	GM12878		ZEB1_(SC-25388)	None
longer	846	9	0.204958	0.00570283	ChIP HeLa-S3 Ini1	encode_tfbs	HeLa-S3		Ini1	None
longer	2138	8	0.170791	0.0057476	Epithelial;Primitive;Hematopoietic;Brain;Stem;Colon;Cervix;Liver;Muscle;Prostate	sheffield_dnase
longer	646	8	0.197403	0.00577	ChIP HepG2 Pol2-4H8	encode_tfbs	HepG2		Pol2-4H8	None
longer	2257	13	0.170027	0.00583291	sheffield_dnase	sheffield_dnase
longer	1407	8	0.199577	0.00589256	Hematopoietic	sheffield_dnase
longer	1409	9	0.178756	0.00590162	Hematopoietic	sheffield_dnase
longer	235	8	0.229271	0.0059458	Mobilised CD34+ cells isolated from the healthly peripheral blood.	codex	Hematopoietic Stem and Progenitor Cells		LYL1
longer	579	8	0.229271	0.00594786	ChIP GM12891 Pol2	encode_tfbs	GM12891		Pol2	None
longer	933	8	0.197619	0.00597799	ChIP K562 CHD2_(AB68301)	encode_tfbs	K562		CHD2_(AB68301)	None
longer	762	8	0.229271	0.00598833	ChIP GM12878 Pol2	encode_tfbs	GM12878		Pol2	None
longer	125	8	0.176538	0.00600335	cistrome_cistrome UPR9 cells RARA	cistrome_cistrome	UPR9 cells	hematopoietic stem cell	RARA	Zinc(5hr)
longer	1324	12	0.174762	0.00602257	sheffield_dnase	sheffield_dnase
longer	317	10	0.18568	0.00604515	Adult chronic myeloid leukaemia (at blast crisis) cell line carrying t(9;22) tra	codex	Leukaemia cell		FOSB
longer	1050	8	0.197403	0.0060867	ChIP A549 Pol2	encode_tfbs	A549		Pol2	None
longer	1216	12	0.174762	0.00609404	Weak	sheffield_dnase
longer	2983	10	0.18568	0.0060954	sheffield_dnase	sheffield_dnase
longer	2529	10	0.17978	0.00610699	Hematopoietic	sheffield_dnase
longer	560	9	0.204958	0.00616295	ChIP GM12878 Pol2	encode_tfbs	GM12878		Pol2	None
longer	2076	10	0.17978	0.00617147	Epithelial;Skin	sheffield_dnase
longer	1897	10	0.18568	0.0061729	NHEK and Epithelial	sheffield_dnase
longer	795	9	0.204958	0.00618928	ChIP GM19193 Pol2	encode_tfbs	GM19193		Pol2	None
longer	2393	11	0.195323	0.00622831	Epithelial;Fibroblast;Brain;Hematopoietic;Primitive;Skin;Stem;Endothelial;Muscle	sheffield_dnase
longer	2733	10	0.166015	0.00624522	Hematopoietic	sheffield_dnase
longer	785	8	0.229271	0.00630127	ChIP GM15510 Pol2	encode_tfbs	GM15510		Pol2	None
longer	275	8	0.229271	0.00632145	T cell Lymphoblastic Lymphoma cell line carrying t(7;9) translocation (TCRB-NOTC	codex	Lymphoma cell		NOTCH1
longer	1235	9	0.20515	0.00634777	Stem;Colon;Liver	sheffield_dnase
longer	288	9	0.204958	0.00636622	MM1-S cell line cell line treated with DMSO for 6 hours.	codex	Multiple myeloma cell		POLR2A
longer	781	9	0.204958	0.0063837	ChIP GM12891 Pol2	encode_tfbs	GM12891		Pol2	None
longer	2041	9	0.181211	0.00640073	DNase Weak CD14	sheffield_dnase
longer	1197	11	0.185982	0.00642788	Stem and SK-N-SH_RA	sheffield_dnase
longer	559	8	0.197403	0.00643362	ChIP GM12878 Pol2-4H8	encode_tfbs	GM12878		Pol2-4H8	None
longer	2890	9	0.198594	0.00645289	Liver;Prostate	sheffield_dnase
longer	1039	9	0.204958	0.00649188	ChIP Raji Pol2	encode_tfbs	Raji		Pol2	None
longer	7	8	0.197403	0.00649791	cistrome_cistrome A594 cells PolIIser2	cistrome_cistrome	A594 cells	lung	PolIIser2	DEX(1hr)
longer	519	10	0.18568	0.00653084	ChIP A549 SIX5	encode_tfbs	A549		SIX5	EtOH_0.02pct
longer	851	9	0.204958	0.00654648	ChIP HeLa-S3 MAZ_(ab85725)	encode_tfbs	HeLa-S3		MAZ_(ab85725)	None
longer	2074	8	0.167925	0.00657015	Primitive;Stem;Epithelial;Liver;Prostate;Mammary;Skin	sheffield_dnase
longer	1424	8	0.229271	0.00665891	Brain;Hematopoietic;Primitive;Fibroblast;Stem;Colon;Cervix;Liver;Epithelial;Endo	sheffield_dnase
longer	588	8	0.197403	0.00666544	ChIP GM12892 YY1	encode_tfbs	GM12892		YY1	None
longer	663	8	0.199577	0.00668348	ChIP K562 ATF3	encode_tfbs	K562		ATF3	None
longer	1777	8	0.210846	0.00674199	Bone	sheffield_dnase
longer	783	9	0.204958	0.00674428	ChIP GM12892 Pol2	encode_tfbs	GM12892		Pol2	None
longer	403	8	0.229271	0.00678237	ChIP-seq_ZNF143_FLP143HA_T4. cell line specificity: HEK293-T-Rex inducible cell	codex	Embryonic kidney cells		ZNF143
longer	701	10	0.18568	0.00680925	ChIP K562 ZBTB33	encode_tfbs	K562		ZBTB33	None
longer	268	8	0.229271	0.00682736	Jurkat T-ALL cell line treated with DMSO/vehicle for 6 hours (equivalent DMSO co	codex	Leukemia cell		POLR2A
longer	2395	8	0.229271	0.00684143	Stem	sheffield_dnase
longer	152	10	0.18568	0.00685932	cistrome_epigenome APL164 cells H3K9K14ac	cistrome_epigenome	APL164 cells	hematopoietic stem cell	H3K9K14ac	No treatment
longer	248	8	0.229271	0.00689505	Acute myelomonocytic leukaemia cell line carrying inv(16) translocation (CBFbeta	codex	Leukaemia cell		TAL1
longer	691	8	0.20819	0.00689929	ChIP K562 SRF	encode_tfbs	K562		SRF	None
longer	1426	11	0.173468	0.00690507	Primitive	sheffield_dnase
longer	1618	12	0.174762	0.00695754	Bone	sheffield_dnase
longer	2095	10	0.203535	0.00697528	Hematopoietic	sheffield_dnase
longer	289	9	0.204958	0.00698191	MM1-S cell line cell line treated with DMSO for 6 hours.	codex	Multiple myeloma cell		CDK9
longer	1239	8	0.156875	0.00700944	Brain	sheffield_dnase
longer	226	8	0.229271	0.00704746	Juvenile acute myeloid leukaemia cell line carrying t(8;21) translocation RUNX1-	codex	Leukaemia cell		RUNX1T1
longer	2761	10	0.160668	0.00711566	Liver	sheffield_dnase
longer	2096	10	0.18568	0.00714307	Brain	sheffield_dnase
longer	366	10	0.17046	0.00715448	K562 erythrocytic leukaemia cells (ATCC CCL-243) were grown according to standar	codex	Erythrocytic leukaemia cells		RNF2
longer	241	9	0.204958	0.00716269	Acute myelomonocytic leukaemia cell line carrying inv(16) translocation (CBFbeta	codex	Leukaemia cell		MYH11
longer	2962	11	0.173468	0.00721014	sheffield_dnase	sheffield_dnase
longer	2971	8	0.1495	0.00722885	Ubiquitous CGI promoters	sheffield_dnase
longer	2703	8	0.199794	0.00729215	Hematopoietic	sheffield_dnase
longer	523	10	0.18568	0.00729316	ChIP A549 USF-1	encode_tfbs	A549		USF-1	EtOH_0.02pct
longer	1778	12	0.174762	0.00731589	Weak Th1	sheffield_dnase
longer	232	8	0.20819	0.00734054	Mobilised CD34+ cells isolated from the healthly peripheral blood.	codex	Hematopoietic Stem and Progenitor Cells		ERG
longer	2685	10	0.17978	0.00734705	Liver;Brain	sheffield_dnase
longer	258	9	0.204958	0.00742087	U937 (histiocytic lymphoma) cell line conditionally expressing CBFbeta-MYH11 tra	codex	Leukaemia cell		CBFB
longer	311	9	0.196469	0.00743146	CD34+ Umbilical Cord Blood (UCB) were differentiated into megakaryocytes for 10	codex	Megakaryocyte		TAL1
longer	1152	11	0.173468	0.00744894	Weak HepG2 specific	sheffield_dnase
longer	960	8	0.197403	0.00746857	ChIP K562 IRF1	encode_tfbs	K562		IRF1	IFNg6h
longer	792	8	0.199577	0.00748858	ChIP GM19099 NFKB	encode_tfbs	GM19099		NFKB	TNFa
longer	897	9	0.178756	0.00749614	ChIP HepG2 Nrf1	encode_tfbs	HepG2		Nrf1	None
longer	1368	8	0.167925	0.00757266	SK-N-SH_RA	sheffield_dnase
longer	1281	10	0.18568	0.00757408	Hematopoietic;Stem;Brain	sheffield_dnase
longer	583	9	0.176822	0.00764658	ChIP GM12891 YY1_(SC-281)	encode_tfbs	GM12891		YY1_(SC-281)	None
longer	1214	10	0.18568	0.00764684	Liver	sheffield_dnase
longer	2137	9	0.20515	0.00769659	Liver;Prostate	sheffield_dnase
longer	948	9	0.204958	0.00778004	ChIP K562 E2F4	encode_tfbs	K562		E2F4	None
longer	542	9	0.204958	0.00780219	ChIP GM12878 Egr-1	encode_tfbs	GM12878		Egr-1	None
longer	2391	8	0.142619	0.00782015	Hematopoietic	sheffield_dnase
longer	339	9	0.197636	0.00783981	Kasumi-1 (AML FAB M2) with t(8;21) translocation and mismatch siRNA derived from	codex	Acute Myeloid Leukemia		RUNX1T1
longer	847	8	0.199794	0.00785255	ChIP HeLa-S3 IRF3	encode_tfbs	HeLa-S3		IRF3	None
longer	751	8	0.229271	0.00786358	ChIP GM12878 Max	encode_tfbs	GM12878		Max	None
longer	271	9	0.204958	0.00789062	Jurkat T-ALL cell line treated with flavopiridol for 6 hours.	codex	Leukemia cell		POLR2A
longer	1298	9	0.196281	0.00790183	Brain;Primitive;Hematopoietic;Stem;Liver;Epithelial;Endothelial;Prostate;Muscle;	sheffield_dnase
longer	610	9	0.224797	0.00790776	ChIP H1-hESC SP4_(V-20)	encode_tfbs	H1-hESC		SP4_(V-20)	None
longer	895	8	0.197403	0.00792155	ChIP HepG2 MAZ_(ab85725)	encode_tfbs	HepG2		MAZ_(ab85725)	None
longer	535	8	0.229271	0.00794645	ChIP GM12878 ATF3	encode_tfbs	GM12878		ATF3	None
longer	2853	8	0.156875	0.00797711	Liver;Brain	sheffield_dnase
longer	1257	11	0.195323	0.00799277	Primitive;Hematopoietic;Stem;Liver;Endothelial;Prostate;Bone;Brain	sheffield_dnase
longer	267	9	0.204958	0.00799609	Adult B cell Non-Hodgkin Lymphoma (large diffuse cell lymphoma) carrying t(8;14)	codex	Lymphoma cell		MAFK
longer	2896	13	0.170027	0.00801156	Weak PA-TU-8988T specific	sheffield_dnase
longer	525	8	0.229271	0.00805042	ChIP A549 YY1_(SC-281)	encode_tfbs	A549		YY1_(SC-281)	EtOH_0.02pct
longer	517	8	0.197403	0.00807456	ChIP A549 Pol2	encode_tfbs	A549		Pol2	EtOH_0.02pct
longer	1018	8	0.229271	0.00808891	ChIP MCF10A-Er-Src Pol2	encode_tfbs	MCF10A-Er-Src		Pol2	4OHTAM_1uM_36hr
longer	970	8	0.190244	0.00809731	ChIP K562 NF-YA	encode_tfbs	K562		NF-YA	None
longer	1088	8	0.229271	0.00810015	ChIP MCF-7 Pol2	encode_tfbs	MCF-7		Pol2	None
longer	690	10	0.17978	0.00812252	ChIP K562 SP2_(SC-643)	encode_tfbs	K562		SP2_(SC-643)	None
longer	794	9	0.204958	0.00812913	ChIP GM19193 NFKB	encode_tfbs	GM19193		NFKB	TNFa
longer	842	8	0.229271	0.00815326	ChIP HeLa-S3 ELK1_(1277-1)	encode_tfbs	HeLa-S3		ELK1_(1277-1)	None
longer	250	9	0.204958	0.00815579	Acute myelomonocytic leukaemia cell line carrying inv(16) translocation (CBFbeta	codex	Leukaemia cell		ELF1
longer	1217	12	0.174762	0.00816231	sheffield_dnase	sheffield_dnase
longer	577	9	0.204958	0.0081639	ChIP GM12891 PAX5-C20	encode_tfbs	GM12891		PAX5-C20	None
longer	349	8	0.187641	0.00818936	K562 erythrocytic leukaemia cells (ATCC CCL-243) were grown according to standar	codex	Erythrocytic leukaemia cells		CBX8
longer	270	9	0.204958	0.00819902	Jurkat T-ALL cell line treated with THZ-2-149 for 6 hours (competitive Cdk7 inhi	codex	Leukemia cell		POLR2A
longer	2017	8	0.197619	0.00824592	Weak Th2	sheffield_dnase
longer	628	8	0.197403	0.0082485	ChIP HepG2 CEBPD_(SC-636)	encode_tfbs	HepG2		CEBPD_(SC-636)	None
longer	524	9	0.176822	0.00825124	ChIP A549 USF-1	encode_tfbs	A549		USF-1	EtOH_0.02pct
longer	240	9	0.204958	0.00826769	Acute myelomonocytic leukaemia cell line carrying inv(16) translocation (CBFbeta	codex	Leukaemia cell		CBFB
longer	791	8	0.229271	0.0083142	ChIP GM18951 Pol2	encode_tfbs	GM18951		Pol2	None
longer	277	9	0.204958	0.00831931	T cell Lymphoblastic Lymphoma cell line carrying t(7;9) translocation (TCRB-NOTC	codex	Lymphoma cell		NOTCH1
longer	343	10	0.18568	0.00833767	Acute promyelocytic leukaemia (APL) M3-subtype cell line from the bone marrow of	codex	Leukaemia cell		EP300
longer	2916	8	0.212421	0.00834213	Medullo and SK-N-SH_RA	sheffield_dnase
longer	784	9	0.204958	0.00834498	ChIP GM15510 NFKB	encode_tfbs	GM15510		NFKB	TNFa
longer	789	9	0.204958	0.00839523	ChIP GM18526 Pol2	encode_tfbs	GM18526		Pol2	None
longer	256	10	0.18568	0.00839643	CD34+ acute myeloid leukaemia (AML) blast cells carrying inv(16) translocation (	codex	Leukaemia cell		CBFB
longer	879	9	0.178756	0.00843613	ChIP HepG2 BRCA1_(A300-000A)	encode_tfbs	HepG2		BRCA1_(A300-000A)	None
longer	703	9	0.20515	0.00850872	ChIP PANC-1 NRSF	encode_tfbs	PANC-1		NRSF	None
longer	110	11	0.173468	0.00851746	cistrome_cistrome NB4 cells RXR	cistrome_cistrome	NB4 cells	hematopoietic stem cell	RXR	No treatment(Antibody RXR _sc774)
longer	619	8	0.229271	0.00852257	ChIP HCT-116 YY1_(SC-281)	encode_tfbs	HCT-116		YY1_(SC-281)	None
longer	476	10	0.18568	0.00856317	ChIP HUVEC EZH2_(39875)	encode_tfbs	HUVEC		EZH2_(39875)	None
longer	245	9	0.204958	0.00857373	Acute myelomonocytic leukaemia cell line carrying inv(16) translocation (CBFbeta	codex	Leukaemia cell		TBP
longer	896	8	0.197403	0.0085837	ChIP HepG2 Mxi1_(AF4185)	encode_tfbs	HepG2		Mxi1_(AF4185)	None
longer	316	9	0.176822	0.00858792	Adult chronic myeloid leukaemia (at blast crisis) cell line carrying t(9;22) tra	codex	Leukaemia cell		FOS
longer	919	8	0.229271	0.00860546	ChIP IMR90 Pol2	encode_tfbs	IMR90		Pol2	None
longer	2888	8	0.194929	0.00867106	Primitive;Hematopoietic;Stem;Liver;Endothelial;Prostate;Brain	sheffield_dnase
longer	2609	10	0.18568	0.00869579	sheffield_dnase	sheffield_dnase
longer	198	9	0.204958	0.00870055	cistrome_epigenome NB4 cells H3K9K14ac	cistrome_epigenome	NB4 cells	hematopoietic stem cell	H3K9K14ac	No treatment
longer	813	9	0.207698	0.00872624	ChIP H1-hESC SUZ12	encode_tfbs	H1-hESC		SUZ12	None
longer	402	8	0.201371	0.00872897	ChIP-seq_ZNF143_FLP143HA_T0. cell line specificity: HEK293-T-Rex inducible cell	codex	Embryonic kidney cells		ZNF143
longer	674	9	0.204958	0.00877719	ChIP K562 FOSL1_(SC-183)	encode_tfbs	K562		FOSL1_(SC-183)	None
longer	2039	10	0.18568	0.0087785	Fibrobl specific	sheffield_dnase
longer	518	8	0.197403	0.00884005	ChIP A549 Sin3Ak-20	encode_tfbs	A549		Sin3Ak-20	EtOH_0.02pct
longer	269	8	0.199577	0.00884084	Jurkat T-ALL cell line treated with THZ-2-102 for 6 hours (Cdk7 covalent inhibit	codex	Leukemia cell		POLR2A
longer	2015	8	0.229271	0.00893475	Weak Th2	sheffield_dnase
longer	2216	9	0.20515	0.00894635	Prostate and Breast Cancer	sheffield_dnase
longer	578	8	0.197403	0.00898638	ChIP GM12891 Pol2-4H8	encode_tfbs	GM12891		Pol2-4H8	None
longer	2089	8	0.170687	0.00903001	Stem and Jurkat	sheffield_dnase
longer	353	9	0.176822	0.00903805	K562 erythrocytic leukaemia cells (ATCC CCL-243) were grown according to standar	codex	Erythrocytic leukaemia cells		KDM5C
longer	330	9	0.204958	0.00905218	Mobilised CD34+ cells isolated from the healthly peripheral blood.	codex	Hematopoietic Stem and Progenitor Cells		SMARCA4
longer	1574	9	0.198594	0.00912966	DNase Ubiquitous CGI Promoters	sheffield_dnase
longer	585	8	0.197403	0.00913068	ChIP GM12892 Pol2-4H8	encode_tfbs	GM12892		Pol2-4H8	None
longer	659	8	0.167925	0.00913656	ChIP HepG2 ZBTB33	encode_tfbs	HepG2		ZBTB33	None
longer	557	9	0.204958	0.00920568	ChIP GM12878 Pbx3	encode_tfbs	GM12878		Pbx3	None
longer	653	8	0.197619	0.00924949	ChIP HepG2 SRF	encode_tfbs	HepG2		SRF	None
longer	2585	8	0.188744	0.0092598	Hematopoietic	sheffield_dnase
longer	75	8	0.229271	0.00926093	cistrome_cistrome MCF-7 PolII	cistrome_cistrome	MCF-7	breast	PolII	No treatment
longer	1064	8	0.229271	0.00927065	ChIP H1-hESC Pol2	encode_tfbs	H1-hESC		Pol2	None
longer	2774	9	0.174431	0.00927345	Hematopoietic	sheffield_dnase
longer	485	8	0.229271	0.00930006	ChIP K562 PHF8_(A301-772A)	encode_tfbs	K562		PHF8_(A301-772A)	None
longer	493	10	0.18568	0.00937124	ChIP NHDF-Ad EZH2_(39875)	encode_tfbs	NHDF-Ad		EZH2_(39875)	None
longer	375	8	0.229271	0.00937826	K562 erythrocytic leukaemia cells (ATCC CCL-243) were grown according to standar	codex	Embryonic Stem Cell		PHF8
longer	255	9	0.204958	0.00940243	CD34+ acute myeloid leukaemia (AML) blast cells carrying inv(16) translocation (	codex	Leukaemia cell		MYH11
longer	680	8	0.197619	0.00942141	ChIP K562 NR2F2_(SC-271940)	encode_tfbs	K562		NR2F2_(SC-271940)	None
longer	1732	8	0.229271	0.0094277	Brain;Fibroblast	sheffield_dnase
longer	2814	8	0.199794	0.00944926	Hematopoietic	sheffield_dnase
longer	967	8	0.229271	0.0094518	ChIP K562 Mxi1_(AF4185)	encode_tfbs	K562		Mxi1_(AF4185)	None
longer	761	8	0.229271	0.00951899	ChIP GM12878 Pol2	encode_tfbs	GM12878		Pol2	None
longer	2612	8	0.197403	0.00954043	sheffield_dnase	sheffield_dnase
longer	2454	8	0.167925	0.00954919	Hematopoietic	sheffield_dnase
longer	567	9	0.204958	0.00956075	ChIP GM12878 SP1	encode_tfbs	GM12878		SP1	None
longer	698	8	0.197619	0.00956098	ChIP K562 USF-1	encode_tfbs	K562		USF-1	None
longer	301	8	0.170687	0.00963028	codex T-Cell MYB	codex	T-Cell		MYB
longer	2110	9	0.176822	0.00963097	Epithelial	sheffield_dnase
longer	774	9	0.204958	0.00964733	ChIP GM12878 USF2	encode_tfbs	GM12878		USF2	None
longer	2663	10	0.18568	0.00964738	Hematopoietic	sheffield_dnase
longer	404	11	0.179091	0.00965731	ChIP-seq_ZNF76_FLP76_T4. cell line specificity: HEK293-T-Rex inducible cell line	codex	Embryonic kidney cells		ZNF143
longer	626	9	0.176822	0.00965858	ChIP HepG2 BHLHE40	encode_tfbs	HepG2		BHLHE40	None
longer	630	8	0.197403	0.00968411	ChIP HepG2 ELF1_(SC-631)	encode_tfbs	HepG2		ELF1_(SC-631)	None
longer	955	9	0.204958	0.00968624	ChIP K562 HMGN3	encode_tfbs	K562		HMGN3	None
longer	305	8	0.197619	0.0096902	Human K562 erythroleukemia cells (ATCC # CCL-243) were cultured in RPMI medium 1	codex	Myeloid Leukemia		GATA1
longer	855	10	0.18568	0.00969407	ChIP HeLa-S3 Nrf1	encode_tfbs	HeLa-S3		Nrf1	None
longer	821	8	0.229271	0.00971746	ChIP HEK293 Pol2	encode_tfbs	HEK293		Pol2	None
longer	352	10	0.166015	0.00973028	K562 erythrocytic leukaemia cells (ATCC CCL-243) were grown according to standar	codex	Erythrocytic leukaemia cells		HDAC2
longer	526	9	0.204958	0.00973288	ChIP A549 ZBTB33	encode_tfbs	A549		ZBTB33	EtOH_0.02pct
longer	1017	8	0.197403	0.00977206	ChIP MCF10A-Er-Src Pol2	encode_tfbs	MCF10A-Er-Src		Pol2	EtOH_0.01pct
longer	1328	9	0.20515	0.00979757	Hematopoietic;Primitive;Brain;Colon;Cervix;Liver;Epithelial;Endothelial;Stem;Pro	sheffield_dnase
longer	909	10	0.18568	0.00980348	ChIP HepG2 USF2	encode_tfbs	HepG2		USF2	None
longer	2727	12	0.168446	0.00981338	sheffield_dnase	sheffield_dnase
longer	731	9	0.176822	0.00983779	ChIP A549 BHLHE40	encode_tfbs	A549		BHLHE40	None
longer	647	9	0.204958	0.0098463	ChIP HepG2 Pol2	encode_tfbs	HepG2		Pol2	None
longer	572	10	0.18568	0.00986738	ChIP GM12878 TCF3_(SC-349)	encode_tfbs	GM12878		TCF3_(SC-349)	None
longer	857	8	0.197403	0.00988058	ChIP HeLa-S3 Pol2	encode_tfbs	HeLa-S3		Pol2	None
longer	1056	9	0.204958	0.00990085	ChIP GM12878 Pol2	encode_tfbs	GM12878		Pol2	None
longer	625	9	0.178756	0.00992869	ChIP HepG2 ATF3	encode_tfbs	HepG2		ATF3	None
longer	1339	10	0.195955	0.00993779	Primitive;Epithelial;Skin	sheffield_dnase
longer	733	9	0.204958	0.00995474	ChIP A549 Max	encode_tfbs	A549		Max	None
longer	1249	9	0.154972	0.00996185	Liver	sheffield_dnase
longer	595	10	0.188142	0.00996195	ChIP H1-hESC GABP	encode_tfbs	H1-hESC		GABP	None
longer	1087	9	0.204958	0.0100314	ChIP MCF-7 Pol2	encode_tfbs	MCF-7		Pol2	serum_starved_media
longer	2945	9	0.154972	0.010033	Epithelial;Fibroblast;Muscle;Brain;Hematopoietic;Primitive;Skin;Stem;Endothelial	sheffield_dnase
longer	609	8	0.199794	0.0100336	ChIP H1-hESC SP2_(SC-643)	encode_tfbs	H1-hESC		SP2_(SC-643)	None
longer	486	8	0.197403	0.0100375	ChIP K562 PLU1	encode_tfbs	K562		PLU1	None
longer	706	9	0.204958	0.010045	ChIP PFSK-1 FOXP2	encode_tfbs	PFSK-1		FOXP2	None
longer	2802	8	0.229271	0.010051	Liver	sheffield_dnase
longer	310	9	0.204958	0.0100913	CD34+ Umbilical Cord Blood (UCB) were differentiated into megakaryocytes for 10	codex	Megakaryocyte		FLI1
longer	491	10	0.17978	0.0100942	ChIP NH-A EZH2_(39875)	encode_tfbs	NH-A		EZH2_(39875)	None
longer	468	9	0.158317	0.0101251	ChIP HepG2 EZH2_(39875)	encode_tfbs	HepG2		EZH2_(39875)	None
longer	702	8	0.229271	0.0101282	ChIP K562 ZBTB7A_(SC-34508)	encode_tfbs	K562		ZBTB7A_(SC-34508)	None
longer	1031	9	0.204958	0.0101312	ChIP NB4 Pol2	encode_tfbs	NB4		Pol2	None
longer	923	8	0.199577	0.0101684	ChIP K562 ATF3	encode_tfbs	K562		ATF3	None
longer	341	9	0.204958	0.0102163	Kasumi-1 (AML FAB M2) with t(8;21) translocation and mismatch siRNA derived from	codex	Acute Myeloid Leukemia		POLR2A
longer	1554	8	0.199794	0.0102168	Hematopoietic	sheffield_dnase
longer	516	8	0.197403	0.0102484	ChIP A549 Pol2	encode_tfbs	A549		Pol2	DEX_100nM
longer	2518	8	0.199794	0.0102628	Brain;Hematopoietic;Stem;Colon;Liver;Endothelial;Prostate	sheffield_dnase
longer	2929	11	0.179091	0.0102848	Epithelial;Fibroblast;Muscle;Brain;Hematopoietic;Primitive;Skin;Stem;Endothelial	sheffield_dnase
longer	105	8	0.197403	0.010311	cistrome_cistrome NB4 cells PolII	cistrome_cistrome	NB4 cells	hematopoietic stem cell	PolII	ATRA(48hr)
longer	1167	10	0.166015	0.0103939	Liver	sheffield_dnase
longer	408	9	0.204958	0.010403	Proerythroblasts derived from CD34+ foetal liver cells (2-trimester stage).	codex	Erythroblast		POLR2A
longer	793	9	0.204958	0.0104059	ChIP GM19099 Pol2	encode_tfbs	GM19099		Pol2	None
longer	1067	9	0.204958	0.0104168	ChIP HeLa-S3 Pol2	encode_tfbs	HeLa-S3		Pol2	None
longer	904	9	0.176822	0.0104657	ChIP HepG2 RFX5_(200-401-194)	encode_tfbs	HepG2		RFX5_(200-401-194)	None
longer	387	9	0.204958	0.0104663	Cell line: Germinal center B cells. Chip antibody: BCL6	codex	B-Cells		BCL6
longer	1601	11	0.185982	0.0104743	Hematopoietic;Liver;Epithelial	sheffield_dnase
longer	885	9	0.178756	0.0104785	ChIP HepG2 ERRA	encode_tfbs	HepG2		ERRA	forskolin
longer	338	8	0.197403	0.0104801	Kasumi-1 (AML FAB M2) without t(8;21) translocation derived from the DSMZ.	codex	Acute Myeloid Leukemia		RUNX1T1
longer	546	10	0.203362	0.0105207	ChIP GM12878 GABP	encode_tfbs	GM12878		GABP	None
longer	312	8	0.183315	0.0105265	Infantile acute megakaryoblastic leukaemia (AML M7) cell line with Trisomy 21.	codex	Leukaemia cell		RUNX1
longer	522	9	0.176822	0.0105516	ChIP A549 USF-1	encode_tfbs	A549		USF-1	DEX_100nM
longer	1195	10	0.17804	0.0105747	Brain	sheffield_dnase
longer	8	9	0.204958	0.0105783	cistrome_cistrome A594 cells PolIIser2	cistrome_cistrome	A594 cells	lung	PolIIser2	EtOH(1hr)
longer	1210	8	0.21951	0.0106476	Epithelial;Brain;Primitive;Hematopoietic;Fibroblast;Stem;Colon;Cervix;Liver;Endo	sheffield_dnase
longer	932	9	0.176822	0.010648	ChIP K562 c-Fos	encode_tfbs	K562		c-Fos	None
longer	231	10	0.18568	0.01067	Adult B cell Non-Hodgkin Lymphoma (large diffuse cell lymphoma) carrying t(8;14)	codex	Lymphoma cell		BCL6
longer	249	9	0.224797	0.0106929	Acute myelomonocytic leukaemia cell line carrying inv(16) translocation (CBFbeta	codex	Leukaemia cell		FLI1
longer	489	8	0.229271	0.0106943	ChIP K562 SAP30_(39731)	encode_tfbs	K562		SAP30_(39731)	None
longer	160	8	0.229271	0.0107159	cistrome_epigenome LnCaP H3K36me3	cistrome_epigenome	LnCaP	prostate	H3K36me3	regular medium
longer	974	8	0.229271	0.0107515	ChIP K562 Pol2	encode_tfbs	K562		Pol2	IFNa30
longer	979	8	0.229271	0.0107862	ChIP K562 Pol2	encode_tfbs	K562		Pol2	None
longer	741	9	0.198594	0.0108134	ChIP GM12878 c-Fos	encode_tfbs	GM12878		c-Fos	None
longer	1156	9	0.178756	0.0108392	Liver	sheffield_dnase
longer	752	8	0.229271	0.0108563	ChIP GM12878 MAZ_(ab85725)	encode_tfbs	GM12878		MAZ_(ab85725)	None
longer	2181	9	0.20515	0.0108682	Primitive;Prostate;Mammary;Epithelial	sheffield_dnase
longer	2704	10	0.175888	0.0108727	NB4 specific	sheffield_dnase
longer	972	9	0.178756	0.0108882	ChIP K562 Nrf1	encode_tfbs	K562		Nrf1	None
longer	68	8	0.197403	0.0108896	cistrome_cistrome MCF-7 PolII	cistrome_cistrome	MCF-7	breast	PolII	17b-E2(1hr)
longer	1252	9	0.196281	0.0108902	Epithelial;Fibroblast;Hematopoietic;Primitive;Brain;Stem;Endothelial;Muscle;Colo	sheffield_dnase
longer	1568	8	0.167925	0.010937	Fibroblast;Brain;Epithelial;Endothelial;Muscle;Bone	sheffield_dnase
longer	748	9	0.204958	0.010959	ChIP GM12878 ELK1_(1277-1)	encode_tfbs	GM12878		ELK1_(1277-1)	None
longer	103	12	0.174762	0.0109817	cistrome_cistrome NB4 cells PML	cistrome_cistrome	NB4 cells	hematopoietic stem cell	PML	No treatment
longer	1370	8	0.190244	0.0109951	Hematopoietic	sheffield_dnase
longer	1733	10	0.18568	0.0110379	DNase Osteoblast specific	sheffield_dnase
longer	394	8	0.229271	0.0110637	codex Embryonic Stem Cell POLR2A	codex	Embryonic Stem Cell		POLR2A
longer	2032	11	0.173468	0.011079	sheffield_dnase	sheffield_dnase
longer	1326	11	0.166523	0.0111805	Stem;Colon;Liver	sheffield_dnase
longer	1340	10	0.17978	0.0111905	Primitive;Hematopoietic;Endothelial	sheffield_dnase
longer	348	8	0.187641	0.0112218	K562 erythrocytic leukaemia cells (ATCC CCL-243) were grown according to standar	codex	Erythrocytic leukaemia cells		CBX2
longer	389	9	0.204958	0.0112781	Cell line: Germinal center B cells. Chip antibody: SMRT	codex	B-Cells		NCOR2
longer	2484	8	0.202556	0.0112887	sheffield_dnase	sheffield_dnase
longer	496	9	0.204958	0.0112991	ChIP NHEK Pol2(b)	encode_tfbs	NHEK		Pol2(b)	None
longer	2661	10	0.17804	0.0113544	Hematopoietic	sheffield_dnase
longer	2081	9	0.224797	0.0113849	Fibroblast	sheffield_dnase
longer	843	8	0.167925	0.0114306	ChIP HeLa-S3 ELK4	encode_tfbs	HeLa-S3		ELK4	None
longer	575	8	0.176538	0.0115211	ChIP GM12878 ZBTB33	encode_tfbs	GM12878		ZBTB33	None
longer	826	8	0.229271	0.0115362	ChIP HeLa-S3 BAF155	encode_tfbs	HeLa-S3		BAF155	None
longer	482	8	0.167925	0.011544	ChIP K562 HDAC2_(A300-705A)	encode_tfbs	K562		HDAC2_(A300-705A)	None
longer	2921	8	0.167925	0.0115738	Epithelial;Brain;Hematopoietic;Stem;Colon;Cervix;Liver;Endothelial;Mammary	sheffield_dnase
longer	513	9	0.204958	0.0115796	ChIP A549 GR	encode_tfbs	A549		GR	DEX_100nM
longer	247	9	0.204958	0.0115844	Acute myelomonocytic leukaemia cell line carrying inv(16) translocation (CBFbeta	codex	Leukaemia cell		GATA2
longer	952	9	0.20515	0.0116438	ChIP K562 GATA-2	encode_tfbs	K562		GATA-2	None
longer	2376	8	0.21951	0.011673	Liver;Prostate;Mammary	sheffield_dnase
longer	753	9	0.204958	0.0116808	ChIP GM12878 Mxi1_(AF4185)	encode_tfbs	GM12878		Mxi1_(AF4185)	None
longer	874	8	0.199794	0.0117877	ChIP HeLa-S3 Znf143_(16618-1-AP)	encode_tfbs	HeLa-S3		Znf143_(16618-1-AP)	None
longer	233	9	0.204958	0.0117969	Mobilised CD34+ cells isolated from the healthly peripheral blood.	codex	Hematopoietic Stem and Progenitor Cells		FLI1
longer	566	9	0.178756	0.0118434	ChIP GM12878 SIX5	encode_tfbs	GM12878		SIX5	None
longer	1301	9	0.176822	0.0118629	Weak endothelial	sheffield_dnase
longer	767	8	0.20819	0.0118754	ChIP GM12878 SIN3A_(NB600-1263)	encode_tfbs	GM12878		SIN3A_(NB600-1263)	None
longer	671	8	0.229271	0.0119242	ChIP K562 Egr-1	encode_tfbs	K562		Egr-1	None
longer	279	8	0.197403	0.0119534	T cell Lymphoblastic Lymphoma cell line carrying t(7;9) translocation (TCRB-NOTC	codex	Lymphoma cell		BRD4
longer	196	9	0.196281	0.011972	cistrome_epigenome NB4 cells H3K27me3	cistrome_epigenome	NB4 cells	hematopoietic stem cell	H3K27me3	No treatment
longer	388	9	0.204958	0.0120282	Cell line: Germinal center B cells. Chip antibody: BCOR	codex	B-Cells		BCOR
longer	669	10	0.18568	0.0120615	ChIP K562 CTCFL_(SC-98982)	encode_tfbs	K562		CTCFL_(SC-98982)	None
longer	873	8	0.199577	0.0120873	ChIP HeLa-S3 ZKSCAN1_(HPA006672)	encode_tfbs	HeLa-S3		ZKSCAN1_(HPA006672)	None
longer	602	8	0.229271	0.0121794	ChIP H1-hESC Pol2	encode_tfbs	H1-hESC		Pol2	None
longer	409	9	0.204958	0.0121903	Proerythroblasts were derived from CD34+ adult bone marrow cells isolated from h	codex	Erythroblast		POLR2A
longer	2457	8	0.229271	0.0122354	Fibroblast;Brain;Hematopoietic;Primitive;Stem;Colon;Cervix;Liver;Epithelial;Endo	sheffield_dnase
longer	377	8	0.229271	0.0123038	K562 erythrocytic leukaemia cells (ATCC CCL-243) were grown according to standar	codex	Embryonic Stem Cell		SAP30
longer	2654	8	0.229271	0.0123337	Weak tissue specific	sheffield_dnase
longer	943	8	0.197403	0.012401	ChIP K562 c-Myc	encode_tfbs	K562		c-Myc	None
longer	643	9	0.178756	0.0124189	ChIP HepG2 NRSF	encode_tfbs	HepG2		NRSF	None
longer	193	9	0.204958	0.0124479	cistrome_epigenome MR4 cells H3K9K14ac	cistrome_epigenome	MR4 cells	hematopoietic stem cell	H3K9K14ac	ATRA(24hr)
longer	935	8	0.20819	0.0124724	ChIP K562 c-Jun	encode_tfbs	K562		c-Jun	IFNa6h
longer	230	10	0.18568	0.0124869	Adult B cell Non-Hodgkin Lymphoma (large diffuse cell lymphoma) carrying t(8;14)	codex	Lymphoma cell		BACH2
longer	47	8	0.197619	0.0124915	cistrome_cistrome MCF-7 ESR1	cistrome_cistrome	MCF-7	breast	ESR1	E2(45min)
longer	2124	8	0.221896	0.0126218	Hematopoietic	sheffield_dnase
longer	635	9	0.204958	0.0126282	ChIP HepG2 GABP	encode_tfbs	HepG2		GABP	None
longer	660	9	0.178756	0.0126619	ChIP HepG2 ZBTB7A_(SC-34508)	encode_tfbs	HepG2		ZBTB7A_(SC-34508)	None
longer	934	8	0.181434	0.0127005	ChIP K562 c-Jun	encode_tfbs	K562		c-Jun	IFNa30
longer	2180	10	0.18568	0.0127055	Epithelial;Fibroblast;Brain;Primitive;Colon;Cervix;Liver;Hematopoietic;Endotheli	sheffield_dnase
longer	670	8	0.229271	0.0128207	ChIP K562 E2F6	encode_tfbs	K562		E2F6	None
longer	1660	8	0.1495	0.012829	Stem	sheffield_dnase
longer	2684	8	0.182006	0.0128835	SK-N-SH_RA and Medullo specific	sheffield_dnase
longer	106	9	0.204958	0.0128866	cistrome_cistrome NB4 cells PolII	cistrome_cistrome	NB4 cells	hematopoietic stem cell	PolII	No treatment
longer	655	8	0.167925	0.0129224	ChIP HepG2 TCF12	encode_tfbs	HepG2		TCF12	None
longer	385	10	0.18568	0.0130097	codex Embryonic Stem Cell SMC3	codex	Embryonic Stem Cell		SMC3
longer	2898	8	0.200269	0.013029	Endothelial and Htr8	sheffield_dnase
longer	306	10	0.18568	0.0130674	Human K562 erythroleukemia cells (ATCC # CCL-243) were cultured in RPMI medium 1	codex	Myeloid Leukemia		GATA2
longer	1261	8	0.229271	0.013102	Weak NHDF	sheffield_dnase
longer	696	8	0.229271	0.013108	ChIP K562 THAP1_(SC-98174)	encode_tfbs	K562		THAP1_(SC-98174)	None
longer	771	8	0.197403	0.0131083	ChIP GM12878 TBLR1_(ab24550)	encode_tfbs	GM12878		TBLR1_(ab24550)	None
longer	763	8	0.219721	0.0131139	ChIP GM12878 Pol2(phosphoS2)	encode_tfbs	GM12878		Pol2(phosphoS2)	None
longer	74	10	0.18568	0.0131658	cistrome_cistrome MCF-7 PolII	cistrome_cistrome	MCF-7	breast	PolII	Fulv
longer	2861	8	0.177975	0.0131886	Endothelial	sheffield_dnase
longer	1900	8	0.161812	0.013198	Colon;Mammary	sheffield_dnase
longer	940	8	0.197403	0.0132081	ChIP K562 c-Myc	encode_tfbs	K562		c-Myc	IFNa6h
longer	1078	8	0.20819	0.0132518	ChIP MCF-7 c-Myc	encode_tfbs	MCF-7		c-Myc	serum_stimulated_media
longer	188	9	0.216374	0.0132948	cistrome_epigenome MCF-7 H3K9ac	cistrome_epigenome	MCF-7	breast	H3K9ac	No treatment
longer	1198	10	0.18568	0.0133498	SK-N-SH_RA and HepG2	sheffield_dnase
longer	321	8	0.199794	0.0133571	CD133+ Umbilical Cord Blood (UCB) cells were expanded in vitro for 10-11 days; f	codex	Umbilical Cord Blood Stem and Progenitor Cells		IKAROS
longer	251	8	0.197403	0.0133668	Acute myelomonocytic leukaemia cell line carrying inv(16) translocation (CBFbeta	codex	Leukaemia cell		ERG
longer	2976	11	0.185982	0.0134642	Primitive;Liver;Endothelial;Muscle;Bone;Fibroblast	sheffield_dnase
longer	782	8	0.229271	0.0134678	ChIP GM12892 NFKB	encode_tfbs	GM12892		NFKB	TNFa
longer	114	8	0.210246	0.01347	cistrome_cistrome T47D ESR1	cistrome_cistrome	T47D	breast	ESR1	E2(45min)
longer	2601	8	0.170687	0.0135125	Stem	sheffield_dnase
longer	715	8	0.229271	0.0135888	ChIP SK-N-SH Sin3Ak-20	encode_tfbs	SK-N-SH		Sin3Ak-20	None
longer	1062	9	0.20515	0.01362	ChIP H1-hESC c-Myc	encode_tfbs	H1-hESC		c-Myc	None
longer	756	10	0.203535	0.0136419	ChIP GM12878 NF-YA	encode_tfbs	GM12878		NF-YA	None
longer	2923	9	0.14515	0.0136481	Fibroblast;Brain;Primitive;Hematopoietic;Stem;Epithelial;Muscle;Colon;Liver;Endo	sheffield_dnase
longer	930	9	0.204958	0.0136519	ChIP K562 CCNT2	encode_tfbs	K562		CCNT2	None
longer	501	9	0.20515	0.0136828	ChIP A549 BCL3	encode_tfbs	A549		BCL3	EtOH_0.02pct
longer	2004	9	0.20515	0.0136858	Hematopoietic	sheffield_dnase
longer	1981	10	0.18568	0.0136897	Ubiquitous	sheffield_dnase
longer	640	8	0.167925	0.0137574	ChIP HepG2 MBD4_(SC-271530)	encode_tfbs	HepG2		MBD4_(SC-271530)	None
longer	70	8	0.197403	0.0137728	cistrome_cistrome MCF-7 PolII	cistrome_cistrome	MCF-7	breast	PolII	E2(1hr)
longer	2974	9	0.189726	0.0137899	Hematopoietic;Liver	sheffield_dnase
longer	243	8	0.229271	0.013796	Acute myelomonocytic leukaemia cell line carrying inv(16) translocation (CBFbeta	codex	Leukaemia cell		RUNX1
longer	743	8	0.229271	0.0138213	ChIP GM12878 CHD2_(AB68301)	encode_tfbs	GM12878		CHD2_(AB68301)	None
longer	835	8	0.229271	0.0138682	ChIP HeLa-S3 CHD2_(AB68301)	encode_tfbs	HeLa-S3		CHD2_(AB68301)	None
longer	613	8	0.229271	0.0139107	ChIP H1-hESC TAF7_(SC-101167)	encode_tfbs	H1-hESC		TAF7_(SC-101167)	None
longer	1838	9	0.216374	0.0139252	Epithelial	sheffield_dnase
longer	1283	8	0.199794	0.0139435	Brain;Prostate	sheffield_dnase
longer	1463	8	0.229271	0.0139681	Epithelial;Fibroblast;Brain;Hematopoietic;Primitive;Skin;Stem;Endothelial;Muscle	sheffield_dnase
longer	1567	8	0.171894	0.0140068	Brain;Epithelial;Muscle;Bone;Liver	sheffield_dnase
longer	1402	8	0.229271	0.0141237	Fibroblast;Muscle;Hematopoietic;Skin;Brain;Epithelial;Endothelial;Colon;Bone	sheffield_dnase
longer	498	10	0.203362	0.014215	ChIP NHLF EZH2_(39875)	encode_tfbs	NHLF		EZH2_(39875)	None
longer	1007	9	0.178756	0.0143938	ChIP K562 ZNF263	encode_tfbs	K562		ZNF263	None
longer	386	11	0.173468	0.0144442	codex Embryonic Stem Cell SMC1A	codex	Embryonic Stem Cell		SMC1A
longer	887	10	0.18568	0.0144487	ChIP HepG2 HNF4A	encode_tfbs	HepG2		HNF4A	forskolin
longer	509	8	0.229271	0.0144624	ChIP A549 GABP	encode_tfbs	A549		GABP	EtOH_0.02pct
longer	307	8	0.181434	0.0144731	CD34+ Umbilical Cord Blood (UCB) were differentiated into megakaryocytes for 10	codex	Megakaryocyte		GATA1
longer	1555	8	0.229271	0.0145373	Complex tissue specific	sheffield_dnase
longer	872	8	0.197403	0.0145541	ChIP HeLa-S3 USF2	encode_tfbs	HeLa-S3		USF2	None
longer	1385	9	0.181683	0.0145949	Fibroblast;Hematopoietic;Primitive;Brain;Liver;Epithelial;Endothelial;Muscle;Pro	sheffield_dnase
longer	2509	9	0.216374	0.0146327	Epithelial;Fibroblast;Muscle;Brain;Hematopoietic;Primitive;Skin;Stem;Endothelial	sheffield_dnase
longer	1957	9	0.178756	0.0146718	Complex tissue specific no SFM	sheffield_dnase
longer	364	9	0.186411	0.014729	K562 erythrocytic leukaemia cells (ATCC CCL-243) were grown according to standar	codex	Erythrocytic leukaemia cells		REST
longer	276	8	0.20819	0.0147334	T cell Lymphoblastic Lymphoma cell line carrying t(7;9) translocation (TCRB-NOTC	codex	Lymphoma cell		RBPJ
longer	561	9	0.204958	0.0147469	ChIP GM12878 POU2F2	encode_tfbs	GM12878		POU2F2	None
longer	1068	9	0.176822	0.0147619	ChIP HepG2 c-Myc	encode_tfbs	HepG2		c-Myc	None
longer	853	9	0.224797	0.0147867	ChIP HeLa-S3 NF-YA	encode_tfbs	HeLa-S3		NF-YA	None
longer	936	8	0.20819	0.0148033	ChIP K562 c-Jun	encode_tfbs	K562		c-Jun	IFNg30
longer	2780	8	0.170687	0.0148339	sheffield_dnase	sheffield_dnase
longer	342	9	0.204958	0.0149028	Kasumi-1 (AML FAB M2) with t(8;21) translocation and RUNX1/ETO siRNA derived fro	codex	Acute Myeloid Leukemia		POLR2A
longer	946	9	0.204958	0.0149629	ChIP K562 COREST_(sc-30189)	encode_tfbs	K562		COREST_(sc-30189)	None
longer	788	10	0.213637	0.0149764	ChIP GM18526 NFKB	encode_tfbs	GM18526		NFKB	TNFa
longer	514	8	0.170687	0.0151697	ChIP A549 NRSF	encode_tfbs	A549		NRSF	EtOH_0.02pct
longer	1243	9	0.176822	0.0152023	Stem;Liver;Brain	sheffield_dnase
longer	797	8	0.229271	0.0152882	ChIP H1-hESC BRCA1_(A300-000A)	encode_tfbs	H1-hESC		BRCA1_(A300-000A)	None
longer	681	9	0.176822	0.0152885	ChIP K562 NRSF	encode_tfbs	K562		NRSF	None
longer	1006	8	0.20234	0.0153175	ChIP K562 Znf143_(16618-1-AP)	encode_tfbs	K562		Znf143_(16618-1-AP)	None
longer	1781	9	0.188239	0.0153412	Epithelial;Brain;Colon;Cervix;Skin;Liver	sheffield_dnase
longer	621	8	0.229271	0.0153555	ChIP HeLa-S3 GABP	encode_tfbs	HeLa-S3		GABP	None
longer	815	9	0.176822	0.0153685	ChIP H1-hESC USF2	encode_tfbs	H1-hESC		USF2	None
longer	1044	8	0.202515	0.0153761	ChIP K562 eGFP-FOS	encode_tfbs	K562		eGFP-FOS	None
longer	2530	10	0.18977	0.0153859	Primitive;Hematopoietic;Liver;Epithelial;Endothelial;Stem;Prostate;Brain	sheffield_dnase
longer	2773	9	0.202947	0.0154413	Hematopoietic	sheffield_dnase
longer	371	8	0.199794	0.0155815	K562 erythrocytic leukaemia cells (ATCC CCL-243) were grown according to standar	codex	Embryonic Stem Cell		EZH2
longer	76	8	0.20234	0.0156933	cistrome_cistrome MCF-7 PolII	cistrome_cistrome	MCF-7	breast	PolII	No treatment
longer	790	9	0.204958	0.0157458	ChIP GM18951 NFKB	encode_tfbs	GM18951		NFKB	TNFa
longer	551	9	0.204958	0.01576	ChIP GM12878 NFATC1_(SC-17834)	encode_tfbs	GM12878		NFATC1_(SC-17834)	None
longer	624	9	0.204958	0.0158054	ChIP HeLa-S3 TAF1	encode_tfbs	HeLa-S3		TAF1	None
longer	713	8	0.20819	0.015851	ChIP SK-N-SH NRSF	encode_tfbs	SK-N-SH		NRSF	None
longer	1268	9	0.168933	0.0159564	Epithelial;Fibroblast;Muscle;Brain;Primitive;Hematopoietic;Skin;Stem;Endothelial	sheffield_dnase
longer	541	8	0.215184	0.0160418	ChIP GM12878 EBF1_(SC-137065)	encode_tfbs	GM12878		EBF1_(SC-137065)	None
longer	2312	8	0.190027	0.0160903	Hematopoietic	sheffield_dnase
longer	2618	8	0.202515	0.0161329	Hematopoietic	sheffield_dnase
longer	888	9	0.20515	0.0161429	ChIP HepG2 HSF1	encode_tfbs	HepG2		HSF1	forskolin
longer	227	8	0.197403	0.0161527	Juvenile acute myeloid leukaemia cell line carrying t(8;21) translocation RUNX1-	codex	Leukaemia cell		TCF12
longer	1692	9	0.181491	0.0162321	Fibroblast; Muscle	sheffield_dnase
longer	2127	10	0.17978	0.0163152	Hematopoietic	sheffield_dnase
longer	594	9	0.204958	0.0163517	ChIP H1-hESC FOSL1_(SC-183)	encode_tfbs	H1-hESC		FOSL1_(SC-183)	None
longer	865	8	0.210246	0.0164026	ChIP HeLa-S3 STAT1	encode_tfbs	HeLa-S3		STAT1	IFNg30
longer	2737	9	0.204958	0.0164558	Weak CD14 specific	sheffield_dnase
longer	1375	8	0.15496	0.016493	Liver	sheffield_dnase
longer	194	10	0.18568	0.0165111	cistrome_epigenome MR4 cells H3K9me3	cistrome_epigenome	MR4 cells	hematopoietic stem cell	H3K9me3	No treatment
longer	969	10	0.18568	0.0167191	ChIP K562 NF-E2	encode_tfbs	K562		NF-E2	None
longer	949	9	0.204958	0.016727	ChIP K562 E2F6	encode_tfbs	K562		E2F6	None
longer	677	10	0.164275	0.0167651	ChIP K562 HDAC2_(SC-6296)	encode_tfbs	K562		HDAC2_(SC-6296)	None
longer	683	8	0.197403	0.0168291	ChIP K562 Pol2-4H8	encode_tfbs	K562		Pol2-4H8	None
longer	2266	8	0.171894	0.0168602	Prostate;Mammary	sheffield_dnase
longer	2779	10	0.195782	0.0168607	CD14 specific	sheffield_dnase
longer	369	10	0.18568	0.0168884	K562 erythrocytic leukaemia cells (ATCC CCL-243) were grown according to standar	codex	Erythrocytic leukaemia cells		SUZ12
longer	580	9	0.204958	0.0169005	ChIP GM12891 POU2F2	encode_tfbs	GM12891		POU2F2	None
longer	554	9	0.190763	0.0169524	ChIP GM12878 p300	encode_tfbs	GM12878		p300	None
longer	2662	9	0.165942	0.0170989	Hematopoietic	sheffield_dnase
longer	700	8	0.197403	0.0171008	ChIP K562 YY1	encode_tfbs	K562		YY1	None
longer	1334	8	0.181369	0.0171011	Primitive;Hematopoietic;Stem;Liver;Endothelial;Prostate;Brain;Muscle;Bone	sheffield_dnase
longer	1170	9	0.20095	0.0172101	Hematopoietic;Liver	sheffield_dnase
longer	966	10	0.18568	0.0172923	ChIP K562 MAZ_(ab85725)	encode_tfbs	K562		MAZ_(ab85725)	None
longer	641	8	0.197403	0.0177094	ChIP HepG2 MYBL2_(SC-81192)	encode_tfbs	HepG2		MYBL2_(SC-81192)	None
longer	571	9	0.204958	0.0188395	ChIP GM12878 TCF12	encode_tfbs	GM12878		TCF12	None
longer	1523	10	0.164275	0.0190917	Primitive;Hematopoietic;Liver;Epithelial;Endothelial;Prostate;Stem;Bone;Brain	sheffield_dnase
longer	2539	8	0.21951	0.0192897	Hematopoietic	sheffield_dnase
longer	1362	10	0.195553	0.0197974	Hematopoietic	sheffield_dnase
longer	285	8	0.221034	0.0198603	Proerythroblasts derived from CD34+ bone marrow cells isolated from heathly dono	codex	Erythroblast		GFI1B
longer	2573	8	0.172821	0.0199663	Hematopoietic;Brain;Stem;Colon;Cervix;Liver;Epithelial;Endothelial;Prostate	sheffield_dnase
longer	2118	8	0.197403	0.0209349	Hematopoietic	sheffield_dnase
longer	539	9	0.197636	0.0210209	ChIP GM12878 BCLAF1_(SC-101388)	encode_tfbs	GM12878		BCLAF1_(SC-101388)	None
longer	996	8	0.197403	0.0211544	ChIP K562 TAL1_(SC-12984)	encode_tfbs	K562		TAL1_(SC-12984)	None
longer	2487	9	0.196281	0.0213509	Hematopoietic	sheffield_dnase
longer	2194	8	0.167925	0.0224227	Hematopoietic	sheffield_dnase
