# Supplementary material for: Cell-free DNA methylome and fragmentome analysis for relapse monitoring of Ewing sarcoma
Source: EMBO Mol Med. 2026 Mar 6;18(4):1342–57. doi: 10.1038/s44321-026-00396-7 (PMC13084053; doi:10.1038/s44321-026-00396-7)
Supplement: Supplementary file 6 — Table EV6 [file 44321_2026_396_MOESM6_ESM.xlsx]

## Sheet: Table EV6
Table EV6. Ensemble prediction scores (averaged across 100 sub-classifiers) for CIC, EwS, and NCC, shown for each sample across 25 classifiers.
Classifier	Patient	Sample name	Cancer Type	Timepoint description	Ensemble CIC score	Ensemble EWS score	Ensemble NCC score	prediction
1	Patient10	Patient10_T1	CIC-rearranged Sarcoma	Relapse	0.999978	2.21568e-05	8.59467e-08	CIC
1	Patient10	Patient10_T2	CIC-rearranged Sarcoma	Relapse Treatment	0.999711	0.000289071	4.77438e-09	CIC
1	Patient11	Patient11_T1	CIC-rearranged Sarcoma	Diagnosis	0.00290947	0.0448048	0.952286	NCC
1	Patient11	Patient11_T2	CIC-rearranged Sarcoma	On Treatment	3.07401e-06	2.52886e-05	0.999972	NCC
1	Patient11	Patient11_T3	CIC-rearranged Sarcoma	On Treatment	0.00184643	0.665475	0.332678	EWS
1	Patient12	Patient12_T1	CIC-rearranged Sarcoma	Diagnosis	0.123745	0.067733	0.808522	NCC
1	Patient12	Patient12_T2	CIC-rearranged Sarcoma	On Treatment	0.00305543	0.00332061	0.993624	NCC
1	Patient13	Patient13_T1	CIC-rearranged Sarcoma	Diagnosis	0.999894	0.000106414	1.57717e-08	CIC
1	Patient13	Patient13_T2	CIC-rearranged Sarcoma	Relapse	0.0855712	0.356836	0.557593	NCC
1	Patient13	Patient13_T3	CIC-rearranged Sarcoma	Relapse	0.993443	0.00655679	1.91711e-07	CIC
1	Patient13	Patient13_T4	CIC-rearranged Sarcoma	Relapse	0.997373	0.00262657	1.09558e-07	CIC
1	Patient14	Patient14_T1	CIC-rearranged Sarcoma	Diagnosis	0.00485485	0.755359	0.239786	EWS
1	Patient14	Patient14_T2	CIC-rearranged Sarcoma	On Treatment	0.0069005	0.344276	0.648823	NCC
1	Patient14	Patient14_T3	CIC-rearranged Sarcoma	On Treatment	0.0720667	0.287468	0.640465	NCC
1	Patient15	Patient15_T1	CIC-rearranged Sarcoma	Relapse	4.48503e-06	0.999996	1.31993e-08	EWS
1	Patient15	Patient15_T2	CIC-rearranged Sarcoma	Relapse Treatment	0.046503	0.162137	0.79136	NCC
1	Patient15	Patient15_T3	CIC-rearranged Sarcoma	Relapse Treatment	0.0388388	0.121084	0.840077	NCC
1	Patient15	Patient15_T4	CIC-rearranged Sarcoma	Relapse Treatment	0.000824179	0.000741471	0.998434	NCC
1	Patient15	Patient15_T5	CIC-rearranged Sarcoma	Relapse Treatment	0.000199961	0.00778589	0.992014	NCC
1	Patient15	Patient15_T6	CIC-rearranged Sarcoma	Relapse Treatment	1.70666e-05	0.000210131	0.999773	NCC
1	Patient16	Patient16_T1	CIC-rearranged Sarcoma	Diagnosis	0.00011325	0.999887	3.3295e-08	EWS
1	Patient16	Patient16_T2	CIC-rearranged Sarcoma	On Treatment	2.91843e-05	0.995946	0.0040251	EWS
1	Patient17	Patient17_T1	CIC-rearranged Sarcoma	Diagnosis	0.00887601	0.024053	0.967071	NCC
1	Patient18	Patient18_T1	CIC-rearranged Sarcoma	Relapse	0.0326038	0.774163	0.193233	EWS
1	Patient18	Patient18_T2	CIC-rearranged Sarcoma	Relapse Treatment	0.272531	0.248299	0.47917	NoPrediction
1	Patient18	Patient18_T3	CIC-rearranged Sarcoma	Relapse Treatment	0.0482238	0.477208	0.474568	NoPrediction
1	Patient18	Patient18_T4	CIC-rearranged Sarcoma	Relapse	0.0217701	0.0449532	0.933277	NCC
1	Patient18	Patient18_T5	CIC-rearranged Sarcoma	Relapse	0.0334885	0.920328	0.0461836	EWS
1	Patient18	Patient18_T6	CIC-rearranged Sarcoma	Relapse	0.000667943	0.00637107	0.992961	NCC
1	Patient18	Patient18_T7	CIC-rearranged Sarcoma	Relapse Treatment	0.137543	0.773478	0.088979	EWS
1	Patient18	Patient18_T8	CIC-rearranged Sarcoma	Relapse Treatment	0.000636548	0.120367	0.878996	NCC
1	Patient18	Patient18_T9	CIC-rearranged Sarcoma	Relapse Treatment	0.296029	0.703968	3.27228e-06	EWS
1	Patient19	Patient19_T1	CIC-rearranged Sarcoma	Diagnosis	1.58787e-05	0.00082128	0.999163	NCC
1	Patient1	Patient1_T1	CIC-rearranged Sarcoma	Diagnosis	1.70097e-06	0.999998	2.45764e-09	EWS
1	Patient1	Patient1_T2	CIC-rearranged Sarcoma	On Treatment	0.0394665	0.422012	0.538521	NCC
1	Patient1	Patient1_T3	CIC-rearranged Sarcoma	On Treatment	0.00437113	0.0327467	0.962882	NCC
1	Patient20	Patient20_T1	CIC-rearranged Sarcoma	On Treatment	9.86857e-08	3.37848e-06	0.999997	NCC
1	Patient20	Patient20_T2	CIC-rearranged Sarcoma	On Treatment	0.000131251	0.00963966	0.990229	NCC
1	Patient21	Patient21_T1	CIC-rearranged Sarcoma	On Treatment	0.434907	0.449709	0.115384	NoPrediction
1	Patient21	Patient21_T2	CIC-rearranged Sarcoma	On Treatment	3.73288e-07	5.79125e-06	0.999994	NCC
1	Patient21	Patient21_T3	CIC-rearranged Sarcoma	On Treatment	0.000513913	0.00101221	0.998474	NCC
1	Patient22	Patient22_T1	CIC-rearranged Sarcoma	On Treatment	7.06119e-08	6.33092e-06	0.999994	NCC
1	Patient22	Patient22_T2	CIC-rearranged Sarcoma	On Treatment	0.000238425	0.00254242	0.997219	NCC
1	Patient23	Patient23_T1	CIC-rearranged Sarcoma	Diagnosis	0.0254885	0.974511	8.38951e-07	EWS
1	Patient23	Patient23_T2	CIC-rearranged Sarcoma	On Treatment	0.000106044	0.0272516	0.972642	NCC
1	Patient23	Patient23_T3	CIC-rearranged Sarcoma	On Treatment	1.96381e-05	0.00644441	0.993536	NCC
1	Patient23	Patient23_T4	CIC-rearranged Sarcoma	On Treatment	1.48506e-05	0.00245237	0.997533	NCC
1	Patient24	Patient24_T1	CIC-rearranged Sarcoma	On Treatment	0.000268898	0.0831795	0.916552	NCC
1	Patient24	Patient24_T2	CIC-rearranged Sarcoma	On Treatment	0.000414087	0.00170167	0.997884	NCC
1	Patient25	Patient25_T1	CIC-rearranged Sarcoma	Diagnosis	1.46765e-07	0.999996	3.78008e-06	EWS
1	Patient25	Patient25_T2	CIC-rearranged Sarcoma	On Treatment	0.000698921	0.0040576	0.995243	NCC
1	Patient26	Patient26_T1	CIC-rearranged Sarcoma	Diagnosis	1.45807e-09	1	3.6143e-09	EWS
1	Patient26	Patient26_T3	CIC-rearranged Sarcoma	On Treatment	2.4199e-05	0.0266631	0.973313	NCC
1	Patient2	Patient2_T1	CIC-rearranged Sarcoma	Relapse	0.998618	0.00138187	1.13102e-07	CIC
1	Patient2	Patient2_T2	CIC-rearranged Sarcoma	Relapse Treatment	0.207775	0.522082	0.270143	EWS
1	Patient2	Patient2_T3	CIC-rearranged Sarcoma	Relapse Treatment	0.992351	0.00745595	0.000193467	CIC
1	Patient2	Patient2_T4	CIC-rearranged Sarcoma	Relapse	0.999325	0.000675418	3.67211e-08	CIC
1	Patient3	Patient3_T1	CIC-rearranged Sarcoma	Diagnosis	9.96552e-06	0.980797	0.0191927	EWS
1	Patient3	Patient3_T2	CIC-rearranged Sarcoma	On Treatment	0.00900217	0.0488944	0.942103	NCC
1	Patient3	Patient3_T3	CIC-rearranged Sarcoma	On Treatment	0.0441524	0.266682	0.689166	NCC
1	Patient4	Patient4_T1	CIC-rearranged Sarcoma	Relapse	0.00197055	0.998029	1.32973e-07	EWS
1	Patient4	Patient4_T2	CIC-rearranged Sarcoma	Relapse Treatment	6.09842e-06	0.999994	3.85998e-08	EWS
1	Patient4	Patient4_T3	CIC-rearranged Sarcoma	Relapse Treatment	7.93198e-05	0.999921	2.59705e-08	EWS
1	Patient5	Patient5_T1	CIC-rearranged Sarcoma	Diagnosis	7.54221e-08	1	3.59678e-09	EWS
1	Patient5	Patient5_T2	CIC-rearranged Sarcoma	On Treatment	0.114163	0.494564	0.391272	NoPrediction
1	Patient5	Patient5_T3	CIC-rearranged Sarcoma	On Treatment	0.038953	0.119771	0.841276	NCC
1	Patient5	Patient5_T4	CIC-rearranged Sarcoma	Relapse	1.58663e-06	0.999998	5.23846e-09	EWS
1	Patient5	Patient5_T5	CIC-rearranged Sarcoma	Relapse Treatment	4.74709e-06	0.999995	1.62929e-08	EWS
1	Patient5	Patient5_T6	CIC-rearranged Sarcoma	Relapse	4.85145e-06	0.999995	9.15651e-09	EWS
1	Patient5	Patient5_T7	CIC-rearranged Sarcoma	Relapse Treatment	1.55995e-05	0.999984	4.27248e-08	EWS
1	Patient5	Patient5_T8	CIC-rearranged Sarcoma	Relapse Treatment	2.73178e-06	0.999997	6.48876e-09	EWS
1	Patient5	Patient5_T9	CIC-rearranged Sarcoma	Relapse Treatment	4.17806e-07	1	3.02683e-09	EWS
1	Patient6	Patient6_T1	CIC-rearranged Sarcoma	Relapse	2.28043e-06	0.999998	1.79932e-08	EWS
1	Patient6	Patient6_T2	CIC-rearranged Sarcoma	Relapse	1.54245e-05	0.999985	2.29768e-08	EWS
1	Patient6	Patient6_T3	CIC-rearranged Sarcoma	Relapse	9.24343e-06	0.999991	1.01922e-08	EWS
1	Patient6	Patient6_T4	CIC-rearranged Sarcoma	Relapse Treatment	1.17769e-06	0.999999	5.74848e-09	EWS
1	Patient7	Patient7_T1	CIC-rearranged Sarcoma	Diagnosis	2.6776e-05	0.111634	0.88834	NCC
1	Patient7	Patient7_T2	CIC-rearranged Sarcoma	On Treatment	0.00010221	0.000278114	0.99962	NCC
1	Patient7	Patient7_T3	CIC-rearranged Sarcoma	On Treatment	0.00564197	0.309738	0.68462	NCC
1	Patient8	Patient8_T1	CIC-rearranged Sarcoma	Diagnosis	0.000312591	0.999687	9.60576e-08	EWS
1	Patient8	Patient8_T2	CIC-rearranged Sarcoma	On Treatment	0.00271295	0.351898	0.645389	NCC
1	Patient8	Patient8_T3	CIC-rearranged Sarcoma	On Treatment	0.00236903	0.0382308	0.9594	NCC
1	Patient8	Patient8_T4	CIC-rearranged Sarcoma	Relapse	0.00256892	0.997431	1.86146e-07	EWS
1	Patient9	Patient9_T1	CIC-rearranged Sarcoma	Diagnosis	0.000570657	0.999429	1.29677e-07	EWS
1	Patient9	Patient9_T2	CIC-rearranged Sarcoma	On Treatment	0.00311051	0.150781	0.846108	NCC
1	Patient9	Patient9_T3	CIC-rearranged Sarcoma	On Treatment	0.0123826	0.0112697	0.976348	NCC
1	NCC0001	NCC0001_D1_Merged	CIC-rearranged Sarcoma		4.1993e-05	0.00108468	0.998873	NCC
1	NCC0006	NCC0006_D2	CIC-rearranged Sarcoma		0.000114044	0.000700416	0.999186	NCC
1	NCC0007	NCC0007_D1_Merged	CIC-rearranged Sarcoma		0.00676178	0.159529	0.833709	NCC
1	NCC0009	NCC0009	CIC-rearranged Sarcoma		0.000949288	0.0252396	0.973811	NCC
1	NCC0011	NCC0011	CIC-rearranged Sarcoma		1.3187e-05	0.00045289	0.999534	NCC
1	NCC0012	NCC0012	CIC-rearranged Sarcoma		6.64217e-05	3.06344e-05	0.999903	NCC
1	NCC0017	NCC0017	CIC-rearranged Sarcoma		6.48625e-07	7.5942e-06	0.999992	NCC
1	NCC0018	NCC0018	CIC-rearranged Sarcoma		8.12576e-06	1.56066e-05	0.999976	NCC
1	NCC0019	NCC0019	CIC-rearranged Sarcoma		0.00113771	0.0924806	0.906382	NCC
1	NCC0020	NCC0020	CIC-rearranged Sarcoma		1.16892e-05	0.000935008	0.999053	NCC
1	NCC0021	NCC0021	CIC-rearranged Sarcoma		0.000254834	0.0349649	0.96478	NCC
1	NCC0022	NCC0022	CIC-rearranged Sarcoma		8.57525e-05	0.0066697	0.993245	NCC
1	NCC0023	NCC0023	CIC-rearranged Sarcoma		9.99199e-05	0.00333716	0.996563	NCC
1	NCC0024	NCC0024	CIC-rearranged Sarcoma		0.022514	0.0268341	0.950652	NCC
1	NCC0025	NCC0025	CIC-rearranged Sarcoma		0.000180467	0.0129898	0.98683	NCC
1	NCC0026	NCC0026	CIC-rearranged Sarcoma		0.000858153	0.000272888	0.998869	NCC
1	NCC0027	NCC0027	CIC-rearranged Sarcoma		0.000638962	0.00105736	0.998304	NCC
1	NCC0028	NCC0028	CIC-rearranged Sarcoma		0.000126271	0.000162621	0.999711	NCC
1	NCC0029	NCC0029	CIC-rearranged Sarcoma		0.00620831	0.0441609	0.949631	NCC
1	NCC0030	NCC0030	CIC-rearranged Sarcoma		0.00160994	0.0124209	0.985969	NCC
1	NCC0031	NCC0031	CIC-rearranged Sarcoma		2.4784e-05	0.00149141	0.998484	NCC
1	NCC0032	NCC0032	CIC-rearranged Sarcoma		3.50019e-05	0.00559834	0.994367	NCC
1	NCC0033	NCC0033	CIC-rearranged Sarcoma		0.00100391	0.134839	0.864158	NCC
1	NCC0034	NCC0034	CIC-rearranged Sarcoma		1.21389e-05	0.000187425	0.9998	NCC
1	NCC0036	NCC0036	CIC-rearranged Sarcoma		0.00220942	0.24881	0.74898	NCC
1	NCC0043	NCC0043	CIC-rearranged Sarcoma		0.0614764	0.0158216	0.922702	NCC
1	NCC0062	NCC0062	CIC-rearranged Sarcoma		0.000300457	0.0151552	0.984544	NCC
1	NCC0070	NCC0070	CIC-rearranged Sarcoma		2.70578e-05	0.00187584	0.998097	NCC
1	NCC0073	NCC0073	CIC-rearranged Sarcoma		0.000143708	0.00348229	0.996374	NCC
1	NCC0074	NCC0074	CIC-rearranged Sarcoma		3.45259e-06	8.36209e-05	0.999913	NCC
1	NCC0075	NCC0075	CIC-rearranged Sarcoma		1.33213e-06	8.35228e-05	0.999915	NCC
1	NCC0080	NCC0080_D3	CIC-rearranged Sarcoma		4.77514e-06	2.75848e-05	0.999968	NCC
1	NCC0085	NCC0085	CIC-rearranged Sarcoma		1.44116e-05	0.000126685	0.999859	NCC
1	NCC0089	NCC0089	CIC-rearranged Sarcoma		0.000203546	0.00672203	0.993074	NCC
1	NCC0095	NCC0095	CIC-rearranged Sarcoma		0.0067696	0.0806764	0.912554	NCC
1	NCC0098	NCC0098	CIC-rearranged Sarcoma		0.000219377	0.00142695	0.998354	NCC
1	NCC0107	NCC0107_D3	CIC-rearranged Sarcoma		3.26649e-06	8.0728e-05	0.999916	NCC
1	NCC0109	NCC0109_D1_M070	CIC-rearranged Sarcoma		3.73848e-06	6.4216e-05	0.999932	NCC
1	NCC0111	NCC0111_D1_M063	CIC-rearranged Sarcoma		4.36587e-06	0.00019118	0.999804	NCC
1	NCC0118	NCC0118_D1	CIC-rearranged Sarcoma		4.00617e-07	9.60734e-05	0.999904	NCC
1	NCC0119	NCC0119_D1	CIC-rearranged Sarcoma		1.74361e-06	0.000183015	0.999815	NCC
1	NCC0123	NCC0123_D1	CIC-rearranged Sarcoma		0.292527	0.0892258	0.618247	NCC
1	NCC0124	NCC0124_D1	CIC-rearranged Sarcoma		0.000185935	0.010093	0.989721	NCC
1	NCC0125	NCC0125_D1	CIC-rearranged Sarcoma		0.143033	0.182892	0.674075	NCC
2	Patient10	Patient10_T1	CIC-rearranged Sarcoma	Relapse	0.999995	4.65041e-06	1.08455e-07	CIC
2	Patient10	Patient10_T2	CIC-rearranged Sarcoma	Relapse Treatment	0.999971	2.9413e-05	1.10282e-09	CIC
2	Patient11	Patient11_T1	CIC-rearranged Sarcoma	Diagnosis	0.00619773	0.0409543	0.952848	NCC
2	Patient11	Patient11_T2	CIC-rearranged Sarcoma	On Treatment	1.61008e-05	0.000196189	0.999788	NCC
2	Patient11	Patient11_T3	CIC-rearranged Sarcoma	On Treatment	0.00262713	0.804934	0.192439	EWS
2	Patient12	Patient12_T1	CIC-rearranged Sarcoma	Diagnosis	0.105231	0.11252	0.782249	NCC
2	Patient12	Patient12_T2	CIC-rearranged Sarcoma	On Treatment	0.00107863	0.0306515	0.96827	NCC
2	Patient13	Patient13_T1	CIC-rearranged Sarcoma	Diagnosis	0.999937	6.28074e-05	1.0407e-08	CIC
2	Patient13	Patient13_T2	CIC-rearranged Sarcoma	Relapse	0.0382915	0.0860969	0.875612	NCC
2	Patient13	Patient13_T3	CIC-rearranged Sarcoma	Relapse	0.996752	0.00324736	2.13722e-07	CIC
2	Patient13	Patient13_T4	CIC-rearranged Sarcoma	Relapse	0.99773	0.00226988	1.85603e-07	CIC
2	Patient14	Patient14_T1	CIC-rearranged Sarcoma	Diagnosis	0.0107346	0.784877	0.204388	EWS
2	Patient14	Patient14_T2	CIC-rearranged Sarcoma	On Treatment	0.0252559	0.802129	0.172615	EWS
2	Patient14	Patient14_T3	CIC-rearranged Sarcoma	On Treatment	0.00807231	0.163656	0.828272	NCC
2	Patient15	Patient15_T1	CIC-rearranged Sarcoma	Relapse	9.06737e-06	0.999991	2.74984e-08	EWS
2	Patient15	Patient15_T2	CIC-rearranged Sarcoma	Relapse Treatment	0.0326504	0.161098	0.806252	NCC
2	Patient15	Patient15_T3	CIC-rearranged Sarcoma	Relapse Treatment	0.0301731	0.0613683	0.908459	NCC
2	Patient15	Patient15_T4	CIC-rearranged Sarcoma	Relapse Treatment	6.26448e-05	0.000541602	0.999396	NCC
2	Patient15	Patient15_T5	CIC-rearranged Sarcoma	Relapse Treatment	0.000204654	0.0119872	0.987808	NCC
2	Patient15	Patient15_T6	CIC-rearranged Sarcoma	Relapse Treatment	9.58996e-06	0.000229306	0.999761	NCC
2	Patient16	Patient16_T1	CIC-rearranged Sarcoma	Diagnosis	0.000501287	0.999499	1.17682e-07	EWS
2	Patient16	Patient16_T2	CIC-rearranged Sarcoma	On Treatment	0.000767907	0.974042	0.0251898	EWS
2	Patient17	Patient17_T1	CIC-rearranged Sarcoma	Diagnosis	0.00231967	0.155849	0.841832	NCC
2	Patient18	Patient18_T1	CIC-rearranged Sarcoma	Relapse	0.0115022	0.946049	0.0424492	EWS
2	Patient18	Patient18_T2	CIC-rearranged Sarcoma	Relapse Treatment	0.0234675	0.01226	0.964273	NCC
2	Patient18	Patient18_T3	CIC-rearranged Sarcoma	Relapse Treatment	0.00342155	0.374079	0.6225	NCC
2	Patient18	Patient18_T4	CIC-rearranged Sarcoma	Relapse	0.0118824	0.0395875	0.94853	NCC
2	Patient18	Patient18_T5	CIC-rearranged Sarcoma	Relapse	0.0213739	0.844266	0.13436	EWS
2	Patient18	Patient18_T6	CIC-rearranged Sarcoma	Relapse	0.000292793	0.00777458	0.991933	NCC
2	Patient18	Patient18_T7	CIC-rearranged Sarcoma	Relapse Treatment	0.115758	0.181605	0.702637	NCC
2	Patient18	Patient18_T8	CIC-rearranged Sarcoma	Relapse Treatment	0.00011591	0.00148862	0.998395	NCC
2	Patient18	Patient18_T9	CIC-rearranged Sarcoma	Relapse Treatment	0.320595	0.679404	9.13226e-07	EWS
2	Patient19	Patient19_T1	CIC-rearranged Sarcoma	Diagnosis	3.88204e-05	0.00253579	0.997425	NCC
2	Patient1	Patient1_T1	CIC-rearranged Sarcoma	Diagnosis	3.62947e-07	1	2.02092e-09	EWS
2	Patient1	Patient1_T2	CIC-rearranged Sarcoma	On Treatment	0.00419177	0.0480813	0.947727	NCC
2	Patient1	Patient1_T3	CIC-rearranged Sarcoma	On Treatment	0.00511568	0.144211	0.850673	NCC
2	Patient20	Patient20_T1	CIC-rearranged Sarcoma	On Treatment	6.0522e-08	2.93902e-06	0.999997	NCC
2	Patient20	Patient20_T2	CIC-rearranged Sarcoma	On Treatment	2.85159e-05	0.0217301	0.978241	NCC
2	Patient21	Patient21_T1	CIC-rearranged Sarcoma	On Treatment	0.430018	0.538496	0.0314857	EWS
2	Patient21	Patient21_T2	CIC-rearranged Sarcoma	On Treatment	6.00048e-08	3.21931e-06	0.999997	NCC
2	Patient21	Patient21_T3	CIC-rearranged Sarcoma	On Treatment	2.68493e-05	0.00158531	0.998388	NCC
2	Patient22	Patient22_T1	CIC-rearranged Sarcoma	On Treatment	6.6763e-08	1.1568e-05	0.999988	NCC
2	Patient22	Patient22_T2	CIC-rearranged Sarcoma	On Treatment	0.000270302	0.00429954	0.99543	NCC
2	Patient23	Patient23_T1	CIC-rearranged Sarcoma	Diagnosis	0.0200027	0.979996	1.01411e-06	EWS
2	Patient23	Patient23_T2	CIC-rearranged Sarcoma	On Treatment	4.44131e-05	0.0142732	0.985682	NCC
2	Patient23	Patient23_T3	CIC-rearranged Sarcoma	On Treatment	9.39021e-05	0.0229592	0.976947	NCC
2	Patient23	Patient23_T4	CIC-rearranged Sarcoma	On Treatment	1.91054e-05	0.00286367	0.997117	NCC
2	Patient24	Patient24_T1	CIC-rearranged Sarcoma	On Treatment	6.53952e-05	0.124874	0.87506	NCC
2	Patient24	Patient24_T2	CIC-rearranged Sarcoma	On Treatment	0.000580077	0.00287044	0.996549	NCC
2	Patient25	Patient25_T1	CIC-rearranged Sarcoma	Diagnosis	1.34805e-07	0.999998	1.36259e-06	EWS
2	Patient25	Patient25_T2	CIC-rearranged Sarcoma	On Treatment	0.00732023	0.0304266	0.962253	NCC
2	Patient26	Patient26_T1	CIC-rearranged Sarcoma	Diagnosis	1.81714e-09	1	7.73016e-09	EWS
2	Patient26	Patient26_T3	CIC-rearranged Sarcoma	On Treatment	1.5047e-06	0.00936886	0.99063	NCC
2	Patient2	Patient2_T1	CIC-rearranged Sarcoma	Relapse	0.997957	0.00204238	2.03433e-07	CIC
2	Patient2	Patient2_T2	CIC-rearranged Sarcoma	Relapse Treatment	0.255558	0.316754	0.427688	NoPrediction
2	Patient2	Patient2_T3	CIC-rearranged Sarcoma	Relapse Treatment	0.985167	0.0130777	0.00175547	CIC
2	Patient2	Patient2_T4	CIC-rearranged Sarcoma	Relapse	0.999301	0.000699355	9.68847e-08	CIC
2	Patient3	Patient3_T1	CIC-rearranged Sarcoma	Diagnosis	1.55884e-05	0.959236	0.040748	EWS
2	Patient3	Patient3_T2	CIC-rearranged Sarcoma	On Treatment	0.00555458	0.084972	0.909473	NCC
2	Patient3	Patient3_T3	CIC-rearranged Sarcoma	On Treatment	0.0181719	0.258803	0.723025	NCC
2	Patient4	Patient4_T1	CIC-rearranged Sarcoma	Relapse	0.00198077	0.998019	1.47156e-07	EWS
2	Patient4	Patient4_T2	CIC-rearranged Sarcoma	Relapse Treatment	3.77471e-06	0.999996	5.44633e-08	EWS
2	Patient4	Patient4_T3	CIC-rearranged Sarcoma	Relapse Treatment	0.000137115	0.999863	9.42957e-08	EWS
2	Patient5	Patient5_T1	CIC-rearranged Sarcoma	Diagnosis	1.72887e-07	1	5.62894e-09	EWS
2	Patient5	Patient5_T2	CIC-rearranged Sarcoma	On Treatment	0.100682	0.413921	0.485397	NoPrediction
2	Patient5	Patient5_T3	CIC-rearranged Sarcoma	On Treatment	0.0114418	0.102074	0.886484	NCC
2	Patient5	Patient5_T4	CIC-rearranged Sarcoma	Relapse	2.9476e-06	0.999997	5.50007e-09	EWS
2	Patient5	Patient5_T5	CIC-rearranged Sarcoma	Relapse Treatment	8.64493e-06	0.999991	5.82175e-08	EWS
2	Patient5	Patient5_T6	CIC-rearranged Sarcoma	Relapse	1.25526e-05	0.999987	1.15479e-08	EWS
2	Patient5	Patient5_T7	CIC-rearranged Sarcoma	Relapse Treatment	3.32983e-05	0.999967	2.38639e-08	EWS
2	Patient5	Patient5_T8	CIC-rearranged Sarcoma	Relapse Treatment	1.19875e-05	0.999988	3.2853e-08	EWS
2	Patient5	Patient5_T9	CIC-rearranged Sarcoma	Relapse Treatment	7.67894e-07	0.999999	5.94743e-09	EWS
2	Patient6	Patient6_T1	CIC-rearranged Sarcoma	Relapse	3.63504e-06	0.999996	3.52757e-08	EWS
2	Patient6	Patient6_T2	CIC-rearranged Sarcoma	Relapse	1.98375e-05	0.99998	3.43526e-08	EWS
2	Patient6	Patient6_T3	CIC-rearranged Sarcoma	Relapse	1.54433e-05	0.999985	3.09477e-08	EWS
2	Patient6	Patient6_T4	CIC-rearranged Sarcoma	Relapse Treatment	2.62661e-06	0.999997	2.59352e-08	EWS
2	Patient7	Patient7_T1	CIC-rearranged Sarcoma	Diagnosis	0.000608568	0.295213	0.704179	NCC
2	Patient7	Patient7_T2	CIC-rearranged Sarcoma	On Treatment	0.000117574	0.00171371	0.998169	NCC
2	Patient7	Patient7_T3	CIC-rearranged Sarcoma	On Treatment	0.00273595	0.162676	0.834588	NCC
2	Patient8	Patient8_T1	CIC-rearranged Sarcoma	Diagnosis	0.000312762	0.999687	9.97272e-08	EWS
2	Patient8	Patient8_T2	CIC-rearranged Sarcoma	On Treatment	0.000511398	0.0789766	0.920512	NCC
2	Patient8	Patient8_T3	CIC-rearranged Sarcoma	On Treatment	0.00018393	0.000517115	0.999299	NCC
2	Patient8	Patient8_T4	CIC-rearranged Sarcoma	Relapse	0.0028611	0.997139	2.71293e-07	EWS
2	Patient9	Patient9_T1	CIC-rearranged Sarcoma	Diagnosis	0.00200892	0.997991	3.53352e-07	EWS
2	Patient9	Patient9_T2	CIC-rearranged Sarcoma	On Treatment	0.00272286	0.089708	0.907569	NCC
2	Patient9	Patient9_T3	CIC-rearranged Sarcoma	On Treatment	0.0202471	0.120329	0.859424	NCC
2	NCC0003	NCC0003_D1_Merged	CIC-rearranged Sarcoma		0.0537613	0.00580931	0.940429	NCC
2	NCC0004	NCC0004_D2_M063	CIC-rearranged Sarcoma		3.75328e-06	5.21567e-05	0.999944	NCC
2	NCC0006	NCC0006_D2	CIC-rearranged Sarcoma		8.81658e-05	0.00108329	0.998829	NCC
2	NCC0009	NCC0009	CIC-rearranged Sarcoma		0.00376449	0.082269	0.913967	NCC
2	NCC0011	NCC0011	CIC-rearranged Sarcoma		9.36463e-06	0.000409498	0.999581	NCC
2	NCC0012	NCC0012	CIC-rearranged Sarcoma		2.7744e-05	3.3657e-05	0.999939	NCC
2	NCC0017	NCC0017	CIC-rearranged Sarcoma		1.5852e-06	1.67762e-05	0.999982	NCC
2	NCC0018	NCC0018	CIC-rearranged Sarcoma		6.36391e-06	2.2044e-05	0.999972	NCC
2	NCC0019	NCC0019	CIC-rearranged Sarcoma		0.012859	0.367358	0.619783	NCC
2	NCC0020	NCC0020	CIC-rearranged Sarcoma		8.06451e-06	0.000174354	0.999818	NCC
2	NCC0021	NCC0021	CIC-rearranged Sarcoma		0.000466346	0.0349385	0.964595	NCC
2	NCC0022	NCC0022	CIC-rearranged Sarcoma		0.000181525	0.179919	0.819899	NCC
2	NCC0023	NCC0023	CIC-rearranged Sarcoma		0.000294882	0.00621227	0.993493	NCC
2	NCC0024	NCC0024	CIC-rearranged Sarcoma		0.116664	0.247557	0.635779	NCC
2	NCC0025	NCC0025	CIC-rearranged Sarcoma		0.00749083	0.0390178	0.953491	NCC
2	NCC0026	NCC0026	CIC-rearranged Sarcoma		4.88542e-05	7.81161e-05	0.999873	NCC
2	NCC0027	NCC0027	CIC-rearranged Sarcoma		0.000282202	0.00082301	0.998895	NCC
2	NCC0028	NCC0028	CIC-rearranged Sarcoma		0.000274252	0.000775343	0.99895	NCC
2	NCC0029	NCC0029	CIC-rearranged Sarcoma		0.0281411	0.0665673	0.905292	NCC
2	NCC0030	NCC0030	CIC-rearranged Sarcoma		0.000781646	0.0071805	0.992038	NCC
2	NCC0031	NCC0031	CIC-rearranged Sarcoma		3.97584e-05	0.000659766	0.9993	NCC
2	NCC0032	NCC0032	CIC-rearranged Sarcoma		8.80962e-06	0.001978	0.998013	NCC
2	NCC0033	NCC0033	CIC-rearranged Sarcoma		0.000261441	0.0781847	0.921554	NCC
2	NCC0034	NCC0034	CIC-rearranged Sarcoma		2.05068e-05	0.00049777	0.999482	NCC
2	NCC0043	NCC0043	CIC-rearranged Sarcoma		0.0137464	0.0037771	0.982477	NCC
2	NCC0066	NCC0066	CIC-rearranged Sarcoma		0.00183841	0.020034	0.978128	NCC
2	NCC0069	NCC0069	CIC-rearranged Sarcoma		3.05661e-05	5.32426e-05	0.999916	NCC
2	NCC0074	NCC0074	CIC-rearranged Sarcoma		3.51029e-05	0.000173416	0.999791	NCC
2	NCC0077	NCC0077	CIC-rearranged Sarcoma		0.00104964	0.000993714	0.997957	NCC
2	NCC0078	NCC0078	CIC-rearranged Sarcoma		7.08766e-06	0.000157637	0.999835	NCC
2	NCC0079	NCC0079	CIC-rearranged Sarcoma		0.0206479	0.00289755	0.976455	NCC
2	NCC0080	NCC0080_D3	CIC-rearranged Sarcoma		4.06707e-06	0.000178962	0.999817	NCC
2	NCC0082	NCC0082_D1_M059	CIC-rearranged Sarcoma		0.0591225	0.334302	0.606576	NCC
2	NCC0083	NCC0083_D1_M055	CIC-rearranged Sarcoma		0.00602823	0.0292891	0.964683	NCC
2	NCC0086	NCC0086	CIC-rearranged Sarcoma		0.355129	0.106872	0.537999	NCC
2	NCC0090	NCC0090	CIC-rearranged Sarcoma		8.42114e-05	0.0137851	0.986131	NCC
2	NCC0091	NCC0091	CIC-rearranged Sarcoma		0.0215906	0.136553	0.841856	NCC
2	NCC0092	NCC0092	CIC-rearranged Sarcoma		0.0417845	0.78841	0.169805	EWS
2	NCC0107	NCC0107_D3	CIC-rearranged Sarcoma		2.78487e-06	6.71239e-05	0.99993	NCC
2	NCC0109	NCC0109_D1_M070	CIC-rearranged Sarcoma		1.49464e-06	8.87854e-05	0.99991	NCC
2	NCC0116	NCC0116_D1	CIC-rearranged Sarcoma		6.0818e-07	2.37313e-05	0.999976	NCC
2	NCC0120	NCC0120_D1	CIC-rearranged Sarcoma		7.64586e-06	0.00024514	0.999747	NCC
2	NCC0123	NCC0123_D1	CIC-rearranged Sarcoma		0.151383	0.0936706	0.754947	NCC
2	NCC0124	NCC0124_D1	CIC-rearranged Sarcoma		0.000227643	0.0091104	0.990662	NCC
3	Patient10	Patient10_T1	CIC-rearranged Sarcoma	Relapse	0.999997	2.84528e-06	2.48973e-08	CIC
3	Patient10	Patient10_T2	CIC-rearranged Sarcoma	Relapse Treatment	0.999946	5.43952e-05	1.37389e-09	CIC
3	Patient11	Patient11_T1	CIC-rearranged Sarcoma	Diagnosis	0.00659998	0.0183587	0.975041	NCC
3	Patient11	Patient11_T2	CIC-rearranged Sarcoma	On Treatment	4.1379e-05	0.000193468	0.999765	NCC
3	Patient11	Patient11_T3	CIC-rearranged Sarcoma	On Treatment	0.0069698	0.823879	0.169152	EWS
3	Patient12	Patient12_T1	CIC-rearranged Sarcoma	Diagnosis	0.148432	0.252005	0.599563	NCC
3	Patient12	Patient12_T2	CIC-rearranged Sarcoma	On Treatment	0.00220499	0.0427286	0.955066	NCC
3	Patient13	Patient13_T1	CIC-rearranged Sarcoma	Diagnosis	0.999882	0.000118185	7.24833e-09	CIC
3	Patient13	Patient13_T2	CIC-rearranged Sarcoma	Relapse	0.0239379	0.0349359	0.941126	NCC
3	Patient13	Patient13_T3	CIC-rearranged Sarcoma	Relapse	0.992927	0.00707238	2.0198e-07	CIC
3	Patient13	Patient13_T4	CIC-rearranged Sarcoma	Relapse	0.996817	0.00318255	1.45891e-07	CIC
3	Patient14	Patient14_T1	CIC-rearranged Sarcoma	Diagnosis	0.00620789	0.688132	0.30566	EWS
3	Patient14	Patient14_T2	CIC-rearranged Sarcoma	On Treatment	0.0522762	0.74288	0.204843	EWS
3	Patient14	Patient14_T3	CIC-rearranged Sarcoma	On Treatment	0.0323782	0.428576	0.539046	NCC
3	Patient15	Patient15_T1	CIC-rearranged Sarcoma	Relapse	5.4239e-06	0.999995	1.57697e-08	EWS
3	Patient15	Patient15_T2	CIC-rearranged Sarcoma	Relapse Treatment	0.0388583	0.407731	0.553411	NCC
3	Patient15	Patient15_T3	CIC-rearranged Sarcoma	Relapse Treatment	0.0234277	0.116883	0.85969	NCC
3	Patient15	Patient15_T4	CIC-rearranged Sarcoma	Relapse Treatment	0.000398927	0.00151666	0.998084	NCC
3	Patient15	Patient15_T5	CIC-rearranged Sarcoma	Relapse Treatment	0.000108587	0.010337	0.989554	NCC
3	Patient15	Patient15_T6	CIC-rearranged Sarcoma	Relapse Treatment	1.44885e-05	0.000947286	0.999038	NCC
3	Patient16	Patient16_T1	CIC-rearranged Sarcoma	Diagnosis	0.000346702	0.999653	7.41235e-08	EWS
3	Patient16	Patient16_T2	CIC-rearranged Sarcoma	On Treatment	0.000192258	0.991544	0.0082639	EWS
3	Patient17	Patient17_T1	CIC-rearranged Sarcoma	Diagnosis	0.00474167	0.13827	0.856988	NCC
3	Patient18	Patient18_T1	CIC-rearranged Sarcoma	Relapse	0.0134334	0.784108	0.202459	EWS
3	Patient18	Patient18_T2	CIC-rearranged Sarcoma	Relapse Treatment	0.0106337	0.0160262	0.97334	NCC
3	Patient18	Patient18_T3	CIC-rearranged Sarcoma	Relapse Treatment	0.00308681	0.724801	0.272113	EWS
3	Patient18	Patient18_T4	CIC-rearranged Sarcoma	Relapse	0.0296834	0.0522148	0.918102	NCC
3	Patient18	Patient18_T5	CIC-rearranged Sarcoma	Relapse	0.021653	0.915282	0.0630652	EWS
3	Patient18	Patient18_T6	CIC-rearranged Sarcoma	Relapse	9.62194e-05	0.0113938	0.98851	NCC
3	Patient18	Patient18_T7	CIC-rearranged Sarcoma	Relapse Treatment	0.0964815	0.565812	0.337707	EWS
3	Patient18	Patient18_T8	CIC-rearranged Sarcoma	Relapse Treatment	3.72138e-05	0.00167438	0.998288	NCC
3	Patient18	Patient18_T9	CIC-rearranged Sarcoma	Relapse Treatment	0.101875	0.898124	5.86808e-07	EWS
3	Patient19	Patient19_T1	CIC-rearranged Sarcoma	Diagnosis	1.33523e-05	0.00321724	0.996769	NCC
3	Patient1	Patient1_T1	CIC-rearranged Sarcoma	Diagnosis	5.7612e-07	0.999999	1.13144e-09	EWS
3	Patient1	Patient1_T2	CIC-rearranged Sarcoma	On Treatment	0.0197417	0.132277	0.847982	NCC
3	Patient1	Patient1_T3	CIC-rearranged Sarcoma	On Treatment	0.00933709	0.575214	0.415449	EWS
3	Patient20	Patient20_T1	CIC-rearranged Sarcoma	On Treatment	2.10717e-07	9.44749e-06	0.99999	NCC
3	Patient20	Patient20_T2	CIC-rearranged Sarcoma	On Treatment	0.000116001	0.0382306	0.961653	NCC
3	Patient21	Patient21_T1	CIC-rearranged Sarcoma	On Treatment	0.522303	0.461006	0.0166905	CIC
3	Patient21	Patient21_T2	CIC-rearranged Sarcoma	On Treatment	2.33129e-07	6.83192e-06	0.999993	NCC
3	Patient21	Patient21_T3	CIC-rearranged Sarcoma	On Treatment	7.74046e-05	0.0254777	0.974445	NCC
3	Patient22	Patient22_T1	CIC-rearranged Sarcoma	On Treatment	3.77077e-07	3.4962e-05	0.999965	NCC
3	Patient22	Patient22_T2	CIC-rearranged Sarcoma	On Treatment	0.000398439	0.0130755	0.986526	NCC
3	Patient23	Patient23_T1	CIC-rearranged Sarcoma	Diagnosis	0.0260723	0.973926	1.2874e-06	EWS
3	Patient23	Patient23_T2	CIC-rearranged Sarcoma	On Treatment	5.50484e-05	0.0543915	0.945553	NCC
3	Patient23	Patient23_T3	CIC-rearranged Sarcoma	On Treatment	2.23942e-05	0.0112798	0.988698	NCC
3	Patient23	Patient23_T4	CIC-rearranged Sarcoma	On Treatment	6.52203e-05	0.0155295	0.984405	NCC
3	Patient24	Patient24_T1	CIC-rearranged Sarcoma	On Treatment	0.000158659	0.211794	0.788048	NCC
3	Patient24	Patient24_T2	CIC-rearranged Sarcoma	On Treatment	0.00134318	0.00190534	0.996751	NCC
3	Patient25	Patient25_T1	CIC-rearranged Sarcoma	Diagnosis	6.7936e-08	0.999999	1.36141e-06	EWS
3	Patient25	Patient25_T2	CIC-rearranged Sarcoma	On Treatment	0.0228257	0.0243499	0.952824	NCC
3	Patient26	Patient26_T1	CIC-rearranged Sarcoma	Diagnosis	1.31178e-09	1	7.3533e-09	EWS
3	Patient26	Patient26_T3	CIC-rearranged Sarcoma	On Treatment	3.79783e-05	0.0204834	0.979479	NCC
3	Patient2	Patient2_T1	CIC-rearranged Sarcoma	Relapse	0.998117	0.00188322	1.77751e-07	CIC
3	Patient2	Patient2_T2	CIC-rearranged Sarcoma	Relapse Treatment	0.105768	0.693197	0.201035	EWS
3	Patient2	Patient2_T3	CIC-rearranged Sarcoma	Relapse Treatment	0.994945	0.00465962	0.000395622	CIC
3	Patient2	Patient2_T4	CIC-rearranged Sarcoma	Relapse	0.999372	0.00062832	4.09412e-08	CIC
3	Patient3	Patient3_T1	CIC-rearranged Sarcoma	Diagnosis	2.60943e-05	0.953351	0.0466234	EWS
3	Patient3	Patient3_T2	CIC-rearranged Sarcoma	On Treatment	0.00770803	0.238423	0.753869	NCC
3	Patient3	Patient3_T3	CIC-rearranged Sarcoma	On Treatment	0.012019	0.314327	0.673654	NCC
3	Patient4	Patient4_T1	CIC-rearranged Sarcoma	Relapse	0.00184934	0.998151	1.07329e-07	EWS
3	Patient4	Patient4_T2	CIC-rearranged Sarcoma	Relapse Treatment	3.50781e-06	0.999996	4.61772e-08	EWS
3	Patient4	Patient4_T3	CIC-rearranged Sarcoma	Relapse Treatment	5.00855e-05	0.99995	2.36401e-08	EWS
3	Patient5	Patient5_T1	CIC-rearranged Sarcoma	Diagnosis	9.97029e-08	1	5.98477e-09	EWS
3	Patient5	Patient5_T2	CIC-rearranged Sarcoma	On Treatment	0.192786	0.343304	0.46391	NoPrediction
3	Patient5	Patient5_T3	CIC-rearranged Sarcoma	On Treatment	0.0445972	0.133556	0.821847	NCC
3	Patient5	Patient5_T4	CIC-rearranged Sarcoma	Relapse	1.75261e-06	0.999998	4.08743e-09	EWS
3	Patient5	Patient5_T5	CIC-rearranged Sarcoma	Relapse Treatment	7.04162e-06	0.999993	3.33844e-08	EWS
3	Patient5	Patient5_T6	CIC-rearranged Sarcoma	Relapse	4.23678e-06	0.999996	7.98692e-09	EWS
3	Patient5	Patient5_T7	CIC-rearranged Sarcoma	Relapse Treatment	2.1827e-05	0.999978	2.53111e-08	EWS
3	Patient5	Patient5_T8	CIC-rearranged Sarcoma	Relapse Treatment	6.70374e-06	0.999993	3.45064e-08	EWS
3	Patient5	Patient5_T9	CIC-rearranged Sarcoma	Relapse Treatment	6.3497e-07	0.999999	5.24804e-09	EWS
3	Patient6	Patient6_T1	CIC-rearranged Sarcoma	Relapse	1.98753e-06	0.999998	2.36155e-08	EWS
3	Patient6	Patient6_T2	CIC-rearranged Sarcoma	Relapse	2.50471e-05	0.999975	4.65042e-08	EWS
3	Patient6	Patient6_T3	CIC-rearranged Sarcoma	Relapse	1.02065e-05	0.99999	3.10906e-08	EWS
3	Patient6	Patient6_T4	CIC-rearranged Sarcoma	Relapse Treatment	1.78021e-06	0.999998	1.34464e-08	EWS
3	Patient7	Patient7_T1	CIC-rearranged Sarcoma	Diagnosis	0.000351245	0.801764	0.197885	EWS
3	Patient7	Patient7_T2	CIC-rearranged Sarcoma	On Treatment	0.000913165	0.0026374	0.996449	NCC
3	Patient7	Patient7_T3	CIC-rearranged Sarcoma	On Treatment	0.00318904	0.365319	0.631492	NCC
3	Patient8	Patient8_T1	CIC-rearranged Sarcoma	Diagnosis	0.000384538	0.999615	1.23959e-07	EWS
3	Patient8	Patient8_T2	CIC-rearranged Sarcoma	On Treatment	0.00339696	0.0603605	0.936243	NCC
3	Patient8	Patient8_T3	CIC-rearranged Sarcoma	On Treatment	0.00014319	0.000743022	0.999114	NCC
3	Patient8	Patient8_T4	CIC-rearranged Sarcoma	Relapse	0.00268271	0.997317	3.45238e-07	EWS
3	Patient9	Patient9_T1	CIC-rearranged Sarcoma	Diagnosis	0.0030525	0.996947	3.75014e-07	EWS
3	Patient9	Patient9_T2	CIC-rearranged Sarcoma	On Treatment	0.00132466	0.274718	0.723957	NCC
3	Patient9	Patient9_T3	CIC-rearranged Sarcoma	On Treatment	0.0102578	0.08537	0.904372	NCC
3	NCC0004	NCC0004_D2_M063	CIC-rearranged Sarcoma		2.81475e-05	0.000128664	0.999843	NCC
3	NCC0006	NCC0006_D2	CIC-rearranged Sarcoma		0.000442052	0.00223601	0.997322	NCC
3	NCC0008	NCC0008_D1_Merged	CIC-rearranged Sarcoma		4.12798e-05	0.00154869	0.99841	NCC
3	NCC0010	NCC0010	CIC-rearranged Sarcoma		0.00151399	0.00156509	0.996921	NCC
3	NCC0011	NCC0011	CIC-rearranged Sarcoma		4.54929e-05	0.00136052	0.998594	NCC
3	NCC0012	NCC0012	CIC-rearranged Sarcoma		2.59553e-05	8.24859e-05	0.999892	NCC
3	NCC0017	NCC0017	CIC-rearranged Sarcoma		2.81585e-06	4.60808e-05	0.999951	NCC
3	NCC0018	NCC0018	CIC-rearranged Sarcoma		1.12213e-05	0.000218497	0.99977	NCC
3	NCC0019	NCC0019	CIC-rearranged Sarcoma		0.00617953	0.544222	0.449599	EWS
3	NCC0020	NCC0020	CIC-rearranged Sarcoma		6.30251e-06	0.000429192	0.999564	NCC
3	NCC0021	NCC0021	CIC-rearranged Sarcoma		0.000770214	0.022263	0.976967	NCC
3	NCC0022	NCC0022	CIC-rearranged Sarcoma		0.000145626	0.0996778	0.900177	NCC
3	NCC0023	NCC0023	CIC-rearranged Sarcoma		0.000176147	0.00171045	0.998113	NCC
3	NCC0024	NCC0024	CIC-rearranged Sarcoma		0.0615733	0.432818	0.505608	NCC
3	NCC0025	NCC0025	CIC-rearranged Sarcoma		0.0044039	0.0116307	0.983965	NCC
3	NCC0026	NCC0026	CIC-rearranged Sarcoma		2.8279e-05	0.000144291	0.999827	NCC
3	NCC0027	NCC0027	CIC-rearranged Sarcoma		0.000488836	0.00100739	0.998504	NCC
3	NCC0028	NCC0028	CIC-rearranged Sarcoma		0.000778007	0.00361087	0.995611	NCC
3	NCC0029	NCC0029	CIC-rearranged Sarcoma		0.0110483	0.0312373	0.957714	NCC
3	NCC0030	NCC0030	CIC-rearranged Sarcoma		0.00070793	0.0231947	0.976097	NCC
3	NCC0031	NCC0031	CIC-rearranged Sarcoma		8.55678e-05	0.00241026	0.997504	NCC
3	NCC0032	NCC0032	CIC-rearranged Sarcoma		5.49937e-05	0.00497171	0.994973	NCC
3	NCC0033	NCC0033	CIC-rearranged Sarcoma		0.000141905	0.0626716	0.937186	NCC
3	NCC0034	NCC0034	CIC-rearranged Sarcoma		9.36421e-05	0.000619101	0.999287	NCC
3	NCC0038	NCC0038	CIC-rearranged Sarcoma		0.000297003	0.000462503	0.99924	NCC
3	NCC0039	NCC0039	CIC-rearranged Sarcoma		0.000616126	0.00184661	0.997537	NCC
3	NCC0043	NCC0043	CIC-rearranged Sarcoma		0.00623044	0.0110671	0.982702	NCC
3	NCC0059	NCC0059	CIC-rearranged Sarcoma		0.00176587	0.0195417	0.978692	NCC
3	NCC0074	NCC0074	CIC-rearranged Sarcoma		3.41757e-05	0.000452657	0.999513	NCC
3	NCC0075	NCC0075	CIC-rearranged Sarcoma		1.77084e-05	0.000427905	0.999554	NCC
3	NCC0077	NCC0077	CIC-rearranged Sarcoma		0.0499932	0.00962945	0.940377	NCC
3	NCC0080	NCC0080_D3	CIC-rearranged Sarcoma		1.84006e-05	0.00071207	0.99927	NCC
3	NCC0083	NCC0083_D1_M055	CIC-rearranged Sarcoma		0.0160837	0.0743247	0.909592	NCC
3	NCC0091	NCC0091	CIC-rearranged Sarcoma		0.0379845	0.166437	0.795578	NCC
3	NCC0092	NCC0092	CIC-rearranged Sarcoma		0.0481688	0.862383	0.089448	EWS
3	NCC0096	NCC0096	CIC-rearranged Sarcoma		0.00411408	0.0378813	0.958005	NCC
3	NCC0102	NCC0102	CIC-rearranged Sarcoma		2.95357e-06	0.000662083	0.999335	NCC
3	NCC0107	NCC0107_D3	CIC-rearranged Sarcoma		3.54866e-06	6.8507e-05	0.999928	NCC
3	NCC0113	NCC0113_D1_M070	CIC-rearranged Sarcoma		0.000606034	0.00875549	0.990638	NCC
3	NCC0114	NCC0114_D2	CIC-rearranged Sarcoma		0.039569	0.872646	0.0877849	EWS
3	NCC0116	NCC0116_D1	CIC-rearranged Sarcoma		1.64269e-06	4.7953e-05	0.99995	NCC
3	NCC0119	NCC0119_D1	CIC-rearranged Sarcoma		1.26655e-06	0.000745252	0.999253	NCC
3	NCC0122	NCC0122_D1	CIC-rearranged Sarcoma		0.00989393	0.00418048	0.985926	NCC
3	NCC0124	NCC0124_D1	CIC-rearranged Sarcoma		0.000265354	0.0159664	0.983768	NCC
4	Patient10	Patient10_T1	CIC-rearranged Sarcoma	Relapse	0.999995	4.85588e-06	7.23347e-08	CIC
4	Patient10	Patient10_T2	CIC-rearranged Sarcoma	Relapse Treatment	0.999946	5.43043e-05	2.72403e-09	CIC
4	Patient11	Patient11_T1	CIC-rearranged Sarcoma	Diagnosis	0.00475511	0.0128573	0.982388	NCC
4	Patient11	Patient11_T2	CIC-rearranged Sarcoma	On Treatment	1.13677e-05	0.000296229	0.999692	NCC
4	Patient11	Patient11_T3	CIC-rearranged Sarcoma	On Treatment	0.00211939	0.427552	0.570328	NCC
4	Patient12	Patient12_T1	CIC-rearranged Sarcoma	Diagnosis	0.159318	0.137391	0.70329	NCC
4	Patient12	Patient12_T2	CIC-rearranged Sarcoma	On Treatment	0.000662865	0.0255097	0.973827	NCC
4	Patient13	Patient13_T1	CIC-rearranged Sarcoma	Diagnosis	0.99992	8.01368e-05	1.02302e-08	CIC
4	Patient13	Patient13_T2	CIC-rearranged Sarcoma	Relapse	0.0521857	0.0784682	0.869346	NCC
4	Patient13	Patient13_T3	CIC-rearranged Sarcoma	Relapse	0.995155	0.00484488	2.14063e-07	CIC
4	Patient13	Patient13_T4	CIC-rearranged Sarcoma	Relapse	0.998308	0.00169147	1.52519e-07	CIC
4	Patient14	Patient14_T1	CIC-rearranged Sarcoma	Diagnosis	0.0180065	0.553092	0.428901	EWS
4	Patient14	Patient14_T2	CIC-rearranged Sarcoma	On Treatment	0.01707	0.893775	0.0891548	EWS
4	Patient14	Patient14_T3	CIC-rearranged Sarcoma	On Treatment	0.0781645	0.234142	0.687693	NCC
4	Patient15	Patient15_T1	CIC-rearranged Sarcoma	Relapse	9.2589e-06	0.999991	2.50564e-08	EWS
4	Patient15	Patient15_T2	CIC-rearranged Sarcoma	Relapse Treatment	0.0253109	0.190278	0.784411	NCC
4	Patient15	Patient15_T3	CIC-rearranged Sarcoma	Relapse Treatment	0.00593329	0.0824645	0.911602	NCC
4	Patient15	Patient15_T4	CIC-rearranged Sarcoma	Relapse Treatment	0.00055054	0.00419815	0.995251	NCC
4	Patient15	Patient15_T5	CIC-rearranged Sarcoma	Relapse Treatment	0.000149705	0.0140507	0.9858	NCC
4	Patient15	Patient15_T6	CIC-rearranged Sarcoma	Relapse Treatment	5.11715e-06	0.00018163	0.999813	NCC
4	Patient16	Patient16_T1	CIC-rearranged Sarcoma	Diagnosis	0.000428257	0.999572	6.1614e-08	EWS
4	Patient16	Patient16_T2	CIC-rearranged Sarcoma	On Treatment	0.000271188	0.937694	0.0620349	EWS
4	Patient17	Patient17_T1	CIC-rearranged Sarcoma	Diagnosis	0.0114981	0.128778	0.859724	NCC
4	Patient18	Patient18_T1	CIC-rearranged Sarcoma	Relapse	0.00579704	0.867749	0.126454	EWS
4	Patient18	Patient18_T2	CIC-rearranged Sarcoma	Relapse Treatment	0.026872	0.0145708	0.958557	NCC
4	Patient18	Patient18_T3	CIC-rearranged Sarcoma	Relapse Treatment	0.00646266	0.739744	0.253793	EWS
4	Patient18	Patient18_T4	CIC-rearranged Sarcoma	Relapse	0.0140294	0.0608747	0.925096	NCC
4	Patient18	Patient18_T5	CIC-rearranged Sarcoma	Relapse	0.0122609	0.919417	0.0683216	EWS
4	Patient18	Patient18_T6	CIC-rearranged Sarcoma	Relapse	0.000321539	0.0127712	0.986907	NCC
4	Patient18	Patient18_T7	CIC-rearranged Sarcoma	Relapse Treatment	0.385621	0.2361	0.378278	NoPrediction
4	Patient18	Patient18_T8	CIC-rearranged Sarcoma	Relapse Treatment	0.000332063	0.00374461	0.995923	NCC
4	Patient18	Patient18_T9	CIC-rearranged Sarcoma	Relapse Treatment	0.113986	0.886013	9.11625e-07	EWS
4	Patient19	Patient19_T1	CIC-rearranged Sarcoma	Diagnosis	1.06359e-05	0.00263783	0.997352	NCC
4	Patient1	Patient1_T1	CIC-rearranged Sarcoma	Diagnosis	1.14641e-06	0.999999	2.14344e-09	EWS
4	Patient1	Patient1_T2	CIC-rearranged Sarcoma	On Treatment	0.00824492	0.143664	0.848091	NCC
4	Patient1	Patient1_T3	CIC-rearranged Sarcoma	On Treatment	0.00482285	0.0812782	0.913899	NCC
4	Patient20	Patient20_T1	CIC-rearranged Sarcoma	On Treatment	1.45971e-07	7.95628e-06	0.999992	NCC
4	Patient20	Patient20_T2	CIC-rearranged Sarcoma	On Treatment	7.6196e-05	0.0204366	0.979487	NCC
4	Patient21	Patient21_T1	CIC-rearranged Sarcoma	On Treatment	0.393741	0.598937	0.00732153	EWS
4	Patient21	Patient21_T2	CIC-rearranged Sarcoma	On Treatment	6.31755e-08	4.26948e-06	0.999996	NCC
4	Patient21	Patient21_T3	CIC-rearranged Sarcoma	On Treatment	4.23555e-05	0.00413276	0.995825	NCC
4	Patient22	Patient22_T1	CIC-rearranged Sarcoma	On Treatment	1.07531e-07	1.2854e-05	0.999987	NCC
4	Patient22	Patient22_T2	CIC-rearranged Sarcoma	On Treatment	0.00029581	0.00553346	0.994171	NCC
4	Patient23	Patient23_T1	CIC-rearranged Sarcoma	Diagnosis	0.0249809	0.975018	1.18498e-06	EWS
4	Patient23	Patient23_T2	CIC-rearranged Sarcoma	On Treatment	5.03594e-05	0.0505192	0.94943	NCC
4	Patient23	Patient23_T3	CIC-rearranged Sarcoma	On Treatment	0.000545702	0.0491745	0.95028	NCC
4	Patient23	Patient23_T4	CIC-rearranged Sarcoma	On Treatment	1.24978e-05	0.00708379	0.992904	NCC
4	Patient24	Patient24_T1	CIC-rearranged Sarcoma	On Treatment	0.000110193	0.217226	0.782664	NCC
4	Patient24	Patient24_T2	CIC-rearranged Sarcoma	On Treatment	0.000445642	0.000533346	0.999021	NCC
4	Patient25	Patient25_T1	CIC-rearranged Sarcoma	Diagnosis	2.82165e-07	0.999995	4.35784e-06	EWS
4	Patient25	Patient25_T2	CIC-rearranged Sarcoma	On Treatment	0.0135994	0.00891211	0.977488	NCC
4	Patient26	Patient26_T1	CIC-rearranged Sarcoma	Diagnosis	7.58235e-10	1	2.61471e-09	EWS
4	Patient26	Patient26_T3	CIC-rearranged Sarcoma	On Treatment	1.46249e-05	0.0441257	0.95586	NCC
4	Patient2	Patient2_T1	CIC-rearranged Sarcoma	Relapse	0.99847	0.00152985	1.19854e-07	CIC
4	Patient2	Patient2_T2	CIC-rearranged Sarcoma	Relapse Treatment	0.174986	0.303358	0.521656	NCC
4	Patient2	Patient2_T3	CIC-rearranged Sarcoma	Relapse Treatment	0.996549	0.00312531	0.000325701	CIC
4	Patient2	Patient2_T4	CIC-rearranged Sarcoma	Relapse	0.998803	0.00119653	5.79534e-08	CIC
4	Patient3	Patient3_T1	CIC-rearranged Sarcoma	Diagnosis	2.68053e-05	0.915459	0.084514	EWS
4	Patient3	Patient3_T2	CIC-rearranged Sarcoma	On Treatment	0.00250882	0.0508255	0.946666	NCC
4	Patient3	Patient3_T3	CIC-rearranged Sarcoma	On Treatment	0.0135737	0.174397	0.812029	NCC
4	Patient4	Patient4_T1	CIC-rearranged Sarcoma	Relapse	0.00341044	0.996589	1.75836e-07	EWS
4	Patient4	Patient4_T2	CIC-rearranged Sarcoma	Relapse Treatment	4.82495e-06	0.999995	6.62144e-08	EWS
4	Patient4	Patient4_T3	CIC-rearranged Sarcoma	Relapse Treatment	0.000157074	0.999843	5.33739e-08	EWS
4	Patient5	Patient5_T1	CIC-rearranged Sarcoma	Diagnosis	7.42005e-08	1	5.06024e-09	EWS
4	Patient5	Patient5_T2	CIC-rearranged Sarcoma	On Treatment	0.0902669	0.124259	0.785474	NCC
4	Patient5	Patient5_T3	CIC-rearranged Sarcoma	On Treatment	0.0601106	0.114777	0.825113	NCC
4	Patient5	Patient5_T4	CIC-rearranged Sarcoma	Relapse	2.77697e-06	0.999997	7.20383e-09	EWS
4	Patient5	Patient5_T5	CIC-rearranged Sarcoma	Relapse Treatment	9.53189e-06	0.99999	6.9645e-08	EWS
4	Patient5	Patient5_T6	CIC-rearranged Sarcoma	Relapse	5.58503e-06	0.999994	1.01669e-08	EWS
4	Patient5	Patient5_T7	CIC-rearranged Sarcoma	Relapse Treatment	3.6757e-05	0.999963	3.30291e-08	EWS
4	Patient5	Patient5_T8	CIC-rearranged Sarcoma	Relapse Treatment	1.01658e-05	0.99999	4.08502e-08	EWS
4	Patient5	Patient5_T9	CIC-rearranged Sarcoma	Relapse Treatment	1.07583e-06	0.999999	5.85682e-09	EWS
4	Patient6	Patient6_T1	CIC-rearranged Sarcoma	Relapse	3.20502e-06	0.999997	1.64201e-08	EWS
4	Patient6	Patient6_T2	CIC-rearranged Sarcoma	Relapse	4.0699e-05	0.999959	3.27672e-08	EWS
4	Patient6	Patient6_T3	CIC-rearranged Sarcoma	Relapse	2.41561e-05	0.999976	2.94334e-08	EWS
4	Patient6	Patient6_T4	CIC-rearranged Sarcoma	Relapse Treatment	4.04637e-06	0.999996	1.65315e-08	EWS
4	Patient7	Patient7_T1	CIC-rearranged Sarcoma	Diagnosis	0.000594233	0.176932	0.822474	NCC
4	Patient7	Patient7_T2	CIC-rearranged Sarcoma	On Treatment	1.25997e-05	0.000109206	0.999878	NCC
4	Patient7	Patient7_T3	CIC-rearranged Sarcoma	On Treatment	0.00294383	0.14377	0.853286	NCC
4	Patient8	Patient8_T1	CIC-rearranged Sarcoma	Diagnosis	0.000457493	0.999542	1.23163e-07	EWS
4	Patient8	Patient8_T2	CIC-rearranged Sarcoma	On Treatment	0.00668198	0.0573563	0.935962	NCC
4	Patient8	Patient8_T3	CIC-rearranged Sarcoma	On Treatment	0.000350704	0.00220054	0.997449	NCC
4	Patient8	Patient8_T4	CIC-rearranged Sarcoma	Relapse	0.00536719	0.994632	4.3432e-07	EWS
4	Patient9	Patient9_T1	CIC-rearranged Sarcoma	Diagnosis	0.00439828	0.995601	5.25283e-07	EWS
4	Patient9	Patient9_T2	CIC-rearranged Sarcoma	On Treatment	0.00360316	0.108474	0.887923	NCC
4	Patient9	Patient9_T3	CIC-rearranged Sarcoma	On Treatment	0.0160542	0.0271763	0.95677	NCC
4	NCC0001	NCC0001_D1_Merged	CIC-rearranged Sarcoma		0.00367082	0.00930522	0.987024	NCC
4	NCC0006	NCC0006_D2	CIC-rearranged Sarcoma		3.29263e-05	0.000437584	0.999529	NCC
4	NCC0011	NCC0011	CIC-rearranged Sarcoma		1.50399e-05	0.00117617	0.998809	NCC
4	NCC0012	NCC0012	CIC-rearranged Sarcoma		2.90039e-05	7.86601e-05	0.999892	NCC
4	NCC0016	NCC0016	CIC-rearranged Sarcoma		0.00462383	0.00937965	0.985997	NCC
4	NCC0017	NCC0017	CIC-rearranged Sarcoma		2.10313e-06	3.411e-05	0.999964	NCC
4	NCC0018	NCC0018	CIC-rearranged Sarcoma		9.18698e-06	0.00012552	0.999865	NCC
4	NCC0019	NCC0019	CIC-rearranged Sarcoma		0.015694	0.469794	0.514512	NCC
4	NCC0020	NCC0020	CIC-rearranged Sarcoma		4.89632e-06	0.00205544	0.99794	NCC
4	NCC0021	NCC0021	CIC-rearranged Sarcoma		0.000296136	0.0443299	0.955374	NCC
4	NCC0022	NCC0022	CIC-rearranged Sarcoma		0.000224219	0.241697	0.758079	NCC
4	NCC0023	NCC0023	CIC-rearranged Sarcoma		0.000148823	0.00332557	0.996526	NCC
4	NCC0024	NCC0024	CIC-rearranged Sarcoma		0.116401	0.107793	0.775807	NCC
4	NCC0025	NCC0025	CIC-rearranged Sarcoma		0.000689966	0.0242671	0.975043	NCC
4	NCC0026	NCC0026	CIC-rearranged Sarcoma		6.05925e-05	9.4301e-05	0.999845	NCC
4	NCC0027	NCC0027	CIC-rearranged Sarcoma		0.000330563	0.00111392	0.998556	NCC
4	NCC0028	NCC0028	CIC-rearranged Sarcoma		0.00115662	0.00163879	0.997205	NCC
4	NCC0029	NCC0029	CIC-rearranged Sarcoma		0.00169339	0.0095205	0.988786	NCC
4	NCC0030	NCC0030	CIC-rearranged Sarcoma		0.000570877	0.0095847	0.989844	NCC
4	NCC0031	NCC0031	CIC-rearranged Sarcoma		2.34805e-05	0.000762019	0.999214	NCC
4	NCC0032	NCC0032	CIC-rearranged Sarcoma		2.93275e-05	0.0184422	0.981528	NCC
4	NCC0033	NCC0033	CIC-rearranged Sarcoma		0.000115404	0.157455	0.842429	NCC
4	NCC0034	NCC0034	CIC-rearranged Sarcoma		0.000153638	0.00209107	0.997755	NCC
4	NCC0044	NCC0044	CIC-rearranged Sarcoma		0.000189736	0.00142996	0.99838	NCC
4	NCC0053	NCC0053	CIC-rearranged Sarcoma		3.49635e-06	2.91445e-05	0.999967	NCC
4	NCC0062	NCC0062	CIC-rearranged Sarcoma		9.70578e-05	0.00723176	0.992671	NCC
4	NCC0066	NCC0066	CIC-rearranged Sarcoma		0.000958663	0.0067182	0.992323	NCC
4	NCC0069	NCC0069	CIC-rearranged Sarcoma		4.864e-05	0.000315796	0.999636	NCC
4	NCC0074	NCC0074	CIC-rearranged Sarcoma		1.30627e-05	0.000149582	0.999837	NCC
4	NCC0079	NCC0079	CIC-rearranged Sarcoma		0.0169421	0.00486885	0.978189	NCC
4	NCC0080	NCC0080_D3	CIC-rearranged Sarcoma		6.01017e-06	0.000656171	0.999338	NCC
4	NCC0081	NCC0081_D3_M076	CIC-rearranged Sarcoma		1.26363e-06	1.64635e-05	0.999982	NCC
4	NCC0083	NCC0083_D1_M055	CIC-rearranged Sarcoma		0.047487	0.0875552	0.864958	NCC
4	NCC0087	NCC0087	CIC-rearranged Sarcoma		0.000301398	0.114029	0.885669	NCC
4	NCC0092	NCC0092	CIC-rearranged Sarcoma		0.1468	0.576652	0.276549	EWS
4	NCC0095	NCC0095	CIC-rearranged Sarcoma		0.00507191	0.16811	0.826818	NCC
4	NCC0101	NCC0101	CIC-rearranged Sarcoma		0.139289	0.472155	0.388556	NoPrediction
4	NCC0107	NCC0107_D3	CIC-rearranged Sarcoma		3.46456e-06	3.53633e-05	0.999961	NCC
4	NCC0111	NCC0111_D1_M063	CIC-rearranged Sarcoma		6.4828e-06	0.000132631	0.999861	NCC
4	NCC0113	NCC0113_D1_M070	CIC-rearranged Sarcoma		0.000464993	0.00158396	0.997951	NCC
4	NCC0116	NCC0116_D1	CIC-rearranged Sarcoma		2.59676e-07	1.76346e-05	0.999982	NCC
4	NCC0121	NCC0121_D1	CIC-rearranged Sarcoma		0.00558079	0.146985	0.847435	NCC
4	NCC0124	NCC0124_D1	CIC-rearranged Sarcoma		0.000156343	0.00494675	0.994897	NCC
4	NCC0125	NCC0125_D1	CIC-rearranged Sarcoma		0.028624	0.0837651	0.887611	NCC
5	Patient10	Patient10_T1	CIC-rearranged Sarcoma	Relapse	0.999991	9.41216e-06	6.34043e-08	CIC
5	Patient10	Patient10_T2	CIC-rearranged Sarcoma	Relapse Treatment	0.999834	0.000166247	1.84321e-09	CIC
5	Patient11	Patient11_T1	CIC-rearranged Sarcoma	Diagnosis	0.0594326	0.0452527	0.895315	NCC
5	Patient11	Patient11_T2	CIC-rearranged Sarcoma	On Treatment	1.04367e-05	0.000153723	0.999836	NCC
5	Patient11	Patient11_T3	CIC-rearranged Sarcoma	On Treatment	0.00196013	0.818141	0.179899	EWS
5	Patient12	Patient12_T1	CIC-rearranged Sarcoma	Diagnosis	0.345446	0.293628	0.360926	NoPrediction
5	Patient12	Patient12_T2	CIC-rearranged Sarcoma	On Treatment	0.0053778	0.0743634	0.920259	NCC
5	Patient13	Patient13_T1	CIC-rearranged Sarcoma	Diagnosis	0.999814	0.000185939	1.2086e-08	CIC
5	Patient13	Patient13_T2	CIC-rearranged Sarcoma	Relapse	0.0207849	0.0378962	0.941319	NCC
5	Patient13	Patient13_T3	CIC-rearranged Sarcoma	Relapse	0.987384	0.0126156	4.88413e-07	CIC
5	Patient13	Patient13_T4	CIC-rearranged Sarcoma	Relapse	0.994732	0.00526814	3.06925e-07	CIC
5	Patient14	Patient14_T1	CIC-rearranged Sarcoma	Diagnosis	0.00972974	0.819802	0.170468	EWS
5	Patient14	Patient14_T2	CIC-rearranged Sarcoma	On Treatment	0.0243731	0.748122	0.227505	EWS
5	Patient14	Patient14_T3	CIC-rearranged Sarcoma	On Treatment	0.0330899	0.182014	0.784896	NCC
5	Patient15	Patient15_T1	CIC-rearranged Sarcoma	Relapse	5.63612e-06	0.999994	1.24554e-08	EWS
5	Patient15	Patient15_T2	CIC-rearranged Sarcoma	Relapse Treatment	0.0841621	0.125413	0.790425	NCC
5	Patient15	Patient15_T3	CIC-rearranged Sarcoma	Relapse Treatment	0.00441878	0.0283014	0.96728	NCC
5	Patient15	Patient15_T4	CIC-rearranged Sarcoma	Relapse Treatment	0.00124178	0.00123236	0.997526	NCC
5	Patient15	Patient15_T5	CIC-rearranged Sarcoma	Relapse Treatment	0.000703475	0.0121495	0.987147	NCC
5	Patient15	Patient15_T6	CIC-rearranged Sarcoma	Relapse Treatment	6.71171e-05	0.000388717	0.999544	NCC
5	Patient16	Patient16_T1	CIC-rearranged Sarcoma	Diagnosis	0.000389742	0.99961	1.01549e-07	EWS
5	Patient16	Patient16_T2	CIC-rearranged Sarcoma	On Treatment	0.000139983	0.98006	0.0197999	EWS
5	Patient17	Patient17_T1	CIC-rearranged Sarcoma	Diagnosis	0.00313068	0.268297	0.728572	NCC
5	Patient18	Patient18_T1	CIC-rearranged Sarcoma	Relapse	0.0173922	0.581396	0.401212	EWS
5	Patient18	Patient18_T2	CIC-rearranged Sarcoma	Relapse Treatment	0.0521982	0.0163979	0.931404	NCC
5	Patient18	Patient18_T3	CIC-rearranged Sarcoma	Relapse Treatment	0.00547635	0.823958	0.170565	EWS
5	Patient18	Patient18_T4	CIC-rearranged Sarcoma	Relapse	0.0124776	0.0105921	0.97693	NCC
5	Patient18	Patient18_T5	CIC-rearranged Sarcoma	Relapse	0.0196619	0.939425	0.0409126	EWS
5	Patient18	Patient18_T6	CIC-rearranged Sarcoma	Relapse	0.00457668	0.0379208	0.957502	NCC
5	Patient18	Patient18_T7	CIC-rearranged Sarcoma	Relapse Treatment	0.143259	0.601198	0.255543	EWS
5	Patient18	Patient18_T8	CIC-rearranged Sarcoma	Relapse Treatment	0.000524113	0.00753739	0.991939	NCC
5	Patient18	Patient18_T9	CIC-rearranged Sarcoma	Relapse Treatment	0.181336	0.818663	8.71884e-07	EWS
5	Patient19	Patient19_T1	CIC-rearranged Sarcoma	Diagnosis	2.22926e-05	0.00513118	0.994847	NCC
5	Patient1	Patient1_T1	CIC-rearranged Sarcoma	Diagnosis	1.04816e-06	0.999999	1.5771e-09	EWS
5	Patient1	Patient1_T2	CIC-rearranged Sarcoma	On Treatment	0.00968199	0.185377	0.804941	NCC
5	Patient1	Patient1_T3	CIC-rearranged Sarcoma	On Treatment	0.00656394	0.131882	0.861554	NCC
5	Patient20	Patient20_T1	CIC-rearranged Sarcoma	On Treatment	1.98494e-07	1.90252e-05	0.999981	NCC
5	Patient20	Patient20_T2	CIC-rearranged Sarcoma	On Treatment	0.000131951	0.0858428	0.914025	NCC
5	Patient21	Patient21_T1	CIC-rearranged Sarcoma	On Treatment	0.161	0.8136	0.0254	EWS
5	Patient21	Patient21_T2	CIC-rearranged Sarcoma	On Treatment	2.43456e-07	1.03708e-05	0.999989	NCC
5	Patient21	Patient21_T3	CIC-rearranged Sarcoma	On Treatment	5.14199e-05	0.00928139	0.990667	NCC
5	Patient22	Patient22_T1	CIC-rearranged Sarcoma	On Treatment	1.6255e-07	5.20435e-05	0.999948	NCC
5	Patient22	Patient22_T2	CIC-rearranged Sarcoma	On Treatment	0.000400572	0.0155158	0.984084	NCC
5	Patient23	Patient23_T1	CIC-rearranged Sarcoma	Diagnosis	0.0259166	0.974082	1.2036e-06	EWS
5	Patient23	Patient23_T2	CIC-rearranged Sarcoma	On Treatment	0.000128181	0.15643	0.843442	NCC
5	Patient23	Patient23_T3	CIC-rearranged Sarcoma	On Treatment	0.000350306	0.0216323	0.978017	NCC
5	Patient23	Patient23_T4	CIC-rearranged Sarcoma	On Treatment	2.52675e-05	0.00565416	0.994321	NCC
5	Patient24	Patient24_T1	CIC-rearranged Sarcoma	On Treatment	0.000152526	0.158221	0.841627	NCC
5	Patient24	Patient24_T2	CIC-rearranged Sarcoma	On Treatment	0.000607447	0.00124321	0.998149	NCC
5	Patient25	Patient25_T1	CIC-rearranged Sarcoma	Diagnosis	6.8697e-08	0.999999	6.93954e-07	EWS
5	Patient25	Patient25_T2	CIC-rearranged Sarcoma	On Treatment	0.00768636	0.00670119	0.985612	NCC
5	Patient26	Patient26_T1	CIC-rearranged Sarcoma	Diagnosis	1.11621e-09	1	2.15353e-09	EWS
5	Patient26	Patient26_T3	CIC-rearranged Sarcoma	On Treatment	3.49148e-05	0.165545	0.83442	NCC
5	Patient2	Patient2_T1	CIC-rearranged Sarcoma	Relapse	0.998791	0.00120919	2.14361e-07	CIC
5	Patient2	Patient2_T2	CIC-rearranged Sarcoma	Relapse Treatment	0.245893	0.589627	0.16448	EWS
5	Patient2	Patient2_T3	CIC-rearranged Sarcoma	Relapse Treatment	0.99614	0.00323803	0.00062241	CIC
5	Patient2	Patient2_T4	CIC-rearranged Sarcoma	Relapse	0.998229	0.00177098	7.10372e-08	CIC
5	Patient3	Patient3_T1	CIC-rearranged Sarcoma	Diagnosis	1.02255e-05	0.924813	0.0751769	EWS
5	Patient3	Patient3_T2	CIC-rearranged Sarcoma	On Treatment	0.00452261	0.124898	0.870579	NCC
5	Patient3	Patient3_T3	CIC-rearranged Sarcoma	On Treatment	0.0428106	0.252102	0.705087	NCC
5	Patient4	Patient4_T1	CIC-rearranged Sarcoma	Relapse	0.000880916	0.999119	8.69715e-08	EWS
5	Patient4	Patient4_T2	CIC-rearranged Sarcoma	Relapse Treatment	1.47893e-06	0.999999	2.41334e-08	EWS
5	Patient4	Patient4_T3	CIC-rearranged Sarcoma	Relapse Treatment	5.56224e-05	0.999944	3.10908e-08	EWS
5	Patient5	Patient5_T1	CIC-rearranged Sarcoma	Diagnosis	7.60591e-08	1	3.02268e-09	EWS
5	Patient5	Patient5_T2	CIC-rearranged Sarcoma	On Treatment	0.123911	0.46576	0.410329	NoPrediction
5	Patient5	Patient5_T3	CIC-rearranged Sarcoma	On Treatment	0.0145164	0.0752719	0.910212	NCC
5	Patient5	Patient5_T4	CIC-rearranged Sarcoma	Relapse	1.57087e-06	0.999998	3.44881e-09	EWS
5	Patient5	Patient5_T5	CIC-rearranged Sarcoma	Relapse Treatment	4.74674e-06	0.999995	2.01352e-08	EWS
5	Patient5	Patient5_T6	CIC-rearranged Sarcoma	Relapse	6.53228e-06	0.999993	7.01736e-09	EWS
5	Patient5	Patient5_T7	CIC-rearranged Sarcoma	Relapse Treatment	2.36965e-05	0.999976	1.24423e-08	EWS
5	Patient5	Patient5_T8	CIC-rearranged Sarcoma	Relapse Treatment	6.39903e-06	0.999994	2.10036e-08	EWS
5	Patient5	Patient5_T9	CIC-rearranged Sarcoma	Relapse Treatment	5.65177e-07	0.999999	4.61683e-09	EWS
5	Patient6	Patient6_T1	CIC-rearranged Sarcoma	Relapse	3.93951e-06	0.999996	1.35266e-08	EWS
5	Patient6	Patient6_T2	CIC-rearranged Sarcoma	Relapse	6.26247e-05	0.999937	3.75669e-08	EWS
5	Patient6	Patient6_T3	CIC-rearranged Sarcoma	Relapse	1.23502e-05	0.999988	1.78242e-08	EWS
5	Patient6	Patient6_T4	CIC-rearranged Sarcoma	Relapse Treatment	2.96197e-06	0.999997	9.15013e-09	EWS
5	Patient7	Patient7_T1	CIC-rearranged Sarcoma	Diagnosis	0.00127397	0.554868	0.443858	EWS
5	Patient7	Patient7_T2	CIC-rearranged Sarcoma	On Treatment	5.40101e-05	0.00124406	0.998702	NCC
5	Patient7	Patient7_T3	CIC-rearranged Sarcoma	On Treatment	0.00601798	0.420578	0.573404	NCC
5	Patient8	Patient8_T1	CIC-rearranged Sarcoma	Diagnosis	0.000502355	0.999498	7.2023e-08	EWS
5	Patient8	Patient8_T2	CIC-rearranged Sarcoma	On Treatment	0.00165848	0.114514	0.883828	NCC
5	Patient8	Patient8_T3	CIC-rearranged Sarcoma	On Treatment	0.000238668	0.00311168	0.99665	NCC
5	Patient8	Patient8_T4	CIC-rearranged Sarcoma	Relapse	0.0039043	0.996095	3.72693e-07	EWS
5	Patient9	Patient9_T1	CIC-rearranged Sarcoma	Diagnosis	0.00133343	0.998666	1.38194e-07	EWS
5	Patient9	Patient9_T2	CIC-rearranged Sarcoma	On Treatment	0.0019453	0.221495	0.77656	NCC
5	Patient9	Patient9_T3	CIC-rearranged Sarcoma	On Treatment	0.016292	0.0640152	0.919693	NCC
5	NCC0006	NCC0006_D2	CIC-rearranged Sarcoma		0.00013931	0.000789323	0.999071	NCC
5	NCC0008	NCC0008_D1_Merged	CIC-rearranged Sarcoma		2.93511e-05	0.00118713	0.998784	NCC
5	NCC0011	NCC0011	CIC-rearranged Sarcoma		0.000112918	0.00115006	0.998737	NCC
5	NCC0012	NCC0012	CIC-rearranged Sarcoma		1.71317e-05	0.000182494	0.9998	NCC
5	NCC0016	NCC0016	CIC-rearranged Sarcoma		0.00466	0.00980168	0.985538	NCC
5	NCC0017	NCC0017	CIC-rearranged Sarcoma		2.17961e-06	1.82658e-05	0.99998	NCC
5	NCC0018	NCC0018	CIC-rearranged Sarcoma		4.03138e-05	0.000166262	0.999793	NCC
5	NCC0019	NCC0019	CIC-rearranged Sarcoma		0.00656674	0.425715	0.567718	NCC
5	NCC0020	NCC0020	CIC-rearranged Sarcoma		4.48889e-05	0.00409971	0.995855	NCC
5	NCC0021	NCC0021	CIC-rearranged Sarcoma		0.000831323	0.0214735	0.977695	NCC
5	NCC0022	NCC0022	CIC-rearranged Sarcoma		5.40611e-05	0.0398022	0.960144	NCC
5	NCC0023	NCC0023	CIC-rearranged Sarcoma		0.000875479	0.0118078	0.987317	NCC
5	NCC0024	NCC0024	CIC-rearranged Sarcoma		0.0899455	0.289231	0.620824	NCC
5	NCC0025	NCC0025	CIC-rearranged Sarcoma		0.00183205	0.011511	0.986657	NCC
5	NCC0026	NCC0026	CIC-rearranged Sarcoma		0.000126089	0.000496459	0.999377	NCC
5	NCC0027	NCC0027	CIC-rearranged Sarcoma		0.000327051	0.000556496	0.999116	NCC
5	NCC0028	NCC0028	CIC-rearranged Sarcoma		0.00234815	0.0022406	0.995411	NCC
5	NCC0029	NCC0029	CIC-rearranged Sarcoma		0.00491411	0.00567395	0.989412	NCC
5	NCC0030	NCC0030	CIC-rearranged Sarcoma		0.000305638	0.013488	0.986206	NCC
5	NCC0031	NCC0031	CIC-rearranged Sarcoma		0.0002349	0.00472039	0.995045	NCC
5	NCC0032	NCC0032	CIC-rearranged Sarcoma		9.26185e-05	0.0338572	0.96605	NCC
5	NCC0033	NCC0033	CIC-rearranged Sarcoma		0.000248258	0.108712	0.89104	NCC
5	NCC0034	NCC0034	CIC-rearranged Sarcoma		2.22737e-05	0.000595553	0.999382	NCC
5	NCC0048	NCC0048	CIC-rearranged Sarcoma		0.00373432	0.013089	0.983177	NCC
5	NCC0060	NCC0060	CIC-rearranged Sarcoma		3.42678e-05	0.000431179	0.999535	NCC
5	NCC0065	NCC0065	CIC-rearranged Sarcoma		0.000357254	0.0040406	0.995602	NCC
5	NCC0066	NCC0066	CIC-rearranged Sarcoma		0.000883551	0.00499611	0.99412	NCC
5	NCC0074	NCC0074	CIC-rearranged Sarcoma		1.42114e-05	0.000317291	0.999668	NCC
5	NCC0077	NCC0077	CIC-rearranged Sarcoma		0.0336855	0.0104375	0.955877	NCC
5	NCC0078	NCC0078	CIC-rearranged Sarcoma		2.84689e-06	0.000140443	0.999857	NCC
5	NCC0080	NCC0080_D3	CIC-rearranged Sarcoma		5.11252e-05	0.00230365	0.997645	NCC
5	NCC0081	NCC0081_D3_M076	CIC-rearranged Sarcoma		2.33918e-06	3.15277e-05	0.999966	NCC
5	NCC0083	NCC0083_D1_M055	CIC-rearranged Sarcoma		0.0140881	0.114415	0.871497	NCC
5	NCC0090	NCC0090	CIC-rearranged Sarcoma		7.89348e-05	0.00178304	0.998138	NCC
5	NCC0092	NCC0092	CIC-rearranged Sarcoma		0.231309	0.564339	0.204352	EWS
5	NCC0096	NCC0096	CIC-rearranged Sarcoma		0.00196217	0.0195362	0.978502	NCC
5	NCC0098	NCC0098	CIC-rearranged Sarcoma		0.00258441	0.0221566	0.975259	NCC
5	NCC0107	NCC0107_D3	CIC-rearranged Sarcoma		6.74512e-06	7.42911e-05	0.999919	NCC
5	NCC0108	NCC0108_D1_M070	CIC-rearranged Sarcoma		1.5048e-05	0.00627518	0.99371	NCC
5	NCC0112	NCC0112_D1_M063	CIC-rearranged Sarcoma		0.000521139	0.00165066	0.997828	NCC
5	NCC0114	NCC0114_D2	CIC-rearranged Sarcoma		0.0681607	0.808376	0.123463	EWS
5	NCC0120	NCC0120_D1	CIC-rearranged Sarcoma		1.26671e-05	0.000469442	0.999518	NCC
5	NCC0121	NCC0121_D1	CIC-rearranged Sarcoma		0.00391545	0.14564	0.850445	NCC
5	NCC0124	NCC0124_D1	CIC-rearranged Sarcoma		0.000866227	0.0171996	0.981934	NCC
6	Patient10	Patient10_T1	CIC-rearranged Sarcoma	Relapse	0.999997	2.82884e-06	7.27535e-08	CIC
6	Patient10	Patient10_T2	CIC-rearranged Sarcoma	Relapse Treatment	0.999781	0.000218946	4.9296e-09	CIC
6	Patient11	Patient11_T1	CIC-rearranged Sarcoma	Diagnosis	0.00150035	0.047347	0.951153	NCC
6	Patient11	Patient11_T2	CIC-rearranged Sarcoma	On Treatment	4.64558e-07	2.31625e-05	0.999976	NCC
6	Patient11	Patient11_T3	CIC-rearranged Sarcoma	On Treatment	0.000875047	0.599843	0.399282	EWS
6	Patient12	Patient12_T1	CIC-rearranged Sarcoma	Diagnosis	0.0784069	0.106878	0.814715	NCC
6	Patient12	Patient12_T2	CIC-rearranged Sarcoma	On Treatment	0.0072383	0.0337747	0.958987	NCC
6	Patient13	Patient13_T1	CIC-rearranged Sarcoma	Diagnosis	0.999937	6.3129e-05	9.29969e-09	CIC
6	Patient13	Patient13_T2	CIC-rearranged Sarcoma	Relapse	0.0406025	0.127526	0.831872	NCC
6	Patient13	Patient13_T3	CIC-rearranged Sarcoma	Relapse	0.991905	0.008095	3.44853e-07	CIC
6	Patient13	Patient13_T4	CIC-rearranged Sarcoma	Relapse	0.99754	0.00245993	1.394e-07	CIC
6	Patient14	Patient14_T1	CIC-rearranged Sarcoma	Diagnosis	0.00608036	0.878838	0.115082	EWS
6	Patient14	Patient14_T2	CIC-rearranged Sarcoma	On Treatment	0.00584396	0.540612	0.453544	EWS
6	Patient14	Patient14_T3	CIC-rearranged Sarcoma	On Treatment	0.00782695	0.0976167	0.894556	NCC
6	Patient15	Patient15_T1	CIC-rearranged Sarcoma	Relapse	1.44759e-06	0.999999	8.95081e-09	EWS
6	Patient15	Patient15_T2	CIC-rearranged Sarcoma	Relapse Treatment	0.0696028	0.0733976	0.857	NCC
6	Patient15	Patient15_T3	CIC-rearranged Sarcoma	Relapse Treatment	0.00734988	0.0225193	0.970131	NCC
6	Patient15	Patient15_T4	CIC-rearranged Sarcoma	Relapse Treatment	1.54025e-05	5.20659e-05	0.999933	NCC
6	Patient15	Patient15_T5	CIC-rearranged Sarcoma	Relapse Treatment	4.8198e-05	0.00211439	0.997837	NCC
6	Patient15	Patient15_T6	CIC-rearranged Sarcoma	Relapse Treatment	1.38212e-06	4.90889e-05	0.99995	NCC
6	Patient16	Patient16_T1	CIC-rearranged Sarcoma	Diagnosis	7.91871e-05	0.999921	3.63079e-08	EWS
6	Patient16	Patient16_T2	CIC-rearranged Sarcoma	On Treatment	4.79959e-05	0.995871	0.00408054	EWS
6	Patient17	Patient17_T1	CIC-rearranged Sarcoma	Diagnosis	0.00307713	0.0341421	0.962781	NCC
6	Patient18	Patient18_T1	CIC-rearranged Sarcoma	Relapse	0.0279192	0.624498	0.347582	EWS
6	Patient18	Patient18_T2	CIC-rearranged Sarcoma	Relapse Treatment	0.0601956	0.121695	0.818109	NCC
6	Patient18	Patient18_T3	CIC-rearranged Sarcoma	Relapse Treatment	0.0117077	0.352322	0.63597	NCC
6	Patient18	Patient18_T4	CIC-rearranged Sarcoma	Relapse	0.00609577	0.0296361	0.964268	NCC
6	Patient18	Patient18_T5	CIC-rearranged Sarcoma	Relapse	0.0114373	0.97193	0.016633	EWS
6	Patient18	Patient18_T6	CIC-rearranged Sarcoma	Relapse	0.000873463	0.0066432	0.992483	NCC
6	Patient18	Patient18_T7	CIC-rearranged Sarcoma	Relapse Treatment	0.122889	0.573464	0.303646	EWS
6	Patient18	Patient18_T8	CIC-rearranged Sarcoma	Relapse Treatment	0.000130079	0.0183473	0.981523	NCC
6	Patient18	Patient18_T9	CIC-rearranged Sarcoma	Relapse Treatment	0.0697144	0.930284	2.00783e-06	EWS
6	Patient19	Patient19_T1	CIC-rearranged Sarcoma	Diagnosis	1.27693e-05	0.000214338	0.999773	NCC
6	Patient1	Patient1_T1	CIC-rearranged Sarcoma	Diagnosis	7.31388e-07	0.999999	2.269e-09	EWS
6	Patient1	Patient1_T2	CIC-rearranged Sarcoma	On Treatment	0.00550467	0.467079	0.527416	NCC
6	Patient1	Patient1_T3	CIC-rearranged Sarcoma	On Treatment	0.00134186	0.0877259	0.910932	NCC
6	Patient20	Patient20_T1	CIC-rearranged Sarcoma	On Treatment	3.34227e-08	3.93166e-06	0.999996	NCC
6	Patient20	Patient20_T2	CIC-rearranged Sarcoma	On Treatment	1.3841e-05	0.0118426	0.988144	NCC
6	Patient21	Patient21_T1	CIC-rearranged Sarcoma	On Treatment	0.258222	0.733753	0.0080246	EWS
6	Patient21	Patient21_T2	CIC-rearranged Sarcoma	On Treatment	1.14899e-07	3.30295e-06	0.999997	NCC
6	Patient21	Patient21_T3	CIC-rearranged Sarcoma	On Treatment	7.18159e-05	0.000716829	0.999211	NCC
6	Patient22	Patient22_T1	CIC-rearranged Sarcoma	On Treatment	3.02774e-08	7.67776e-06	0.999992	NCC
6	Patient22	Patient22_T2	CIC-rearranged Sarcoma	On Treatment	7.39502e-05	0.00785344	0.992073	NCC
6	Patient23	Patient23_T1	CIC-rearranged Sarcoma	Diagnosis	0.0119508	0.988048	8.61189e-07	EWS
6	Patient23	Patient23_T2	CIC-rearranged Sarcoma	On Treatment	6.05055e-05	0.0325542	0.967385	NCC
6	Patient23	Patient23_T3	CIC-rearranged Sarcoma	On Treatment	1.06633e-05	0.00423968	0.99575	NCC
6	Patient23	Patient23_T4	CIC-rearranged Sarcoma	On Treatment	5.40529e-06	0.0037091	0.996285	NCC
6	Patient24	Patient24_T1	CIC-rearranged Sarcoma	On Treatment	0.000563035	0.153669	0.845768	NCC
6	Patient24	Patient24_T2	CIC-rearranged Sarcoma	On Treatment	0.000164276	0.00145507	0.998381	NCC
6	Patient25	Patient25_T1	CIC-rearranged Sarcoma	Diagnosis	6.59457e-08	0.999999	1.24952e-06	EWS
6	Patient25	Patient25_T2	CIC-rearranged Sarcoma	On Treatment	0.00105943	0.00945205	0.989489	NCC
6	Patient26	Patient26_T1	CIC-rearranged Sarcoma	Diagnosis	2.019e-09	1	2.28448e-09	EWS
6	Patient26	Patient26_T3	CIC-rearranged Sarcoma	On Treatment	3.06199e-06	0.0153181	0.984679	NCC
6	Patient2	Patient2_T1	CIC-rearranged Sarcoma	Relapse	0.999217	0.000783266	1.64232e-07	CIC
6	Patient2	Patient2_T2	CIC-rearranged Sarcoma	Relapse Treatment	0.125875	0.511693	0.362432	EWS
6	Patient2	Patient2_T3	CIC-rearranged Sarcoma	Relapse Treatment	0.995133	0.00447719	0.000389781	CIC
6	Patient2	Patient2_T4	CIC-rearranged Sarcoma	Relapse	0.999755	0.000244892	2.80075e-08	CIC
6	Patient3	Patient3_T1	CIC-rearranged Sarcoma	Diagnosis	1.1717e-05	0.973211	0.0267772	EWS
6	Patient3	Patient3_T2	CIC-rearranged Sarcoma	On Treatment	0.00907293	0.124908	0.86602	NCC
6	Patient3	Patient3_T3	CIC-rearranged Sarcoma	On Treatment	0.00614112	0.332258	0.661601	NCC
6	Patient4	Patient4_T1	CIC-rearranged Sarcoma	Relapse	0.00160882	0.998391	1.41932e-07	EWS
6	Patient4	Patient4_T2	CIC-rearranged Sarcoma	Relapse Treatment	8.26508e-06	0.999992	8.89921e-08	EWS
6	Patient4	Patient4_T3	CIC-rearranged Sarcoma	Relapse Treatment	5.46823e-05	0.999945	3.11869e-08	EWS
6	Patient5	Patient5_T1	CIC-rearranged Sarcoma	Diagnosis	1.33515e-07	1	4.60117e-09	EWS
6	Patient5	Patient5_T2	CIC-rearranged Sarcoma	On Treatment	0.050811	0.685208	0.263981	EWS
6	Patient5	Patient5_T3	CIC-rearranged Sarcoma	On Treatment	0.022566	0.117075	0.860359	NCC
6	Patient5	Patient5_T4	CIC-rearranged Sarcoma	Relapse	3.92594e-06	0.999996	7.54444e-09	EWS
6	Patient5	Patient5_T5	CIC-rearranged Sarcoma	Relapse Treatment	3.52574e-06	0.999996	2.56199e-08	EWS
6	Patient5	Patient5_T6	CIC-rearranged Sarcoma	Relapse	7.50675e-06	0.999992	9.08219e-09	EWS
6	Patient5	Patient5_T7	CIC-rearranged Sarcoma	Relapse Treatment	2.6162e-05	0.999974	2.20964e-08	EWS
6	Patient5	Patient5_T8	CIC-rearranged Sarcoma	Relapse Treatment	6.92382e-06	0.999993	2.40867e-08	EWS
6	Patient5	Patient5_T9	CIC-rearranged Sarcoma	Relapse Treatment	8.76895e-07	0.999999	6.65131e-09	EWS
6	Patient6	Patient6_T1	CIC-rearranged Sarcoma	Relapse	1.57929e-06	0.999998	1.98895e-08	EWS
6	Patient6	Patient6_T2	CIC-rearranged Sarcoma	Relapse	1.00556e-05	0.99999	3.65175e-08	EWS
6	Patient6	Patient6_T3	CIC-rearranged Sarcoma	Relapse	6.31379e-06	0.999994	2.37296e-08	EWS
6	Patient6	Patient6_T4	CIC-rearranged Sarcoma	Relapse Treatment	7.80661e-07	0.999999	1.07194e-08	EWS
6	Patient7	Patient7_T1	CIC-rearranged Sarcoma	Diagnosis	3.86235e-05	0.258547	0.741414	NCC
6	Patient7	Patient7_T2	CIC-rearranged Sarcoma	On Treatment	6.66178e-05	0.000584878	0.999349	NCC
6	Patient7	Patient7_T3	CIC-rearranged Sarcoma	On Treatment	0.00143542	0.238957	0.759607	NCC
6	Patient8	Patient8_T1	CIC-rearranged Sarcoma	Diagnosis	0.000156627	0.999843	3.64037e-08	EWS
6	Patient8	Patient8_T2	CIC-rearranged Sarcoma	On Treatment	0.000781818	0.422311	0.576907	NCC
6	Patient8	Patient8_T3	CIC-rearranged Sarcoma	On Treatment	0.00018548	0.00625081	0.993564	NCC
6	Patient8	Patient8_T4	CIC-rearranged Sarcoma	Relapse	0.000937265	0.999063	1.47396e-07	EWS
6	Patient9	Patient9_T1	CIC-rearranged Sarcoma	Diagnosis	0.000553646	0.999446	1.14609e-07	EWS
6	Patient9	Patient9_T2	CIC-rearranged Sarcoma	On Treatment	0.00208969	0.176013	0.821897	NCC
6	Patient9	Patient9_T3	CIC-rearranged Sarcoma	On Treatment	0.0366916	0.0434712	0.919837	NCC
6	NCC0003	NCC0003_D1_Merged	CIC-rearranged Sarcoma		0.00480586	0.00178207	0.993412	NCC
6	NCC0005	NCC0005_D1_Merged	CIC-rearranged Sarcoma		1.66619e-06	4.61782e-05	0.999952	NCC
6	NCC0006	NCC0006_D2	CIC-rearranged Sarcoma		0.000246571	0.00162316	0.99813	NCC
6	NCC0011	NCC0011	CIC-rearranged Sarcoma		8.92208e-06	0.000291931	0.999699	NCC
6	NCC0012	NCC0012	CIC-rearranged Sarcoma		3.1166e-05	2.04068e-05	0.999948	NCC
6	NCC0016	NCC0016	CIC-rearranged Sarcoma		0.000950439	0.00380799	0.995242	NCC
6	NCC0017	NCC0017	CIC-rearranged Sarcoma		1.77237e-07	1.42703e-06	0.999998	NCC
6	NCC0018	NCC0018	CIC-rearranged Sarcoma		7.05423e-06	2.41241e-05	0.999969	NCC
6	NCC0019	NCC0019	CIC-rearranged Sarcoma		0.0183919	0.308235	0.673373	NCC
6	NCC0020	NCC0020	CIC-rearranged Sarcoma		1.60806e-05	0.00293255	0.997051	NCC
6	NCC0021	NCC0021	CIC-rearranged Sarcoma		0.000335438	0.0963926	0.903272	NCC
6	NCC0022	NCC0022	CIC-rearranged Sarcoma		0.000232795	0.0279012	0.971866	NCC
6	NCC0023	NCC0023	CIC-rearranged Sarcoma		4.30726e-05	0.00310674	0.99685	NCC
6	NCC0024	NCC0024	CIC-rearranged Sarcoma		0.164325	0.0711843	0.764491	NCC
6	NCC0025	NCC0025	CIC-rearranged Sarcoma		0.000791269	0.0117028	0.987506	NCC
6	NCC0026	NCC0026	CIC-rearranged Sarcoma		0.000289315	1.792e-05	0.999693	NCC
6	NCC0027	NCC0027	CIC-rearranged Sarcoma		0.000252191	0.000228904	0.999519	NCC
6	NCC0028	NCC0028	CIC-rearranged Sarcoma		0.00025261	0.00323607	0.996511	NCC
6	NCC0029	NCC0029	CIC-rearranged Sarcoma		0.00231859	0.189785	0.807896	NCC
6	NCC0030	NCC0030	CIC-rearranged Sarcoma		0.00101541	0.0130595	0.985925	NCC
6	NCC0031	NCC0031	CIC-rearranged Sarcoma		4.20527e-05	0.000489227	0.999469	NCC
6	NCC0032	NCC0032	CIC-rearranged Sarcoma		2.98575e-05	0.00664249	0.993328	NCC
6	NCC0033	NCC0033	CIC-rearranged Sarcoma		0.000166187	0.0586251	0.941209	NCC
6	NCC0034	NCC0034	CIC-rearranged Sarcoma		8.66854e-06	0.000175113	0.999816	NCC
6	NCC0053	NCC0053	CIC-rearranged Sarcoma		4.34996e-06	2.68278e-05	0.999969	NCC
6	NCC0056	NCC0056	CIC-rearranged Sarcoma		6.50949e-05	0.000827099	0.999108	NCC
6	NCC0059	NCC0059	CIC-rearranged Sarcoma		0.000294131	0.00837586	0.99133	NCC
6	NCC0064	NCC0064	CIC-rearranged Sarcoma		0.000260977	0.0171448	0.982594	NCC
6	NCC0065	NCC0065	CIC-rearranged Sarcoma		3.21502e-05	0.000433651	0.999534	NCC
6	NCC0069	NCC0069	CIC-rearranged Sarcoma		1.78091e-05	0.000207161	0.999775	NCC
6	NCC0075	NCC0075	CIC-rearranged Sarcoma		1.45604e-06	2.54635e-05	0.999973	NCC
6	NCC0080	NCC0080_D3	CIC-rearranged Sarcoma		7.96617e-07	2.18678e-05	0.999977	NCC
6	NCC0085	NCC0085	CIC-rearranged Sarcoma		5.8004e-05	0.0018639	0.998078	NCC
6	NCC0086	NCC0086	CIC-rearranged Sarcoma		0.562309	0.123929	0.313763	CIC
6	NCC0092	NCC0092	CIC-rearranged Sarcoma		0.235384	0.547348	0.217268	EWS
6	NCC0096	NCC0096	CIC-rearranged Sarcoma		0.00554125	0.00560427	0.988854	NCC
6	NCC0107	NCC0107_D3	CIC-rearranged Sarcoma		1.24309e-06	5.05864e-05	0.999948	NCC
6	NCC0108	NCC0108_D1_M070	CIC-rearranged Sarcoma		1.31802e-06	0.000759078	0.99924	NCC
6	NCC0111	NCC0111_D1_M063	CIC-rearranged Sarcoma		2.13545e-06	5.45482e-05	0.999943	NCC
6	NCC0116	NCC0116_D1	CIC-rearranged Sarcoma		5.56064e-07	9.71665e-06	0.99999	NCC
6	NCC0119	NCC0119_D1	CIC-rearranged Sarcoma		4.22363e-07	6.66684e-05	0.999933	NCC
6	NCC0123	NCC0123_D1	CIC-rearranged Sarcoma		0.280812	0.0835333	0.635654	NCC
6	NCC0124	NCC0124_D1	CIC-rearranged Sarcoma		0.00060854	0.0316064	0.967785	NCC
6	NCC0126	NCC0126_D1	CIC-rearranged Sarcoma		0.000527501	0.649655	0.349817	EWS
7	Patient10	Patient10_T1	CIC-rearranged Sarcoma	Relapse	0.999994	5.59669e-06	9.09048e-08	CIC
7	Patient10	Patient10_T2	CIC-rearranged Sarcoma	Relapse Treatment	0.999901	9.92165e-05	3.38312e-09	CIC
7	Patient11	Patient11_T1	CIC-rearranged Sarcoma	Diagnosis	0.00618672	0.0028984	0.990915	NCC
7	Patient11	Patient11_T2	CIC-rearranged Sarcoma	On Treatment	7.22313e-06	7.28535e-05	0.99992	NCC
7	Patient11	Patient11_T3	CIC-rearranged Sarcoma	On Treatment	0.00254307	0.750673	0.246784	EWS
7	Patient12	Patient12_T1	CIC-rearranged Sarcoma	Diagnosis	0.371653	0.154925	0.473421	NoPrediction
7	Patient12	Patient12_T2	CIC-rearranged Sarcoma	On Treatment	0.013898	0.0787366	0.907365	NCC
7	Patient13	Patient13_T1	CIC-rearranged Sarcoma	Diagnosis	0.999887	0.000112863	5.83169e-09	CIC
7	Patient13	Patient13_T2	CIC-rearranged Sarcoma	Relapse	0.128862	0.115042	0.756096	NCC
7	Patient13	Patient13_T3	CIC-rearranged Sarcoma	Relapse	0.997141	0.00285864	1.68875e-07	CIC
7	Patient13	Patient13_T4	CIC-rearranged Sarcoma	Relapse	0.99844	0.0015595	1.37532e-07	CIC
7	Patient14	Patient14_T1	CIC-rearranged Sarcoma	Diagnosis	0.0669379	0.458134	0.474928	NoPrediction
7	Patient14	Patient14_T2	CIC-rearranged Sarcoma	On Treatment	0.00897672	0.661028	0.329996	EWS
7	Patient14	Patient14_T3	CIC-rearranged Sarcoma	On Treatment	0.0196201	0.181479	0.798901	NCC
7	Patient15	Patient15_T1	CIC-rearranged Sarcoma	Relapse	1.03444e-05	0.99999	4.37314e-08	EWS
7	Patient15	Patient15_T2	CIC-rearranged Sarcoma	Relapse Treatment	0.0606298	0.285142	0.654229	NCC
7	Patient15	Patient15_T3	CIC-rearranged Sarcoma	Relapse Treatment	0.0338637	0.186485	0.779651	NCC
7	Patient15	Patient15_T4	CIC-rearranged Sarcoma	Relapse Treatment	0.000172186	0.00175423	0.998074	NCC
7	Patient15	Patient15_T5	CIC-rearranged Sarcoma	Relapse Treatment	0.000255854	0.00919482	0.990549	NCC
7	Patient15	Patient15_T6	CIC-rearranged Sarcoma	Relapse Treatment	1.20346e-05	0.000552871	0.999435	NCC
7	Patient16	Patient16_T1	CIC-rearranged Sarcoma	Diagnosis	0.000272681	0.999727	5.61702e-08	EWS
7	Patient16	Patient16_T2	CIC-rearranged Sarcoma	On Treatment	0.000392799	0.92293	0.0766772	EWS
7	Patient17	Patient17_T1	CIC-rearranged Sarcoma	Diagnosis	0.0107947	0.135554	0.853651	NCC
7	Patient18	Patient18_T1	CIC-rearranged Sarcoma	Relapse	0.00736159	0.68495	0.307688	EWS
7	Patient18	Patient18_T2	CIC-rearranged Sarcoma	Relapse Treatment	0.0684608	0.0446824	0.886857	NCC
7	Patient18	Patient18_T3	CIC-rearranged Sarcoma	Relapse Treatment	0.0224544	0.662268	0.315278	EWS
7	Patient18	Patient18_T4	CIC-rearranged Sarcoma	Relapse	0.0157555	0.0383623	0.945882	NCC
7	Patient18	Patient18_T5	CIC-rearranged Sarcoma	Relapse	0.0122622	0.893312	0.0944259	EWS
7	Patient18	Patient18_T6	CIC-rearranged Sarcoma	Relapse	0.00021205	0.0212661	0.978522	NCC
7	Patient18	Patient18_T7	CIC-rearranged Sarcoma	Relapse Treatment	0.138651	0.291154	0.570195	NCC
7	Patient18	Patient18_T8	CIC-rearranged Sarcoma	Relapse Treatment	3.93027e-05	0.00406031	0.9959	NCC
7	Patient18	Patient18_T9	CIC-rearranged Sarcoma	Relapse Treatment	0.101451	0.898545	3.48921e-06	EWS
7	Patient19	Patient19_T1	CIC-rearranged Sarcoma	Diagnosis	2.19643e-05	0.00674317	0.993235	NCC
7	Patient1	Patient1_T1	CIC-rearranged Sarcoma	Diagnosis	1.4809e-06	0.999999	3.9598e-09	EWS
7	Patient1	Patient1_T2	CIC-rearranged Sarcoma	On Treatment	0.0111039	0.214683	0.774213	NCC
7	Patient1	Patient1_T3	CIC-rearranged Sarcoma	On Treatment	0.0238576	0.0589199	0.917222	NCC
7	Patient20	Patient20_T1	CIC-rearranged Sarcoma	On Treatment	3.31371e-07	1.34432e-05	0.999986	NCC
7	Patient20	Patient20_T2	CIC-rearranged Sarcoma	On Treatment	0.000453176	0.0957	0.903847	NCC
7	Patient21	Patient21_T1	CIC-rearranged Sarcoma	On Treatment	0.206026	0.5991	0.194874	EWS
7	Patient21	Patient21_T2	CIC-rearranged Sarcoma	On Treatment	2.29357e-07	4.89087e-06	0.999995	NCC
7	Patient21	Patient21_T3	CIC-rearranged Sarcoma	On Treatment	0.000112651	0.00362554	0.996262	NCC
7	Patient22	Patient22_T1	CIC-rearranged Sarcoma	On Treatment	3.21823e-07	4.56844e-05	0.999954	NCC
7	Patient22	Patient22_T2	CIC-rearranged Sarcoma	On Treatment	0.00127175	0.0282015	0.970527	NCC
7	Patient23	Patient23_T1	CIC-rearranged Sarcoma	Diagnosis	0.0271509	0.972848	9.40587e-07	EWS
7	Patient23	Patient23_T2	CIC-rearranged Sarcoma	On Treatment	4.86514e-05	0.0383971	0.961554	NCC
7	Patient23	Patient23_T3	CIC-rearranged Sarcoma	On Treatment	0.000215358	0.0206286	0.979156	NCC
7	Patient23	Patient23_T4	CIC-rearranged Sarcoma	On Treatment	2.22301e-05	0.00672355	0.993254	NCC
7	Patient24	Patient24_T1	CIC-rearranged Sarcoma	On Treatment	6.72631e-05	0.170863	0.82907	NCC
7	Patient24	Patient24_T2	CIC-rearranged Sarcoma	On Treatment	0.000344924	0.000202354	0.999453	NCC
7	Patient25	Patient25_T1	CIC-rearranged Sarcoma	Diagnosis	1.21612e-07	0.999998	1.90264e-06	EWS
7	Patient25	Patient25_T2	CIC-rearranged Sarcoma	On Treatment	0.0415161	0.0217065	0.936777	NCC
7	Patient26	Patient26_T1	CIC-rearranged Sarcoma	Diagnosis	1.0323e-09	1	7.75747e-09	EWS
7	Patient26	Patient26_T3	CIC-rearranged Sarcoma	On Treatment	1.26876e-05	0.0306719	0.969315	NCC
7	Patient2	Patient2_T1	CIC-rearranged Sarcoma	Relapse	0.998475	0.00152447	1.39341e-07	CIC
7	Patient2	Patient2_T2	CIC-rearranged Sarcoma	Relapse Treatment	0.170746	0.431407	0.397847	NoPrediction
7	Patient2	Patient2_T3	CIC-rearranged Sarcoma	Relapse Treatment	0.996023	0.00335818	0.000619233	CIC
7	Patient2	Patient2_T4	CIC-rearranged Sarcoma	Relapse	0.99926	0.000739581	5.68384e-08	CIC
7	Patient3	Patient3_T1	CIC-rearranged Sarcoma	Diagnosis	1.74472e-05	0.913503	0.0864793	EWS
7	Patient3	Patient3_T2	CIC-rearranged Sarcoma	On Treatment	0.0194927	0.122359	0.858148	NCC
7	Patient3	Patient3_T3	CIC-rearranged Sarcoma	On Treatment	0.00759224	0.235728	0.75668	NCC
7	Patient4	Patient4_T1	CIC-rearranged Sarcoma	Relapse	0.00350987	0.99649	2.09039e-07	EWS
7	Patient4	Patient4_T2	CIC-rearranged Sarcoma	Relapse Treatment	5.05438e-06	0.999995	8.06715e-08	EWS
7	Patient4	Patient4_T3	CIC-rearranged Sarcoma	Relapse Treatment	0.000139358	0.999861	5.76326e-08	EWS
7	Patient5	Patient5_T1	CIC-rearranged Sarcoma	Diagnosis	6.24657e-08	1	7.04581e-09	EWS
7	Patient5	Patient5_T2	CIC-rearranged Sarcoma	On Treatment	0.0465404	0.343539	0.609921	NCC
7	Patient5	Patient5_T3	CIC-rearranged Sarcoma	On Treatment	0.0476055	0.153819	0.798576	NCC
7	Patient5	Patient5_T4	CIC-rearranged Sarcoma	Relapse	1.82396e-06	0.999998	4.85859e-09	EWS
7	Patient5	Patient5_T5	CIC-rearranged Sarcoma	Relapse Treatment	4.05261e-06	0.999996	3.54912e-08	EWS
7	Patient5	Patient5_T6	CIC-rearranged Sarcoma	Relapse	4.561e-06	0.999995	1.27171e-08	EWS
7	Patient5	Patient5_T7	CIC-rearranged Sarcoma	Relapse Treatment	2.07152e-05	0.999979	2.00454e-08	EWS
7	Patient5	Patient5_T8	CIC-rearranged Sarcoma	Relapse Treatment	5.48386e-06	0.999994	2.02303e-08	EWS
7	Patient5	Patient5_T9	CIC-rearranged Sarcoma	Relapse Treatment	6.90223e-07	0.999999	1.474e-08	EWS
7	Patient6	Patient6_T1	CIC-rearranged Sarcoma	Relapse	2.65189e-06	0.999997	2.49595e-08	EWS
7	Patient6	Patient6_T2	CIC-rearranged Sarcoma	Relapse	3.03495e-05	0.99997	3.81849e-08	EWS
7	Patient6	Patient6_T3	CIC-rearranged Sarcoma	Relapse	1.75984e-05	0.999982	3.24528e-08	EWS
7	Patient6	Patient6_T4	CIC-rearranged Sarcoma	Relapse Treatment	3.05792e-06	0.999997	2.11302e-08	EWS
7	Patient7	Patient7_T1	CIC-rearranged Sarcoma	Diagnosis	0.0012762	0.637072	0.361652	EWS
7	Patient7	Patient7_T2	CIC-rearranged Sarcoma	On Treatment	2.04653e-05	0.000248764	0.999731	NCC
7	Patient7	Patient7_T3	CIC-rearranged Sarcoma	On Treatment	0.00626253	0.370124	0.623614	NCC
7	Patient8	Patient8_T1	CIC-rearranged Sarcoma	Diagnosis	0.000713204	0.999287	1.65133e-07	EWS
7	Patient8	Patient8_T2	CIC-rearranged Sarcoma	On Treatment	0.00277617	0.0643286	0.932895	NCC
7	Patient8	Patient8_T3	CIC-rearranged Sarcoma	On Treatment	0.000259021	0.000513795	0.999227	NCC
7	Patient8	Patient8_T4	CIC-rearranged Sarcoma	Relapse	0.00453593	0.995464	5.19562e-07	EWS
7	Patient9	Patient9_T1	CIC-rearranged Sarcoma	Diagnosis	0.00433205	0.995667	5.45631e-07	EWS
7	Patient9	Patient9_T2	CIC-rearranged Sarcoma	On Treatment	0.00182764	0.110847	0.887325	NCC
7	Patient9	Patient9_T3	CIC-rearranged Sarcoma	On Treatment	0.00127736	0.00849631	0.990226	NCC
7	NCC0001	NCC0001_D1_Merged	CIC-rearranged Sarcoma		0.000477199	0.00247148	0.997051	NCC
7	NCC0006	NCC0006_D2	CIC-rearranged Sarcoma		0.000108672	0.00111051	0.998781	NCC
7	NCC0008	NCC0008_D1_Merged	CIC-rearranged Sarcoma		5.54671e-05	0.00131191	0.998633	NCC
7	NCC0011	NCC0011	CIC-rearranged Sarcoma		0.000286015	0.00953289	0.990181	NCC
7	NCC0012	NCC0012	CIC-rearranged Sarcoma		5.13694e-05	0.000193174	0.999755	NCC
7	NCC0016	NCC0016	CIC-rearranged Sarcoma		0.0268386	0.0810285	0.892133	NCC
7	NCC0017	NCC0017	CIC-rearranged Sarcoma		3.16018e-06	1.38993e-05	0.999983	NCC
7	NCC0018	NCC0018	CIC-rearranged Sarcoma		1.07979e-05	3.426e-05	0.999955	NCC
7	NCC0019	NCC0019	CIC-rearranged Sarcoma		0.0156288	0.387339	0.597032	NCC
7	NCC0020	NCC0020	CIC-rearranged Sarcoma		4.51078e-05	0.00140858	0.998546	NCC
7	NCC0021	NCC0021	CIC-rearranged Sarcoma		0.00166937	0.0339163	0.964414	NCC
7	NCC0022	NCC0022	CIC-rearranged Sarcoma		0.000210036	0.136645	0.863145	NCC
7	NCC0023	NCC0023	CIC-rearranged Sarcoma		0.000165174	0.00287016	0.996965	NCC
7	NCC0024	NCC0024	CIC-rearranged Sarcoma		0.146303	0.0450614	0.808636	NCC
7	NCC0025	NCC0025	CIC-rearranged Sarcoma		0.00197366	0.0155529	0.982473	NCC
7	NCC0026	NCC0026	CIC-rearranged Sarcoma		0.000120839	0.000981261	0.998898	NCC
7	NCC0027	NCC0027	CIC-rearranged Sarcoma		0.00385846	0.00503161	0.99111	NCC
7	NCC0028	NCC0028	CIC-rearranged Sarcoma		0.00038056	0.00131467	0.998305	NCC
7	NCC0029	NCC0029	CIC-rearranged Sarcoma		0.00896676	0.016779	0.974254	NCC
7	NCC0030	NCC0030	CIC-rearranged Sarcoma		0.00108049	0.0140527	0.984867	NCC
7	NCC0031	NCC0031	CIC-rearranged Sarcoma		4.62462e-05	0.00145878	0.998495	NCC
7	NCC0032	NCC0032	CIC-rearranged Sarcoma		4.25549e-05	0.00832309	0.991634	NCC
7	NCC0033	NCC0033	CIC-rearranged Sarcoma		0.000257527	0.0591209	0.940622	NCC
7	NCC0034	NCC0034	CIC-rearranged Sarcoma		0.000165217	0.00292711	0.996908	NCC
7	NCC0038	NCC0038	CIC-rearranged Sarcoma		0.0024717	0.00280667	0.994722	NCC
7	NCC0042	NCC0042	CIC-rearranged Sarcoma		1.59648e-05	0.000153908	0.99983	NCC
7	NCC0043	NCC0043	CIC-rearranged Sarcoma		0.0264449	0.0105104	0.963045	NCC
7	NCC0044	NCC0044	CIC-rearranged Sarcoma		0.000212693	0.000366596	0.999421	NCC
7	NCC0059	NCC0059	CIC-rearranged Sarcoma		0.00377096	0.00980203	0.986427	NCC
7	NCC0061	NCC0061	CIC-rearranged Sarcoma		3.09199e-06	1.99278e-05	0.999977	NCC
7	NCC0062	NCC0062	CIC-rearranged Sarcoma		0.00127332	0.0424251	0.956302	NCC
7	NCC0080	NCC0080_D3	CIC-rearranged Sarcoma		1.30178e-05	0.000498719	0.999488	NCC
7	NCC0086	NCC0086	CIC-rearranged Sarcoma		0.441527	0.0832083	0.475265	NoPrediction
7	NCC0090	NCC0090	CIC-rearranged Sarcoma		0.000164027	0.00665425	0.993182	NCC
7	NCC0095	NCC0095	CIC-rearranged Sarcoma		0.00853827	0.309639	0.681823	NCC
7	NCC0106	NCC0106	CIC-rearranged Sarcoma		0.0721377	0.822211	0.105651	EWS
7	NCC0107	NCC0107_D3	CIC-rearranged Sarcoma		1.30178e-06	1.57701e-05	0.999983	NCC
7	NCC0112	NCC0112_D1_M063	CIC-rearranged Sarcoma		0.000145539	0.000574533	0.99928	NCC
7	NCC0113	NCC0113_D1_M070	CIC-rearranged Sarcoma		0.00027869	0.000759824	0.998961	NCC
7	NCC0117	NCC0117_D1	CIC-rearranged Sarcoma		4.53806e-06	5.53846e-06	0.99999	NCC
7	NCC0120	NCC0120_D1	CIC-rearranged Sarcoma		1.90186e-05	0.000114468	0.999867	NCC
7	NCC0124	NCC0124_D1	CIC-rearranged Sarcoma		0.000570417	0.0153346	0.984095	NCC
7	NCC0125	NCC0125_D1	CIC-rearranged Sarcoma		0.0277139	0.131825	0.840461	NCC
7	NCC0126	NCC0126_D1	CIC-rearranged Sarcoma		0.00036938	0.890764	0.108867	EWS
8	Patient10	Patient10_T1	CIC-rearranged Sarcoma	Relapse	0.999992	7.6533e-06	5.9182e-08	CIC
8	Patient10	Patient10_T2	CIC-rearranged Sarcoma	Relapse Treatment	0.999957	4.2848e-05	2.57009e-09	CIC
8	Patient11	Patient11_T1	CIC-rearranged Sarcoma	Diagnosis	0.0111156	0.00867766	0.980207	NCC
8	Patient11	Patient11_T2	CIC-rearranged Sarcoma	On Treatment	1.11299e-05	0.000113335	0.999876	NCC
8	Patient11	Patient11_T3	CIC-rearranged Sarcoma	On Treatment	0.00253844	0.752118	0.245344	EWS
8	Patient12	Patient12_T1	CIC-rearranged Sarcoma	Diagnosis	0.201685	0.154341	0.643974	NCC
8	Patient12	Patient12_T2	CIC-rearranged Sarcoma	On Treatment	0.00142677	0.0347635	0.96381	NCC
8	Patient13	Patient13_T1	CIC-rearranged Sarcoma	Diagnosis	0.999845	0.000154487	1.00019e-08	CIC
8	Patient13	Patient13_T2	CIC-rearranged Sarcoma	Relapse	0.0104511	0.0098906	0.979658	NCC
8	Patient13	Patient13_T3	CIC-rearranged Sarcoma	Relapse	0.991065	0.00893515	3.16491e-07	CIC
8	Patient13	Patient13_T4	CIC-rearranged Sarcoma	Relapse	0.995667	0.00433256	1.92068e-07	CIC
8	Patient14	Patient14_T1	CIC-rearranged Sarcoma	Diagnosis	0.00689201	0.749093	0.244015	EWS
8	Patient14	Patient14_T2	CIC-rearranged Sarcoma	On Treatment	0.0304921	0.708868	0.26064	EWS
8	Patient14	Patient14_T3	CIC-rearranged Sarcoma	On Treatment	0.0414288	0.16688	0.791692	NCC
8	Patient15	Patient15_T1	CIC-rearranged Sarcoma	Relapse	6.71026e-06	0.999993	2.79702e-08	EWS
8	Patient15	Patient15_T2	CIC-rearranged Sarcoma	Relapse Treatment	0.0104794	0.192499	0.797022	NCC
8	Patient15	Patient15_T3	CIC-rearranged Sarcoma	Relapse Treatment	0.0109405	0.108685	0.880375	NCC
8	Patient15	Patient15_T4	CIC-rearranged Sarcoma	Relapse Treatment	0.000489563	0.00080154	0.998709	NCC
8	Patient15	Patient15_T5	CIC-rearranged Sarcoma	Relapse Treatment	0.000616449	0.0103568	0.989027	NCC
8	Patient15	Patient15_T6	CIC-rearranged Sarcoma	Relapse Treatment	2.16606e-05	0.000760344	0.999218	NCC
8	Patient16	Patient16_T1	CIC-rearranged Sarcoma	Diagnosis	0.000321286	0.999679	5.80284e-08	EWS
8	Patient16	Patient16_T2	CIC-rearranged Sarcoma	On Treatment	0.000803425	0.972904	0.0262924	EWS
8	Patient17	Patient17_T1	CIC-rearranged Sarcoma	Diagnosis	0.00199956	0.0340202	0.96398	NCC
8	Patient18	Patient18_T1	CIC-rearranged Sarcoma	Relapse	0.00213295	0.818408	0.179459	EWS
8	Patient18	Patient18_T2	CIC-rearranged Sarcoma	Relapse Treatment	0.012204	0.0858632	0.901933	NCC
8	Patient18	Patient18_T3	CIC-rearranged Sarcoma	Relapse Treatment	0.00725605	0.712483	0.28026	EWS
8	Patient18	Patient18_T4	CIC-rearranged Sarcoma	Relapse	0.0377339	0.0272762	0.93499	NCC
8	Patient18	Patient18_T5	CIC-rearranged Sarcoma	Relapse	0.00610523	0.938024	0.0558708	EWS
8	Patient18	Patient18_T6	CIC-rearranged Sarcoma	Relapse	0.000724248	0.0793599	0.919916	NCC
8	Patient18	Patient18_T7	CIC-rearranged Sarcoma	Relapse Treatment	0.0486007	0.579465	0.371934	EWS
8	Patient18	Patient18_T8	CIC-rearranged Sarcoma	Relapse Treatment	7.3823e-05	0.00231589	0.99761	NCC
8	Patient18	Patient18_T9	CIC-rearranged Sarcoma	Relapse Treatment	0.111661	0.888338	1.39004e-06	EWS
8	Patient19	Patient19_T1	CIC-rearranged Sarcoma	Diagnosis	1.40836e-05	0.00957191	0.990414	NCC
8	Patient1	Patient1_T1	CIC-rearranged Sarcoma	Diagnosis	1.06997e-06	0.999999	2.19285e-09	EWS
8	Patient1	Patient1_T2	CIC-rearranged Sarcoma	On Treatment	0.00766754	0.132511	0.859821	NCC
8	Patient1	Patient1_T3	CIC-rearranged Sarcoma	On Treatment	0.00874957	0.10462	0.886631	NCC
8	Patient20	Patient20_T1	CIC-rearranged Sarcoma	On Treatment	6.68665e-08	5.91828e-06	0.999994	NCC
8	Patient20	Patient20_T2	CIC-rearranged Sarcoma	On Treatment	0.000168707	0.0632286	0.936603	NCC
8	Patient21	Patient21_T1	CIC-rearranged Sarcoma	On Treatment	0.512049	0.31712	0.170831	CIC
8	Patient21	Patient21_T2	CIC-rearranged Sarcoma	On Treatment	8.04695e-08	5.28181e-06	0.999995	NCC
8	Patient21	Patient21_T3	CIC-rearranged Sarcoma	On Treatment	0.000109984	0.00639211	0.993498	NCC
8	Patient22	Patient22_T1	CIC-rearranged Sarcoma	On Treatment	1.10013e-07	1.26327e-05	0.999987	NCC
8	Patient22	Patient22_T2	CIC-rearranged Sarcoma	On Treatment	0.000581089	0.0240237	0.975395	NCC
8	Patient23	Patient23_T1	CIC-rearranged Sarcoma	Diagnosis	0.0319477	0.968051	8.11039e-07	EWS
8	Patient23	Patient23_T2	CIC-rearranged Sarcoma	On Treatment	2.3592e-05	0.0187278	0.981249	NCC
8	Patient23	Patient23_T3	CIC-rearranged Sarcoma	On Treatment	0.000118825	0.023691	0.97619	NCC
8	Patient23	Patient23_T4	CIC-rearranged Sarcoma	On Treatment	4.74835e-06	0.0011611	0.998834	NCC
8	Patient24	Patient24_T1	CIC-rearranged Sarcoma	On Treatment	8.74685e-05	0.19332	0.806593	NCC
8	Patient24	Patient24_T2	CIC-rearranged Sarcoma	On Treatment	0.000368075	0.000996284	0.998636	NCC
8	Patient25	Patient25_T1	CIC-rearranged Sarcoma	Diagnosis	2.35857e-07	0.999997	2.38895e-06	EWS
8	Patient25	Patient25_T2	CIC-rearranged Sarcoma	On Treatment	0.0191266	0.00712464	0.973749	NCC
8	Patient26	Patient26_T1	CIC-rearranged Sarcoma	Diagnosis	7.91717e-10	1	3.49659e-09	EWS
8	Patient26	Patient26_T3	CIC-rearranged Sarcoma	On Treatment	8.87865e-06	0.0385648	0.961426	NCC
8	Patient2	Patient2_T1	CIC-rearranged Sarcoma	Relapse	0.99772	0.00227996	2.52253e-07	CIC
8	Patient2	Patient2_T2	CIC-rearranged Sarcoma	Relapse Treatment	0.149259	0.664691	0.18605	EWS
8	Patient2	Patient2_T3	CIC-rearranged Sarcoma	Relapse Treatment	0.994605	0.00380352	0.00159187	CIC
8	Patient2	Patient2_T4	CIC-rearranged Sarcoma	Relapse	0.998796	0.00120435	6.97796e-08	CIC
8	Patient3	Patient3_T1	CIC-rearranged Sarcoma	Diagnosis	1.72644e-05	0.966153	0.0338296	EWS
8	Patient3	Patient3_T2	CIC-rearranged Sarcoma	On Treatment	0.00458422	0.0488463	0.946569	NCC
8	Patient3	Patient3_T3	CIC-rearranged Sarcoma	On Treatment	0.0109211	0.523016	0.466063	EWS
8	Patient4	Patient4_T1	CIC-rearranged Sarcoma	Relapse	0.00328854	0.996711	2.00124e-07	EWS
8	Patient4	Patient4_T2	CIC-rearranged Sarcoma	Relapse Treatment	9.25836e-06	0.999991	6.55594e-08	EWS
8	Patient4	Patient4_T3	CIC-rearranged Sarcoma	Relapse Treatment	0.000124612	0.999875	6.3322e-08	EWS
8	Patient5	Patient5_T1	CIC-rearranged Sarcoma	Diagnosis	1.15047e-07	1	4.37867e-09	EWS
8	Patient5	Patient5_T2	CIC-rearranged Sarcoma	On Treatment	0.193788	0.242216	0.563996	NCC
8	Patient5	Patient5_T3	CIC-rearranged Sarcoma	On Treatment	0.0561737	0.206855	0.736971	NCC
8	Patient5	Patient5_T4	CIC-rearranged Sarcoma	Relapse	2.18934e-06	0.999998	3.98565e-09	EWS
8	Patient5	Patient5_T5	CIC-rearranged Sarcoma	Relapse Treatment	5.01251e-06	0.999995	2.29888e-08	EWS
8	Patient5	Patient5_T6	CIC-rearranged Sarcoma	Relapse	6.93448e-06	0.999993	7.40531e-09	EWS
8	Patient5	Patient5_T7	CIC-rearranged Sarcoma	Relapse Treatment	1.82373e-05	0.999982	1.216e-08	EWS
8	Patient5	Patient5_T8	CIC-rearranged Sarcoma	Relapse Treatment	8.3123e-06	0.999992	1.91183e-08	EWS
8	Patient5	Patient5_T9	CIC-rearranged Sarcoma	Relapse Treatment	9.49136e-07	0.999999	7.1933e-09	EWS
8	Patient6	Patient6_T1	CIC-rearranged Sarcoma	Relapse	2.73342e-06	0.999997	3.19246e-08	EWS
8	Patient6	Patient6_T2	CIC-rearranged Sarcoma	Relapse	3.14642e-05	0.999969	3.68484e-08	EWS
8	Patient6	Patient6_T3	CIC-rearranged Sarcoma	Relapse	2.43216e-05	0.999976	2.69282e-08	EWS
8	Patient6	Patient6_T4	CIC-rearranged Sarcoma	Relapse Treatment	2.67528e-06	0.999997	1.37613e-08	EWS
8	Patient7	Patient7_T1	CIC-rearranged Sarcoma	Diagnosis	0.000178315	0.387756	0.612066	NCC
8	Patient7	Patient7_T2	CIC-rearranged Sarcoma	On Treatment	4.09077e-05	0.000879899	0.999079	NCC
8	Patient7	Patient7_T3	CIC-rearranged Sarcoma	On Treatment	0.00299868	0.247123	0.749878	NCC
8	Patient8	Patient8_T1	CIC-rearranged Sarcoma	Diagnosis	0.00047092	0.999529	8.33743e-08	EWS
8	Patient8	Patient8_T2	CIC-rearranged Sarcoma	On Treatment	0.00103539	0.0753947	0.92357	NCC
8	Patient8	Patient8_T3	CIC-rearranged Sarcoma	On Treatment	0.000375582	0.000631024	0.998993	NCC
8	Patient8	Patient8_T4	CIC-rearranged Sarcoma	Relapse	0.00300492	0.996995	4.65476e-07	EWS
8	Patient9	Patient9_T1	CIC-rearranged Sarcoma	Diagnosis	0.00085329	0.999146	2.6302e-07	EWS
8	Patient9	Patient9_T2	CIC-rearranged Sarcoma	On Treatment	0.00475715	0.184114	0.811129	NCC
8	Patient9	Patient9_T3	CIC-rearranged Sarcoma	On Treatment	0.00225828	0.0342835	0.963458	NCC
8	NCC0004	NCC0004_D2_M063	CIC-rearranged Sarcoma		4.68615e-06	6.02802e-05	0.999935	NCC
8	NCC0006	NCC0006_D2	CIC-rearranged Sarcoma		5.57798e-05	0.000318542	0.999626	NCC
8	NCC0007	NCC0007_D1_Merged	CIC-rearranged Sarcoma		0.000769505	0.0203013	0.978929	NCC
8	NCC0008	NCC0008_D1_Merged	CIC-rearranged Sarcoma		0.000103634	0.000550519	0.999346	NCC
8	NCC0009	NCC0009	CIC-rearranged Sarcoma		0.000598701	0.0176033	0.981798	NCC
8	NCC0011	NCC0011	CIC-rearranged Sarcoma		0.000101021	0.000907596	0.998991	NCC
8	NCC0012	NCC0012	CIC-rearranged Sarcoma		1.22307e-05	9.84801e-05	0.999889	NCC
8	NCC0017	NCC0017	CIC-rearranged Sarcoma		2.84224e-06	7.44833e-06	0.99999	NCC
8	NCC0018	NCC0018	CIC-rearranged Sarcoma		1.254e-05	3.53332e-05	0.999952	NCC
8	NCC0019	NCC0019	CIC-rearranged Sarcoma		0.00972407	0.230951	0.759325	NCC
8	NCC0020	NCC0020	CIC-rearranged Sarcoma		7.43498e-06	0.000785103	0.999207	NCC
8	NCC0021	NCC0021	CIC-rearranged Sarcoma		0.000399724	0.0426012	0.956999	NCC
8	NCC0022	NCC0022	CIC-rearranged Sarcoma		0.000212309	0.130373	0.869414	NCC
8	NCC0023	NCC0023	CIC-rearranged Sarcoma		0.000540343	0.00812885	0.991331	NCC
8	NCC0024	NCC0024	CIC-rearranged Sarcoma		0.103338	0.224462	0.672201	NCC
8	NCC0025	NCC0025	CIC-rearranged Sarcoma		0.00824439	0.0126592	0.979096	NCC
8	NCC0026	NCC0026	CIC-rearranged Sarcoma		0.000132196	0.000262523	0.999605	NCC
8	NCC0027	NCC0027	CIC-rearranged Sarcoma		0.000296001	0.00044076	0.999263	NCC
8	NCC0028	NCC0028	CIC-rearranged Sarcoma		0.000292611	0.000926874	0.998781	NCC
8	NCC0029	NCC0029	CIC-rearranged Sarcoma		0.0270389	0.0308198	0.942141	NCC
8	NCC0030	NCC0030	CIC-rearranged Sarcoma		0.00353263	0.0441609	0.952306	NCC
8	NCC0031	NCC0031	CIC-rearranged Sarcoma		5.19861e-05	0.00138647	0.998562	NCC
8	NCC0032	NCC0032	CIC-rearranged Sarcoma		3.08595e-05	0.0128033	0.987166	NCC
8	NCC0033	NCC0033	CIC-rearranged Sarcoma		0.000128596	0.0656955	0.934176	NCC
8	NCC0034	NCC0034	CIC-rearranged Sarcoma		0.000134996	0.0118803	0.987985	NCC
8	NCC0038	NCC0038	CIC-rearranged Sarcoma		0.000369515	0.00133517	0.998295	NCC
8	NCC0059	NCC0059	CIC-rearranged Sarcoma		0.00601765	0.0200401	0.973942	NCC
8	NCC0062	NCC0062	CIC-rearranged Sarcoma		9.38928e-05	0.060527	0.939379	NCC
8	NCC0064	NCC0064	CIC-rearranged Sarcoma		3.9229e-05	0.00630339	0.993657	NCC
8	NCC0066	NCC0066	CIC-rearranged Sarcoma		0.00174538	0.0181374	0.980117	NCC
8	NCC0069	NCC0069	CIC-rearranged Sarcoma		3.65618e-05	0.00159225	0.998371	NCC
8	NCC0073	NCC0073	CIC-rearranged Sarcoma		0.000176661	0.00174366	0.99808	NCC
8	NCC0080	NCC0080_D3	CIC-rearranged Sarcoma		9.33725e-06	0.000383849	0.999607	NCC
8	NCC0092	NCC0092	CIC-rearranged Sarcoma		0.0997469	0.425199	0.475054	NoPrediction
8	NCC0095	NCC0095	CIC-rearranged Sarcoma		0.0127066	0.225752	0.761541	NCC
8	NCC0099	NCC0099	CIC-rearranged Sarcoma		0.000794324	0.214647	0.784559	NCC
8	NCC0106	NCC0106	CIC-rearranged Sarcoma		0.0645494	0.779985	0.155465	EWS
8	NCC0107	NCC0107_D3	CIC-rearranged Sarcoma		2.6252e-06	2.45182e-05	0.999973	NCC
8	NCC0110	NCC0110_D1_M070	CIC-rearranged Sarcoma		7.6556e-07	0.000924549	0.999075	NCC
8	NCC0116	NCC0116_D1	CIC-rearranged Sarcoma		1.14733e-06	4.20926e-05	0.999957	NCC
8	NCC0118	NCC0118_D1	CIC-rearranged Sarcoma		1.61602e-07	9.89782e-05	0.999901	NCC
8	NCC0122	NCC0122_D1	CIC-rearranged Sarcoma		0.00373863	0.0311522	0.965109	NCC
8	NCC0124	NCC0124_D1	CIC-rearranged Sarcoma		0.000646186	0.00944972	0.989904	NCC
8	NCC0126	NCC0126_D1	CIC-rearranged Sarcoma		0.00113902	0.887469	0.111392	EWS
9	Patient10	Patient10_T1	CIC-rearranged Sarcoma	Relapse	0.999986	1.43405e-05	9.84018e-08	CIC
9	Patient10	Patient10_T2	CIC-rearranged Sarcoma	Relapse Treatment	0.999723	0.000276846	3.14246e-09	CIC
9	Patient11	Patient11_T1	CIC-rearranged Sarcoma	Diagnosis	0.0125813	0.0233457	0.964073	NCC
9	Patient11	Patient11_T2	CIC-rearranged Sarcoma	On Treatment	1.8621e-05	0.000276524	0.999705	NCC
9	Patient11	Patient11_T3	CIC-rearranged Sarcoma	On Treatment	0.00427954	0.874366	0.121355	EWS
9	Patient12	Patient12_T1	CIC-rearranged Sarcoma	Diagnosis	0.172799	0.186384	0.640817	NCC
9	Patient12	Patient12_T2	CIC-rearranged Sarcoma	On Treatment	0.00223733	0.0207002	0.977062	NCC
9	Patient13	Patient13_T1	CIC-rearranged Sarcoma	Diagnosis	0.99995	5.04703e-05	5.18732e-09	CIC
9	Patient13	Patient13_T2	CIC-rearranged Sarcoma	Relapse	0.062737	0.0830203	0.854243	NCC
9	Patient13	Patient13_T3	CIC-rearranged Sarcoma	Relapse	0.996131	0.00386903	1.38322e-07	CIC
9	Patient13	Patient13_T4	CIC-rearranged Sarcoma	Relapse	0.9974	0.00259988	9.06362e-08	CIC
9	Patient14	Patient14_T1	CIC-rearranged Sarcoma	Diagnosis	0.0350014	0.80571	0.159289	EWS
9	Patient14	Patient14_T2	CIC-rearranged Sarcoma	On Treatment	0.0314736	0.80897	0.159556	EWS
9	Patient14	Patient14_T3	CIC-rearranged Sarcoma	On Treatment	0.0805455	0.333511	0.585943	NCC
9	Patient15	Patient15_T1	CIC-rearranged Sarcoma	Relapse	8.88764e-06	0.999991	1.60379e-08	EWS
9	Patient15	Patient15_T2	CIC-rearranged Sarcoma	Relapse Treatment	0.0298447	0.15706	0.813095	NCC
9	Patient15	Patient15_T3	CIC-rearranged Sarcoma	Relapse Treatment	0.0166141	0.231554	0.751832	NCC
9	Patient15	Patient15_T4	CIC-rearranged Sarcoma	Relapse Treatment	0.000667643	0.00125225	0.99808	NCC
9	Patient15	Patient15_T5	CIC-rearranged Sarcoma	Relapse Treatment	0.000272059	0.0228789	0.976849	NCC
9	Patient15	Patient15_T6	CIC-rearranged Sarcoma	Relapse Treatment	1.03655e-05	0.000635976	0.999354	NCC
9	Patient16	Patient16_T1	CIC-rearranged Sarcoma	Diagnosis	0.00084543	0.999155	6.45909e-08	EWS
9	Patient16	Patient16_T2	CIC-rearranged Sarcoma	On Treatment	0.000604069	0.973776	0.0256196	EWS
9	Patient17	Patient17_T1	CIC-rearranged Sarcoma	Diagnosis	0.00273821	0.158163	0.839098	NCC
9	Patient18	Patient18_T1	CIC-rearranged Sarcoma	Relapse	0.00877003	0.668931	0.322299	EWS
9	Patient18	Patient18_T2	CIC-rearranged Sarcoma	Relapse Treatment	0.022018	0.0227147	0.955267	NCC
9	Patient18	Patient18_T3	CIC-rearranged Sarcoma	Relapse Treatment	0.0319313	0.713659	0.25441	EWS
9	Patient18	Patient18_T4	CIC-rearranged Sarcoma	Relapse	0.00664546	0.0254051	0.967949	NCC
9	Patient18	Patient18_T5	CIC-rearranged Sarcoma	Relapse	0.0152945	0.954007	0.0306987	EWS
9	Patient18	Patient18_T6	CIC-rearranged Sarcoma	Relapse	0.000236981	0.0355545	0.964209	NCC
9	Patient18	Patient18_T7	CIC-rearranged Sarcoma	Relapse Treatment	0.244309	0.39006	0.365631	NoPrediction
9	Patient18	Patient18_T8	CIC-rearranged Sarcoma	Relapse Treatment	0.000260009	0.00207316	0.997667	NCC
9	Patient18	Patient18_T9	CIC-rearranged Sarcoma	Relapse Treatment	0.171048	0.828952	6.07343e-07	EWS
9	Patient19	Patient19_T1	CIC-rearranged Sarcoma	Diagnosis	1.76089e-05	0.0064173	0.993565	NCC
9	Patient1	Patient1_T1	CIC-rearranged Sarcoma	Diagnosis	1.46671e-06	0.999999	1.23265e-09	EWS
9	Patient1	Patient1_T2	CIC-rearranged Sarcoma	On Treatment	0.0189758	0.45339	0.527634	NCC
9	Patient1	Patient1_T3	CIC-rearranged Sarcoma	On Treatment	0.00941341	0.267064	0.723523	NCC
9	Patient20	Patient20_T1	CIC-rearranged Sarcoma	On Treatment	1.90411e-07	1.73947e-05	0.999982	NCC
9	Patient20	Patient20_T2	CIC-rearranged Sarcoma	On Treatment	7.78343e-05	0.127956	0.871966	NCC
9	Patient21	Patient21_T1	CIC-rearranged Sarcoma	On Treatment	0.367867	0.600914	0.0312184	EWS
9	Patient21	Patient21_T2	CIC-rearranged Sarcoma	On Treatment	2.43694e-07	9.54958e-06	0.99999	NCC
9	Patient21	Patient21_T3	CIC-rearranged Sarcoma	On Treatment	3.17757e-05	0.00921107	0.990757	NCC
9	Patient22	Patient22_T1	CIC-rearranged Sarcoma	On Treatment	8.59056e-08	1.16904e-05	0.999988	NCC
9	Patient22	Patient22_T2	CIC-rearranged Sarcoma	On Treatment	0.00123845	0.0749832	0.923778	NCC
9	Patient23	Patient23_T1	CIC-rearranged Sarcoma	Diagnosis	0.0315371	0.968462	7.37706e-07	EWS
9	Patient23	Patient23_T2	CIC-rearranged Sarcoma	On Treatment	4.07735e-05	0.0372392	0.96272	NCC
9	Patient23	Patient23_T3	CIC-rearranged Sarcoma	On Treatment	6.69492e-05	0.103303	0.89663	NCC
9	Patient23	Patient23_T4	CIC-rearranged Sarcoma	On Treatment	5.37191e-05	0.0118599	0.988086	NCC
9	Patient24	Patient24_T1	CIC-rearranged Sarcoma	On Treatment	0.000222915	0.280851	0.718926	NCC
9	Patient24	Patient24_T2	CIC-rearranged Sarcoma	On Treatment	0.0012905	0.00309083	0.995619	NCC
9	Patient25	Patient25_T1	CIC-rearranged Sarcoma	Diagnosis	4.68123e-07	0.999991	8.40787e-06	EWS
9	Patient25	Patient25_T2	CIC-rearranged Sarcoma	On Treatment	0.00392537	0.0100339	0.986041	NCC
9	Patient26	Patient26_T1	CIC-rearranged Sarcoma	Diagnosis	1.571e-09	1	5.3291e-09	EWS
9	Patient26	Patient26_T3	CIC-rearranged Sarcoma	On Treatment	9.64814e-06	0.0187878	0.981203	NCC
9	Patient2	Patient2_T1	CIC-rearranged Sarcoma	Relapse	0.998702	0.00129792	1.19215e-07	CIC
9	Patient2	Patient2_T2	CIC-rearranged Sarcoma	Relapse Treatment	0.208623	0.519736	0.271641	EWS
9	Patient2	Patient2_T3	CIC-rearranged Sarcoma	Relapse Treatment	0.983661	0.0141042	0.00223469	CIC
9	Patient2	Patient2_T4	CIC-rearranged Sarcoma	Relapse	0.999261	0.000739162	3.81362e-08	CIC
9	Patient3	Patient3_T1	CIC-rearranged Sarcoma	Diagnosis	1.33159e-05	0.99048	0.00950676	EWS
9	Patient3	Patient3_T2	CIC-rearranged Sarcoma	On Treatment	0.0155648	0.15632	0.828115	NCC
9	Patient3	Patient3_T3	CIC-rearranged Sarcoma	On Treatment	0.0129678	0.309916	0.677116	NCC
9	Patient4	Patient4_T1	CIC-rearranged Sarcoma	Relapse	0.00361398	0.996386	1.13326e-07	EWS
9	Patient4	Patient4_T2	CIC-rearranged Sarcoma	Relapse Treatment	4.37529e-06	0.999996	8.89648e-08	EWS
9	Patient4	Patient4_T3	CIC-rearranged Sarcoma	Relapse Treatment	0.000181019	0.999819	6.36835e-08	EWS
9	Patient5	Patient5_T1	CIC-rearranged Sarcoma	Diagnosis	9.76044e-08	1	4.20802e-09	EWS
9	Patient5	Patient5_T2	CIC-rearranged Sarcoma	On Treatment	0.119258	0.67491	0.205831	EWS
9	Patient5	Patient5_T3	CIC-rearranged Sarcoma	On Treatment	0.0220115	0.0858377	0.892151	NCC
9	Patient5	Patient5_T4	CIC-rearranged Sarcoma	Relapse	3.10958e-06	0.999997	3.347e-09	EWS
9	Patient5	Patient5_T5	CIC-rearranged Sarcoma	Relapse Treatment	9.58738e-06	0.99999	2.95436e-08	EWS
9	Patient5	Patient5_T6	CIC-rearranged Sarcoma	Relapse	7.72645e-06	0.999992	5.45e-09	EWS
9	Patient5	Patient5_T7	CIC-rearranged Sarcoma	Relapse Treatment	2.56902e-05	0.999974	1.77492e-08	EWS
9	Patient5	Patient5_T8	CIC-rearranged Sarcoma	Relapse Treatment	8.14218e-06	0.999992	4.23417e-08	EWS
9	Patient5	Patient5_T9	CIC-rearranged Sarcoma	Relapse Treatment	9.78774e-07	0.999999	7.11916e-09	EWS
9	Patient6	Patient6_T1	CIC-rearranged Sarcoma	Relapse	5.29514e-06	0.999995	2.57632e-08	EWS
9	Patient6	Patient6_T2	CIC-rearranged Sarcoma	Relapse	5.61e-05	0.999944	4.74671e-08	EWS
9	Patient6	Patient6_T3	CIC-rearranged Sarcoma	Relapse	5.14009e-05	0.999949	3.84875e-08	EWS
9	Patient6	Patient6_T4	CIC-rearranged Sarcoma	Relapse Treatment	8.83617e-06	0.999991	2.245e-08	EWS
9	Patient7	Patient7_T1	CIC-rearranged Sarcoma	Diagnosis	0.000472264	0.454279	0.545248	NCC
9	Patient7	Patient7_T2	CIC-rearranged Sarcoma	On Treatment	0.00026642	0.00220319	0.99753	NCC
9	Patient7	Patient7_T3	CIC-rearranged Sarcoma	On Treatment	0.00417514	0.46549	0.530335	NCC
9	Patient8	Patient8_T1	CIC-rearranged Sarcoma	Diagnosis	0.000796278	0.999204	7.97635e-08	EWS
9	Patient8	Patient8_T2	CIC-rearranged Sarcoma	On Treatment	0.00114642	0.0512563	0.947597	NCC
9	Patient8	Patient8_T3	CIC-rearranged Sarcoma	On Treatment	0.000145158	0.000504915	0.99935	NCC
9	Patient8	Patient8_T4	CIC-rearranged Sarcoma	Relapse	0.00779792	0.992202	3.31595e-07	EWS
9	Patient9	Patient9_T1	CIC-rearranged Sarcoma	Diagnosis	0.0044563	0.995543	4.00673e-07	EWS
9	Patient9	Patient9_T2	CIC-rearranged Sarcoma	On Treatment	0.00192145	0.283273	0.714806	NCC
9	Patient9	Patient9_T3	CIC-rearranged Sarcoma	On Treatment	0.00279989	0.0241524	0.973048	NCC
9	NCC0001	NCC0001_D1_Merged	CIC-rearranged Sarcoma		0.00189034	0.00232283	0.995787	NCC
9	NCC0006	NCC0006_D2	CIC-rearranged Sarcoma		0.000178247	0.00104274	0.998779	NCC
9	NCC0007	NCC0007_D1_Merged	CIC-rearranged Sarcoma		0.00217594	0.0127159	0.985108	NCC
9	NCC0009	NCC0009	CIC-rearranged Sarcoma		0.00319234	0.111401	0.885407	NCC
9	NCC0011	NCC0011	CIC-rearranged Sarcoma		3.19769e-05	0.00163782	0.99833	NCC
9	NCC0012	NCC0012	CIC-rearranged Sarcoma		2.91064e-05	0.000227437	0.999743	NCC
9	NCC0017	NCC0017	CIC-rearranged Sarcoma		3.39188e-06	3.28911e-05	0.999964	NCC
9	NCC0018	NCC0018	CIC-rearranged Sarcoma		1.38547e-05	8.90296e-05	0.999897	NCC
9	NCC0019	NCC0019	CIC-rearranged Sarcoma		0.0330252	0.596989	0.369986	EWS
9	NCC0020	NCC0020	CIC-rearranged Sarcoma		1.49669e-05	0.00142815	0.998557	NCC
9	NCC0021	NCC0021	CIC-rearranged Sarcoma		0.000505052	0.0328675	0.966627	NCC
9	NCC0022	NCC0022	CIC-rearranged Sarcoma		0.000387328	0.424207	0.575406	NCC
9	NCC0023	NCC0023	CIC-rearranged Sarcoma		0.000119893	0.00481167	0.995068	NCC
9	NCC0024	NCC0024	CIC-rearranged Sarcoma		0.0804548	0.452438	0.467107	NoPrediction
9	NCC0025	NCC0025	CIC-rearranged Sarcoma		0.00873202	0.030688	0.96058	NCC
9	NCC0026	NCC0026	CIC-rearranged Sarcoma		1.27638e-05	9.65702e-05	0.999891	NCC
9	NCC0027	NCC0027	CIC-rearranged Sarcoma		0.000580118	0.00118318	0.998237	NCC
9	NCC0028	NCC0028	CIC-rearranged Sarcoma		0.00141295	0.00680797	0.991779	NCC
9	NCC0029	NCC0029	CIC-rearranged Sarcoma		0.00426778	0.013659	0.982073	NCC
9	NCC0030	NCC0030	CIC-rearranged Sarcoma		0.000295695	0.00261985	0.997084	NCC
9	NCC0031	NCC0031	CIC-rearranged Sarcoma		4.25448e-05	0.000511849	0.999446	NCC
9	NCC0032	NCC0032	CIC-rearranged Sarcoma		8.34526e-05	0.136115	0.863802	NCC
9	NCC0033	NCC0033	CIC-rearranged Sarcoma		8.28646e-05	0.117596	0.882321	NCC
9	NCC0034	NCC0034	CIC-rearranged Sarcoma		3.44131e-05	0.000638223	0.999327	NCC
9	NCC0044	NCC0044	CIC-rearranged Sarcoma		0.000144799	0.000443712	0.999411	NCC
9	NCC0057	NCC0057	CIC-rearranged Sarcoma		0.241892	0.35693	0.401177	NoPrediction
9	NCC0061	NCC0061	CIC-rearranged Sarcoma		8.12794e-07	1.61455e-05	0.999983	NCC
9	NCC0064	NCC0064	CIC-rearranged Sarcoma		3.07834e-05	0.00171985	0.998249	NCC
9	NCC0065	NCC0065	CIC-rearranged Sarcoma		0.000180664	0.00102489	0.998794	NCC
9	NCC0075	NCC0075	CIC-rearranged Sarcoma		3.18272e-06	0.000212004	0.999785	NCC
9	NCC0078	NCC0078	CIC-rearranged Sarcoma		3.14655e-06	7.4192e-05	0.999923	NCC
9	NCC0080	NCC0080_D3	CIC-rearranged Sarcoma		9.5848e-06	0.00110535	0.998885	NCC
9	NCC0081	NCC0081_D3_M076	CIC-rearranged Sarcoma		2.20427e-06	3.4772e-05	0.999963	NCC
9	NCC0092	NCC0092	CIC-rearranged Sarcoma		0.0375678	0.632238	0.330194	EWS
9	NCC0093	NCC0093	CIC-rearranged Sarcoma		0.0228226	0.25546	0.721717	NCC
9	NCC0098	NCC0098	CIC-rearranged Sarcoma		0.000266717	0.00671796	0.993015	NCC
9	NCC0105	NCC0105	CIC-rearranged Sarcoma		0.30683	0.615386	0.0777835	EWS
9	NCC0107	NCC0107_D3	CIC-rearranged Sarcoma		7.13525e-07	2.09245e-05	0.999978	NCC
9	NCC0110	NCC0110_D1_M070	CIC-rearranged Sarcoma		1.48521e-06	0.000410339	0.999588	NCC
9	NCC0111	NCC0111_D1_M063	CIC-rearranged Sarcoma		7.92148e-06	0.000207951	0.999784	NCC
9	NCC0117	NCC0117_D1	CIC-rearranged Sarcoma		4.56845e-06	2.19386e-05	0.999973	NCC
9	NCC0123	NCC0123_D1	CIC-rearranged Sarcoma		0.0808481	0.117615	0.801537	NCC
9	NCC0124	NCC0124_D1	CIC-rearranged Sarcoma		0.000359492	0.00791746	0.991723	NCC
9	NCC0126	NCC0126_D1	CIC-rearranged Sarcoma		0.00028033	0.971682	0.0280381	EWS
10	Patient10	Patient10_T1	CIC-rearranged Sarcoma	Relapse	0.99999	9.89299e-06	2.38817e-07	CIC
10	Patient10	Patient10_T2	CIC-rearranged Sarcoma	Relapse Treatment	0.999718	0.000282316	6.04192e-09	CIC
10	Patient11	Patient11_T1	CIC-rearranged Sarcoma	Diagnosis	0.00134101	0.0582628	0.940396	NCC
10	Patient11	Patient11_T2	CIC-rearranged Sarcoma	On Treatment	1.20396e-06	4.78104e-05	0.999951	NCC
10	Patient11	Patient11_T3	CIC-rearranged Sarcoma	On Treatment	0.000904236	0.928882	0.0702134	EWS
10	Patient12	Patient12_T1	CIC-rearranged Sarcoma	Diagnosis	0.211412	0.192818	0.59577	NCC
10	Patient12	Patient12_T2	CIC-rearranged Sarcoma	On Treatment	0.0018154	0.0100293	0.988155	NCC
10	Patient13	Patient13_T1	CIC-rearranged Sarcoma	Diagnosis	0.999874	0.000126116	6.90459e-09	CIC
10	Patient13	Patient13_T2	CIC-rearranged Sarcoma	Relapse	0.0352771	0.211534	0.753189	NCC
10	Patient13	Patient13_T3	CIC-rearranged Sarcoma	Relapse	0.98497	0.0150299	3.73879e-07	CIC
10	Patient13	Patient13_T4	CIC-rearranged Sarcoma	Relapse	0.995413	0.00458666	1.96375e-07	CIC
10	Patient14	Patient14_T1	CIC-rearranged Sarcoma	Diagnosis	0.0024866	0.909976	0.0875374	EWS
10	Patient14	Patient14_T2	CIC-rearranged Sarcoma	On Treatment	0.0413418	0.386537	0.572121	NCC
10	Patient14	Patient14_T3	CIC-rearranged Sarcoma	On Treatment	0.0349937	0.148701	0.816306	NCC
10	Patient15	Patient15_T1	CIC-rearranged Sarcoma	Relapse	2.90485e-06	0.999997	9.2681e-09	EWS
10	Patient15	Patient15_T2	CIC-rearranged Sarcoma	Relapse Treatment	0.0182836	0.0653415	0.916375	NCC
10	Patient15	Patient15_T3	CIC-rearranged Sarcoma	Relapse Treatment	0.00326182	0.0175322	0.979206	NCC
10	Patient15	Patient15_T4	CIC-rearranged Sarcoma	Relapse Treatment	6.92855e-05	0.000299801	0.999631	NCC
10	Patient15	Patient15_T5	CIC-rearranged Sarcoma	Relapse Treatment	0.000260769	0.00457624	0.995163	NCC
10	Patient15	Patient15_T6	CIC-rearranged Sarcoma	Relapse Treatment	2.2459e-06	5.24746e-05	0.999945	NCC
10	Patient16	Patient16_T1	CIC-rearranged Sarcoma	Diagnosis	4.3922e-05	0.999956	2.16218e-08	EWS
10	Patient16	Patient16_T2	CIC-rearranged Sarcoma	On Treatment	4.67697e-05	0.996268	0.00368555	EWS
10	Patient17	Patient17_T1	CIC-rearranged Sarcoma	Diagnosis	0.00593346	0.0310783	0.962988	NCC
10	Patient18	Patient18_T1	CIC-rearranged Sarcoma	Relapse	0.0249397	0.569189	0.405872	EWS
10	Patient18	Patient18_T2	CIC-rearranged Sarcoma	Relapse Treatment	0.0235281	0.13687	0.839602	NCC
10	Patient18	Patient18_T3	CIC-rearranged Sarcoma	Relapse Treatment	0.0158786	0.479696	0.504426	NCC
10	Patient18	Patient18_T4	CIC-rearranged Sarcoma	Relapse	0.00720282	0.0377194	0.955078	NCC
10	Patient18	Patient18_T5	CIC-rearranged Sarcoma	Relapse	0.0157098	0.966911	0.0173793	EWS
10	Patient18	Patient18_T6	CIC-rearranged Sarcoma	Relapse	9.61626e-05	0.00749149	0.992412	NCC
10	Patient18	Patient18_T7	CIC-rearranged Sarcoma	Relapse Treatment	0.0665766	0.814541	0.118883	EWS
10	Patient18	Patient18_T8	CIC-rearranged Sarcoma	Relapse Treatment	6.2295e-05	0.0326227	0.967315	NCC
10	Patient18	Patient18_T9	CIC-rearranged Sarcoma	Relapse Treatment	0.236398	0.763599	2.70101e-06	EWS
10	Patient19	Patient19_T1	CIC-rearranged Sarcoma	Diagnosis	8.45444e-06	0.000373559	0.999618	NCC
10	Patient1	Patient1_T1	CIC-rearranged Sarcoma	Diagnosis	1.24567e-06	0.999999	1.9583e-09	EWS
10	Patient1	Patient1_T2	CIC-rearranged Sarcoma	On Treatment	0.0126988	0.416393	0.570908	NCC
10	Patient1	Patient1_T3	CIC-rearranged Sarcoma	On Treatment	0.00417659	0.035484	0.960339	NCC
10	Patient20	Patient20_T1	CIC-rearranged Sarcoma	On Treatment	4.29315e-08	1.93353e-06	0.999998	NCC
10	Patient20	Patient20_T2	CIC-rearranged Sarcoma	On Treatment	0.000106088	0.0228558	0.977038	NCC
10	Patient21	Patient21_T1	CIC-rearranged Sarcoma	On Treatment	0.345282	0.602802	0.0519167	EWS
10	Patient21	Patient21_T2	CIC-rearranged Sarcoma	On Treatment	1.12746e-07	5.67363e-06	0.999994	NCC
10	Patient21	Patient21_T3	CIC-rearranged Sarcoma	On Treatment	5.26642e-05	0.000957348	0.99899	NCC
10	Patient22	Patient22_T1	CIC-rearranged Sarcoma	On Treatment	5.60214e-08	5.14493e-06	0.999995	NCC
10	Patient22	Patient22_T2	CIC-rearranged Sarcoma	On Treatment	0.000317336	0.00854387	0.991139	NCC
10	Patient23	Patient23_T1	CIC-rearranged Sarcoma	Diagnosis	0.0178248	0.982174	8.23646e-07	EWS
10	Patient23	Patient23_T2	CIC-rearranged Sarcoma	On Treatment	1.64136e-05	0.00285581	0.997128	NCC
10	Patient23	Patient23_T3	CIC-rearranged Sarcoma	On Treatment	2.21827e-05	0.0130727	0.986905	NCC
10	Patient23	Patient23_T4	CIC-rearranged Sarcoma	On Treatment	2.24032e-05	0.00707708	0.992901	NCC
10	Patient24	Patient24_T1	CIC-rearranged Sarcoma	On Treatment	8.77906e-05	0.0434212	0.956491	NCC
10	Patient24	Patient24_T2	CIC-rearranged Sarcoma	On Treatment	0.000659404	0.00194879	0.997392	NCC
10	Patient25	Patient25_T1	CIC-rearranged Sarcoma	Diagnosis	2.00132e-07	0.999998	1.34807e-06	EWS
10	Patient25	Patient25_T2	CIC-rearranged Sarcoma	On Treatment	0.00183106	0.00676963	0.991399	NCC
10	Patient26	Patient26_T1	CIC-rearranged Sarcoma	Diagnosis	6.86727e-10	1	2.81563e-09	EWS
10	Patient26	Patient26_T3	CIC-rearranged Sarcoma	On Treatment	7.32475e-06	0.0433664	0.956626	NCC
10	Patient2	Patient2_T1	CIC-rearranged Sarcoma	Relapse	0.999339	0.000660616	6.64212e-08	CIC
10	Patient2	Patient2_T2	CIC-rearranged Sarcoma	Relapse Treatment	0.195642	0.424681	0.379677	NoPrediction
10	Patient2	Patient2_T3	CIC-rearranged Sarcoma	Relapse Treatment	0.988333	0.0112621	0.000404763	CIC
10	Patient2	Patient2_T4	CIC-rearranged Sarcoma	Relapse	0.999539	0.000461381	3.61123e-08	CIC
10	Patient3	Patient3_T1	CIC-rearranged Sarcoma	Diagnosis	1.15792e-05	0.976504	0.0234845	EWS
10	Patient3	Patient3_T2	CIC-rearranged Sarcoma	On Treatment	0.00259271	0.0501415	0.947266	NCC
10	Patient3	Patient3_T3	CIC-rearranged Sarcoma	On Treatment	0.0094929	0.198486	0.792021	NCC
10	Patient4	Patient4_T1	CIC-rearranged Sarcoma	Relapse	0.00201314	0.997987	9.93544e-08	EWS
10	Patient4	Patient4_T2	CIC-rearranged Sarcoma	Relapse Treatment	3.77736e-06	0.999996	5.07411e-08	EWS
10	Patient4	Patient4_T3	CIC-rearranged Sarcoma	Relapse Treatment	6.60938e-05	0.999934	2.4019e-08	EWS
10	Patient5	Patient5_T1	CIC-rearranged Sarcoma	Diagnosis	2.5886e-08	1	1.3126e-09	EWS
10	Patient5	Patient5_T2	CIC-rearranged Sarcoma	On Treatment	0.0391272	0.277592	0.683281	NCC
10	Patient5	Patient5_T3	CIC-rearranged Sarcoma	On Treatment	0.0179014	0.137975	0.844123	NCC
10	Patient5	Patient5_T4	CIC-rearranged Sarcoma	Relapse	7.61821e-07	0.999999	2.53044e-09	EWS
10	Patient5	Patient5_T5	CIC-rearranged Sarcoma	Relapse Treatment	1.24556e-06	0.999999	1.32149e-08	EWS
10	Patient5	Patient5_T6	CIC-rearranged Sarcoma	Relapse	1.60135e-06	0.999998	3.94029e-09	EWS
10	Patient5	Patient5_T7	CIC-rearranged Sarcoma	Relapse Treatment	6.51742e-06	0.999993	1.26526e-08	EWS
10	Patient5	Patient5_T8	CIC-rearranged Sarcoma	Relapse Treatment	1.48878e-06	0.999999	7.45407e-09	EWS
10	Patient5	Patient5_T9	CIC-rearranged Sarcoma	Relapse Treatment	1.80243e-07	1	2.34879e-09	EWS
10	Patient6	Patient6_T1	CIC-rearranged Sarcoma	Relapse	1.4583e-06	0.999999	8.14023e-09	EWS
10	Patient6	Patient6_T2	CIC-rearranged Sarcoma	Relapse	1.15725e-05	0.999988	2.48852e-08	EWS
10	Patient6	Patient6_T3	CIC-rearranged Sarcoma	Relapse	8.97149e-06	0.999991	1.48127e-08	EWS
10	Patient6	Patient6_T4	CIC-rearranged Sarcoma	Relapse Treatment	8.67794e-07	0.999999	4.60522e-09	EWS
10	Patient7	Patient7_T1	CIC-rearranged Sarcoma	Diagnosis	9.85468e-05	0.087871	0.912031	NCC
10	Patient7	Patient7_T2	CIC-rearranged Sarcoma	On Treatment	5.17347e-05	0.00021913	0.999729	NCC
10	Patient7	Patient7_T3	CIC-rearranged Sarcoma	On Treatment	0.00623486	0.203534	0.790231	NCC
10	Patient8	Patient8_T1	CIC-rearranged Sarcoma	Diagnosis	0.000222778	0.999777	5.12446e-08	EWS
10	Patient8	Patient8_T2	CIC-rearranged Sarcoma	On Treatment	0.000351006	0.319579	0.68007	NCC
10	Patient8	Patient8_T3	CIC-rearranged Sarcoma	On Treatment	0.000180015	0.0111364	0.988684	NCC
10	Patient8	Patient8_T4	CIC-rearranged Sarcoma	Relapse	0.00166401	0.998336	8.90328e-08	EWS
10	Patient9	Patient9_T1	CIC-rearranged Sarcoma	Diagnosis	0.000704876	0.999295	1.3013e-07	EWS
10	Patient9	Patient9_T2	CIC-rearranged Sarcoma	On Treatment	0.00705845	0.360347	0.632595	NCC
10	Patient9	Patient9_T3	CIC-rearranged Sarcoma	On Treatment	0.00718501	0.0310517	0.961763	NCC
10	NCC0002	NCC0002_D1_Merged	CIC-rearranged Sarcoma		0.000590017	0.00334126	0.996069	NCC
10	NCC0006	NCC0006_D2	CIC-rearranged Sarcoma		8.33656e-05	0.00105863	0.998858	NCC
10	NCC0008	NCC0008_D1_Merged	CIC-rearranged Sarcoma		2.56087e-05	0.000400098	0.999574	NCC
10	NCC0011	NCC0011	CIC-rearranged Sarcoma		1.0005e-05	0.000372648	0.999617	NCC
10	NCC0012	NCC0012	CIC-rearranged Sarcoma		1.83665e-05	4.55796e-05	0.999936	NCC
10	NCC0016	NCC0016	CIC-rearranged Sarcoma		0.0119124	0.015826	0.972262	NCC
10	NCC0017	NCC0017	CIC-rearranged Sarcoma		6.11129e-07	6.68998e-06	0.999993	NCC
10	NCC0018	NCC0018	CIC-rearranged Sarcoma		2.12074e-06	3.3663e-05	0.999964	NCC
10	NCC0019	NCC0019	CIC-rearranged Sarcoma		0.00463493	0.212999	0.782366	NCC
10	NCC0020	NCC0020	CIC-rearranged Sarcoma		7.08871e-06	0.00207038	0.997923	NCC
10	NCC0021	NCC0021	CIC-rearranged Sarcoma		0.000216138	0.090926	0.908858	NCC
10	NCC0022	NCC0022	CIC-rearranged Sarcoma		0.000413254	0.0521895	0.947397	NCC
10	NCC0023	NCC0023	CIC-rearranged Sarcoma		0.000305729	0.0100988	0.989595	NCC
10	NCC0024	NCC0024	CIC-rearranged Sarcoma		0.0627262	0.09762	0.839654	NCC
10	NCC0025	NCC0025	CIC-rearranged Sarcoma		0.000386214	0.0120412	0.987573	NCC
10	NCC0026	NCC0026	CIC-rearranged Sarcoma		0.000513902	0.000273145	0.999213	NCC
10	NCC0027	NCC0027	CIC-rearranged Sarcoma		0.000577958	0.00127452	0.998148	NCC
10	NCC0028	NCC0028	CIC-rearranged Sarcoma		7.7275e-05	0.0027561	0.997167	NCC
10	NCC0029	NCC0029	CIC-rearranged Sarcoma		0.00551277	0.0257283	0.968759	NCC
10	NCC0030	NCC0030	CIC-rearranged Sarcoma		0.00327545	0.0189934	0.977731	NCC
10	NCC0031	NCC0031	CIC-rearranged Sarcoma		0.000105377	0.0029026	0.996992	NCC
10	NCC0032	NCC0032	CIC-rearranged Sarcoma		1.29937e-05	0.0182088	0.981778	NCC
10	NCC0033	NCC0033	CIC-rearranged Sarcoma		0.00013739	0.0181844	0.981678	NCC
10	NCC0034	NCC0034	CIC-rearranged Sarcoma		6.70679e-06	0.000165369	0.999828	NCC
10	NCC0038	NCC0038	CIC-rearranged Sarcoma		0.00102378	0.00114807	0.997828	NCC
10	NCC0042	NCC0042	CIC-rearranged Sarcoma		1.55425e-06	5.4095e-05	0.999944	NCC
10	NCC0048	NCC0048	CIC-rearranged Sarcoma		0.000214877	0.000588953	0.999196	NCC
10	NCC0057	NCC0057	CIC-rearranged Sarcoma		0.326828	0.322179	0.350993	NoPrediction
10	NCC0064	NCC0064	CIC-rearranged Sarcoma		7.47588e-05	0.0202998	0.979625	NCC
10	NCC0068	NCC0068	CIC-rearranged Sarcoma		2.172e-05	0.0007028	0.999275	NCC
10	NCC0074	NCC0074	CIC-rearranged Sarcoma		3.15435e-06	6.28155e-05	0.999934	NCC
10	NCC0080	NCC0080_D3	CIC-rearranged Sarcoma		1.11909e-05	0.000250207	0.999739	NCC
10	NCC0081	NCC0081_D3_M076	CIC-rearranged Sarcoma		4.58744e-06	2.84242e-05	0.999967	NCC
10	NCC0085	NCC0085	CIC-rearranged Sarcoma		1.3209e-05	0.00026579	0.999721	NCC
10	NCC0086	NCC0086	CIC-rearranged Sarcoma		0.398874	0.189575	0.41155	NoPrediction
10	NCC0089	NCC0089	CIC-rearranged Sarcoma		2.80208e-05	0.00217119	0.997801	NCC
10	NCC0091	NCC0091	CIC-rearranged Sarcoma		0.0580436	0.159502	0.782454	NCC
10	NCC0107	NCC0107_D3	CIC-rearranged Sarcoma		9.70746e-07	0.000117351	0.999882	NCC
10	NCC0110	NCC0110_D1_M070	CIC-rearranged Sarcoma		1.03966e-07	2.97605e-05	0.99997	NCC
10	NCC0112	NCC0112_D1_M063	CIC-rearranged Sarcoma		7.5146e-05	0.000471588	0.999453	NCC
10	NCC0114	NCC0114_D2	CIC-rearranged Sarcoma		0.047273	0.564434	0.388293	EWS
10	NCC0118	NCC0118_D1	CIC-rearranged Sarcoma		7.37784e-08	3.47065e-05	0.999965	NCC
10	NCC0121	NCC0121_D1	CIC-rearranged Sarcoma		0.000196639	0.109225	0.890578	NCC
10	NCC0124	NCC0124_D1	CIC-rearranged Sarcoma		0.000143686	0.021198	0.978658	NCC
11	Patient10	Patient10_T1	CIC-rearranged Sarcoma	Relapse	0.999996	4.05086e-06	7.34433e-08	CIC
11	Patient10	Patient10_T2	CIC-rearranged Sarcoma	Relapse Treatment	0.999945	5.46227e-05	1.35701e-09	CIC
11	Patient11	Patient11_T1	CIC-rearranged Sarcoma	Diagnosis	0.00298083	0.00368346	0.993336	NCC
11	Patient11	Patient11_T2	CIC-rearranged Sarcoma	On Treatment	3.34404e-06	8.95789e-05	0.999907	NCC
11	Patient11	Patient11_T3	CIC-rearranged Sarcoma	On Treatment	0.00241798	0.849544	0.148038	EWS
11	Patient12	Patient12_T1	CIC-rearranged Sarcoma	Diagnosis	0.152783	0.166067	0.68115	NCC
11	Patient12	Patient12_T2	CIC-rearranged Sarcoma	On Treatment	0.00314441	0.0221032	0.974752	NCC
11	Patient13	Patient13_T1	CIC-rearranged Sarcoma	Diagnosis	0.999925	7.49955e-05	4.98853e-09	CIC
11	Patient13	Patient13_T2	CIC-rearranged Sarcoma	Relapse	0.0655941	0.0890011	0.845405	NCC
11	Patient13	Patient13_T3	CIC-rearranged Sarcoma	Relapse	0.996868	0.00313207	1.48008e-07	CIC
11	Patient13	Patient13_T4	CIC-rearranged Sarcoma	Relapse	0.998568	0.0014315	7.53167e-08	CIC
11	Patient14	Patient14_T1	CIC-rearranged Sarcoma	Diagnosis	0.00613957	0.794455	0.199406	EWS
11	Patient14	Patient14_T2	CIC-rearranged Sarcoma	On Treatment	0.0365501	0.700017	0.263433	EWS
11	Patient14	Patient14_T3	CIC-rearranged Sarcoma	On Treatment	0.061773	0.574731	0.363496	EWS
11	Patient15	Patient15_T1	CIC-rearranged Sarcoma	Relapse	1.06577e-05	0.999989	2.01291e-08	EWS
11	Patient15	Patient15_T2	CIC-rearranged Sarcoma	Relapse Treatment	0.0421599	0.24296	0.71488	NCC
11	Patient15	Patient15_T3	CIC-rearranged Sarcoma	Relapse Treatment	0.0114174	0.158116	0.830467	NCC
11	Patient15	Patient15_T4	CIC-rearranged Sarcoma	Relapse Treatment	0.000389931	0.00149653	0.998114	NCC
11	Patient15	Patient15_T5	CIC-rearranged Sarcoma	Relapse Treatment	0.000115523	0.0129515	0.986933	NCC
11	Patient15	Patient15_T6	CIC-rearranged Sarcoma	Relapse Treatment	6.91032e-06	0.000333007	0.99966	NCC
11	Patient16	Patient16_T1	CIC-rearranged Sarcoma	Diagnosis	0.000505848	0.999494	6.52553e-08	EWS
11	Patient16	Patient16_T2	CIC-rearranged Sarcoma	On Treatment	0.000193913	0.952001	0.0478055	EWS
11	Patient17	Patient17_T1	CIC-rearranged Sarcoma	Diagnosis	0.00428913	0.180205	0.815506	NCC
11	Patient18	Patient18_T1	CIC-rearranged Sarcoma	Relapse	0.00597482	0.893	0.101025	EWS
11	Patient18	Patient18_T2	CIC-rearranged Sarcoma	Relapse Treatment	0.144621	0.0711664	0.784212	NCC
11	Patient18	Patient18_T3	CIC-rearranged Sarcoma	Relapse Treatment	0.00507465	0.745774	0.249151	EWS
11	Patient18	Patient18_T4	CIC-rearranged Sarcoma	Relapse	0.00853472	0.0331555	0.95831	NCC
11	Patient18	Patient18_T5	CIC-rearranged Sarcoma	Relapse	0.0251325	0.938358	0.0365099	EWS
11	Patient18	Patient18_T6	CIC-rearranged Sarcoma	Relapse	0.00119949	0.0474292	0.951371	NCC
11	Patient18	Patient18_T7	CIC-rearranged Sarcoma	Relapse Treatment	0.0712845	0.330464	0.598252	NCC
11	Patient18	Patient18_T8	CIC-rearranged Sarcoma	Relapse Treatment	0.000162825	0.00351503	0.996322	NCC
11	Patient18	Patient18_T9	CIC-rearranged Sarcoma	Relapse Treatment	0.236832	0.763166	1.87496e-06	EWS
11	Patient19	Patient19_T1	CIC-rearranged Sarcoma	Diagnosis	3.06323e-05	0.00509629	0.994873	NCC
11	Patient1	Patient1_T1	CIC-rearranged Sarcoma	Diagnosis	2.21263e-06	0.999998	4.13896e-09	EWS
11	Patient1	Patient1_T2	CIC-rearranged Sarcoma	On Treatment	0.0171523	0.286865	0.695982	NCC
11	Patient1	Patient1_T3	CIC-rearranged Sarcoma	On Treatment	0.00672998	0.0835984	0.909672	NCC
11	Patient20	Patient20_T1	CIC-rearranged Sarcoma	On Treatment	1.32443e-07	1.12548e-05	0.999989	NCC
11	Patient20	Patient20_T2	CIC-rearranged Sarcoma	On Treatment	5.91011e-05	0.0350412	0.9649	NCC
11	Patient21	Patient21_T1	CIC-rearranged Sarcoma	On Treatment	0.515586	0.417093	0.0673204	CIC
11	Patient21	Patient21_T2	CIC-rearranged Sarcoma	On Treatment	1.10582e-07	3.3816e-06	0.999997	NCC
11	Patient21	Patient21_T3	CIC-rearranged Sarcoma	On Treatment	8.95816e-05	0.00350231	0.996408	NCC
11	Patient22	Patient22_T1	CIC-rearranged Sarcoma	On Treatment	5.73696e-08	2.86718e-05	0.999971	NCC
11	Patient22	Patient22_T2	CIC-rearranged Sarcoma	On Treatment	0.000140967	0.00850906	0.99135	NCC
11	Patient23	Patient23_T1	CIC-rearranged Sarcoma	Diagnosis	0.0349458	0.965053	1.05926e-06	EWS
11	Patient23	Patient23_T2	CIC-rearranged Sarcoma	On Treatment	1.66955e-05	0.00357873	0.996405	NCC
11	Patient23	Patient23_T3	CIC-rearranged Sarcoma	On Treatment	0.000125661	0.0254101	0.974464	NCC
11	Patient23	Patient23_T4	CIC-rearranged Sarcoma	On Treatment	7.4073e-06	0.00335456	0.996638	NCC
11	Patient24	Patient24_T1	CIC-rearranged Sarcoma	On Treatment	7.34695e-05	0.147828	0.852098	NCC
11	Patient24	Patient24_T2	CIC-rearranged Sarcoma	On Treatment	0.000120053	0.000960831	0.998919	NCC
11	Patient25	Patient25_T1	CIC-rearranged Sarcoma	Diagnosis	3.19839e-07	0.999998	2.01439e-06	EWS
11	Patient25	Patient25_T2	CIC-rearranged Sarcoma	On Treatment	0.00796443	0.0148983	0.977137	NCC
11	Patient26	Patient26_T1	CIC-rearranged Sarcoma	Diagnosis	2.47554e-09	1	6.49452e-09	EWS
11	Patient26	Patient26_T3	CIC-rearranged Sarcoma	On Treatment	1.02286e-05	0.00713227	0.992858	NCC
11	Patient2	Patient2_T1	CIC-rearranged Sarcoma	Relapse	0.999177	0.000823091	4.54836e-08	CIC
11	Patient2	Patient2_T2	CIC-rearranged Sarcoma	Relapse Treatment	0.312583	0.291504	0.395912	NoPrediction
11	Patient2	Patient2_T3	CIC-rearranged Sarcoma	Relapse Treatment	0.995306	0.00453446	0.000159149	CIC
11	Patient2	Patient2_T4	CIC-rearranged Sarcoma	Relapse	0.999551	0.00044915	3.42079e-08	CIC
11	Patient3	Patient3_T1	CIC-rearranged Sarcoma	Diagnosis	6.34102e-05	0.97202	0.0279165	EWS
11	Patient3	Patient3_T2	CIC-rearranged Sarcoma	On Treatment	0.00417924	0.0286679	0.967153	NCC
11	Patient3	Patient3_T3	CIC-rearranged Sarcoma	On Treatment	0.0154809	0.155889	0.82863	NCC
11	Patient4	Patient4_T1	CIC-rearranged Sarcoma	Relapse	0.00340857	0.996591	1.65711e-07	EWS
11	Patient4	Patient4_T2	CIC-rearranged Sarcoma	Relapse Treatment	9.47189e-06	0.999991	3.08475e-08	EWS
11	Patient4	Patient4_T3	CIC-rearranged Sarcoma	Relapse Treatment	0.000305942	0.999694	4.02592e-08	EWS
11	Patient5	Patient5_T1	CIC-rearranged Sarcoma	Diagnosis	2.46229e-07	1	5.65645e-09	EWS
11	Patient5	Patient5_T2	CIC-rearranged Sarcoma	On Treatment	0.0683384	0.299635	0.632027	NCC
11	Patient5	Patient5_T3	CIC-rearranged Sarcoma	On Treatment	0.0161347	0.0717069	0.912158	NCC
11	Patient5	Patient5_T4	CIC-rearranged Sarcoma	Relapse	5.46305e-06	0.999995	9.67778e-09	EWS
11	Patient5	Patient5_T5	CIC-rearranged Sarcoma	Relapse Treatment	1.25515e-05	0.999987	4.3859e-08	EWS
11	Patient5	Patient5_T6	CIC-rearranged Sarcoma	Relapse	9.73617e-06	0.99999	1.52342e-08	EWS
11	Patient5	Patient5_T7	CIC-rearranged Sarcoma	Relapse Treatment	9.64373e-05	0.999903	5.86841e-08	EWS
11	Patient5	Patient5_T8	CIC-rearranged Sarcoma	Relapse Treatment	1.83297e-05	0.999982	5.69045e-08	EWS
11	Patient5	Patient5_T9	CIC-rearranged Sarcoma	Relapse Treatment	1.27893e-06	0.999999	6.37755e-09	EWS
11	Patient6	Patient6_T1	CIC-rearranged Sarcoma	Relapse	5.25414e-06	0.999995	2.57438e-08	EWS
11	Patient6	Patient6_T2	CIC-rearranged Sarcoma	Relapse	5.78308e-05	0.999942	5.00042e-08	EWS
11	Patient6	Patient6_T3	CIC-rearranged Sarcoma	Relapse	2.03953e-05	0.99998	2.52056e-08	EWS
11	Patient6	Patient6_T4	CIC-rearranged Sarcoma	Relapse Treatment	5.93809e-06	0.999994	1.75902e-08	EWS
11	Patient7	Patient7_T1	CIC-rearranged Sarcoma	Diagnosis	0.00135447	0.407682	0.590964	NCC
11	Patient7	Patient7_T2	CIC-rearranged Sarcoma	On Treatment	2.94165e-05	0.000208212	0.999762	NCC
11	Patient7	Patient7_T3	CIC-rearranged Sarcoma	On Treatment	0.00224394	0.32443	0.673326	NCC
11	Patient8	Patient8_T1	CIC-rearranged Sarcoma	Diagnosis	0.000505176	0.999495	8.15654e-08	EWS
11	Patient8	Patient8_T2	CIC-rearranged Sarcoma	On Treatment	0.000542582	0.0194706	0.979987	NCC
11	Patient8	Patient8_T3	CIC-rearranged Sarcoma	On Treatment	0.000238925	0.000613262	0.999148	NCC
11	Patient8	Patient8_T4	CIC-rearranged Sarcoma	Relapse	0.00328474	0.996715	3.55312e-07	EWS
11	Patient9	Patient9_T1	CIC-rearranged Sarcoma	Diagnosis	0.00326382	0.996736	2.94161e-07	EWS
11	Patient9	Patient9_T2	CIC-rearranged Sarcoma	On Treatment	0.00209701	0.161034	0.836869	NCC
11	Patient9	Patient9_T3	CIC-rearranged Sarcoma	On Treatment	0.00676054	0.0234799	0.96976	NCC
11	NCC0003	NCC0003_D1_Merged	CIC-rearranged Sarcoma		0.0123673	0.0198537	0.967779	NCC
11	NCC0006	NCC0006_D2	CIC-rearranged Sarcoma		2.07369e-05	0.000144517	0.999835	NCC
11	NCC0007	NCC0007_D1_Merged	CIC-rearranged Sarcoma		0.00103691	0.00881036	0.990153	NCC
11	NCC0010	NCC0010	CIC-rearranged Sarcoma		0.00189965	0.000854227	0.997246	NCC
11	NCC0011	NCC0011	CIC-rearranged Sarcoma		2.27919e-05	0.000431717	0.999545	NCC
11	NCC0012	NCC0012	CIC-rearranged Sarcoma		2.20071e-05	0.000139097	0.999839	NCC
11	NCC0017	NCC0017	CIC-rearranged Sarcoma		1.82912e-06	2.15102e-05	0.999977	NCC
11	NCC0018	NCC0018	CIC-rearranged Sarcoma		1.05415e-05	3.75299e-05	0.999952	NCC
11	NCC0019	NCC0019	CIC-rearranged Sarcoma		0.0120141	0.287273	0.700713	NCC
11	NCC0020	NCC0020	CIC-rearranged Sarcoma		1.3672e-05	0.000434084	0.999552	NCC
11	NCC0021	NCC0021	CIC-rearranged Sarcoma		0.00028349	0.0339679	0.965749	NCC
11	NCC0022	NCC0022	CIC-rearranged Sarcoma		0.000109068	0.148564	0.851327	NCC
11	NCC0023	NCC0023	CIC-rearranged Sarcoma		0.000178568	0.00321617	0.996605	NCC
11	NCC0024	NCC0024	CIC-rearranged Sarcoma		0.0993032	0.112006	0.788691	NCC
11	NCC0025	NCC0025	CIC-rearranged Sarcoma		0.000486453	0.00199637	0.997517	NCC
11	NCC0026	NCC0026	CIC-rearranged Sarcoma		6.25686e-05	0.000202959	0.999734	NCC
11	NCC0027	NCC0027	CIC-rearranged Sarcoma		0.000459529	0.00139039	0.99815	NCC
11	NCC0028	NCC0028	CIC-rearranged Sarcoma		0.000536524	0.000617998	0.998845	NCC
11	NCC0029	NCC0029	CIC-rearranged Sarcoma		0.00826436	0.00854928	0.983186	NCC
11	NCC0030	NCC0030	CIC-rearranged Sarcoma		0.0008868	0.00865574	0.990457	NCC
11	NCC0031	NCC0031	CIC-rearranged Sarcoma		4.67405e-05	0.000427025	0.999526	NCC
11	NCC0032	NCC0032	CIC-rearranged Sarcoma		3.17734e-05	0.0364323	0.963536	NCC
11	NCC0033	NCC0033	CIC-rearranged Sarcoma		7.41401e-05	0.0381116	0.961814	NCC
11	NCC0034	NCC0034	CIC-rearranged Sarcoma		0.000249641	0.00308796	0.996662	NCC
11	NCC0038	NCC0038	CIC-rearranged Sarcoma		0.000338345	0.000772153	0.998889	NCC
11	NCC0041	NCC0041	CIC-rearranged Sarcoma		0.0101814	0.0144985	0.97532	NCC
11	NCC0045	NCC0045	CIC-rearranged Sarcoma		0.000666497	0.0477141	0.951619	NCC
11	NCC0059	NCC0059	CIC-rearranged Sarcoma		0.00203726	0.0110268	0.986936	NCC
11	NCC0061	NCC0061	CIC-rearranged Sarcoma		6.12896e-07	1.77233e-05	0.999982	NCC
11	NCC0071	NCC0071	CIC-rearranged Sarcoma		5.49894e-06	0.000427233	0.999567	NCC
11	NCC0074	NCC0074	CIC-rearranged Sarcoma		3.96732e-05	0.000254823	0.999706	NCC
11	NCC0080	NCC0080_D3	CIC-rearranged Sarcoma		6.89573e-06	0.000760647	0.999232	NCC
11	NCC0087	NCC0087	CIC-rearranged Sarcoma		0.000158409	0.115475	0.884367	NCC
11	NCC0090	NCC0090	CIC-rearranged Sarcoma		0.000130176	0.0050165	0.994853	NCC
11	NCC0101	NCC0101	CIC-rearranged Sarcoma		0.0521334	0.269027	0.678839	NCC
11	NCC0106	NCC0106	CIC-rearranged Sarcoma		0.165997	0.774597	0.0594059	EWS
11	NCC0107	NCC0107_D3	CIC-rearranged Sarcoma		1.46963e-06	9.80531e-06	0.999989	NCC
11	NCC0110	NCC0110_D1_M070	CIC-rearranged Sarcoma		5.98037e-07	0.000277367	0.999722	NCC
11	NCC0111	NCC0111_D1_M063	CIC-rearranged Sarcoma		6.48345e-06	0.000120297	0.999873	NCC
11	NCC0116	NCC0116_D1	CIC-rearranged Sarcoma		9.05614e-07	2.54762e-05	0.999974	NCC
11	NCC0117	NCC0117_D1	CIC-rearranged Sarcoma		8.18244e-06	1.08984e-05	0.999981	NCC
11	NCC0123	NCC0123_D1	CIC-rearranged Sarcoma		0.328998	0.058451	0.612551	NCC
11	NCC0124	NCC0124_D1	CIC-rearranged Sarcoma		0.000985388	0.00598334	0.993031	NCC
11	NCC0125	NCC0125_D1	CIC-rearranged Sarcoma		0.0509717	0.11755	0.831478	NCC
12	Patient10	Patient10_T1	CIC-rearranged Sarcoma	Relapse	0.999992	7.5487e-06	1.08193e-07	CIC
12	Patient10	Patient10_T2	CIC-rearranged Sarcoma	Relapse Treatment	0.999926	7.35122e-05	1.62656e-09	CIC
12	Patient11	Patient11_T1	CIC-rearranged Sarcoma	Diagnosis	0.00533032	0.0451046	0.949565	NCC
12	Patient11	Patient11_T2	CIC-rearranged Sarcoma	On Treatment	1.08145e-05	0.00033881	0.99965	NCC
12	Patient11	Patient11_T3	CIC-rearranged Sarcoma	On Treatment	0.00309829	0.935277	0.061625	EWS
12	Patient12	Patient12_T1	CIC-rearranged Sarcoma	Diagnosis	0.419593	0.244719	0.335687	NoPrediction
12	Patient12	Patient12_T2	CIC-rearranged Sarcoma	On Treatment	0.00574843	0.0754416	0.91881	NCC
12	Patient13	Patient13_T1	CIC-rearranged Sarcoma	Diagnosis	0.999918	8.19115e-05	1.19307e-08	CIC
12	Patient13	Patient13_T2	CIC-rearranged Sarcoma	Relapse	0.0244106	0.0459102	0.929679	NCC
12	Patient13	Patient13_T3	CIC-rearranged Sarcoma	Relapse	0.990962	0.00903766	5.51741e-07	CIC
12	Patient13	Patient13_T4	CIC-rearranged Sarcoma	Relapse	0.994113	0.00588631	3.07684e-07	CIC
12	Patient14	Patient14_T1	CIC-rearranged Sarcoma	Diagnosis	0.0101968	0.451204	0.538599	NCC
12	Patient14	Patient14_T2	CIC-rearranged Sarcoma	On Treatment	0.0538128	0.80369	0.142497	EWS
12	Patient14	Patient14_T3	CIC-rearranged Sarcoma	On Treatment	0.0253354	0.390959	0.583706	NCC
12	Patient15	Patient15_T1	CIC-rearranged Sarcoma	Relapse	7.28214e-06	0.999993	3.53445e-08	EWS
12	Patient15	Patient15_T2	CIC-rearranged Sarcoma	Relapse Treatment	0.0480829	0.319969	0.631948	NCC
12	Patient15	Patient15_T3	CIC-rearranged Sarcoma	Relapse Treatment	0.0190099	0.0546824	0.926308	NCC
12	Patient15	Patient15_T4	CIC-rearranged Sarcoma	Relapse Treatment	0.00034287	0.00213632	0.997521	NCC
12	Patient15	Patient15_T5	CIC-rearranged Sarcoma	Relapse Treatment	0.000892804	0.0673369	0.93177	NCC
12	Patient15	Patient15_T6	CIC-rearranged Sarcoma	Relapse Treatment	9.24532e-06	0.00037801	0.999613	NCC
12	Patient16	Patient16_T1	CIC-rearranged Sarcoma	Diagnosis	0.000485771	0.999514	9.62018e-08	EWS
12	Patient16	Patient16_T2	CIC-rearranged Sarcoma	On Treatment	0.000361719	0.99724	0.00239838	EWS
12	Patient17	Patient17_T1	CIC-rearranged Sarcoma	Diagnosis	0.0108698	0.108813	0.880317	NCC
12	Patient18	Patient18_T1	CIC-rearranged Sarcoma	Relapse	0.0267906	0.868872	0.104338	EWS
12	Patient18	Patient18_T2	CIC-rearranged Sarcoma	Relapse Treatment	0.0368453	0.019883	0.943272	NCC
12	Patient18	Patient18_T3	CIC-rearranged Sarcoma	Relapse Treatment	0.00410786	0.710997	0.284895	EWS
12	Patient18	Patient18_T4	CIC-rearranged Sarcoma	Relapse	0.0290995	0.0409728	0.929928	NCC
12	Patient18	Patient18_T5	CIC-rearranged Sarcoma	Relapse	0.016633	0.875753	0.107613	EWS
12	Patient18	Patient18_T6	CIC-rearranged Sarcoma	Relapse	0.00425763	0.113128	0.882615	NCC
12	Patient18	Patient18_T7	CIC-rearranged Sarcoma	Relapse Treatment	0.373246	0.254444	0.37231	NoPrediction
12	Patient18	Patient18_T8	CIC-rearranged Sarcoma	Relapse Treatment	0.0001376	0.00445021	0.995412	NCC
12	Patient18	Patient18_T9	CIC-rearranged Sarcoma	Relapse Treatment	0.164327	0.835672	1.40434e-06	EWS
12	Patient19	Patient19_T1	CIC-rearranged Sarcoma	Diagnosis	3.27105e-05	0.0106675	0.9893	NCC
12	Patient1	Patient1_T1	CIC-rearranged Sarcoma	Diagnosis	1.7994e-06	0.999998	2.35552e-09	EWS
12	Patient1	Patient1_T2	CIC-rearranged Sarcoma	On Treatment	0.00543097	0.195727	0.798842	NCC
12	Patient1	Patient1_T3	CIC-rearranged Sarcoma	On Treatment	0.00248308	0.0585944	0.938922	NCC
12	Patient20	Patient20_T1	CIC-rearranged Sarcoma	On Treatment	8.57895e-08	9.04294e-06	0.999991	NCC
12	Patient20	Patient20_T2	CIC-rearranged Sarcoma	On Treatment	8.8713e-05	0.0269038	0.973007	NCC
12	Patient21	Patient21_T1	CIC-rearranged Sarcoma	On Treatment	0.298722	0.688607	0.0126708	EWS
12	Patient21	Patient21_T2	CIC-rearranged Sarcoma	On Treatment	8.97865e-08	5.68049e-06	0.999994	NCC
12	Patient21	Patient21_T3	CIC-rearranged Sarcoma	On Treatment	2.41889e-05	0.00143607	0.99854	NCC
12	Patient22	Patient22_T1	CIC-rearranged Sarcoma	On Treatment	1.62732e-07	1.70071e-05	0.999983	NCC
12	Patient22	Patient22_T2	CIC-rearranged Sarcoma	On Treatment	0.0021849	0.0207717	0.977043	NCC
12	Patient23	Patient23_T1	CIC-rearranged Sarcoma	Diagnosis	0.0218307	0.978168	9.83164e-07	EWS
12	Patient23	Patient23_T2	CIC-rearranged Sarcoma	On Treatment	3.01782e-05	0.0254052	0.974565	NCC
12	Patient23	Patient23_T3	CIC-rearranged Sarcoma	On Treatment	0.00010099	0.0163068	0.983592	NCC
12	Patient23	Patient23_T4	CIC-rearranged Sarcoma	On Treatment	3.04824e-05	0.00545592	0.994514	NCC
12	Patient24	Patient24_T1	CIC-rearranged Sarcoma	On Treatment	0.000156038	0.150464	0.84938	NCC
12	Patient24	Patient24_T2	CIC-rearranged Sarcoma	On Treatment	0.000583591	0.00207421	0.997342	NCC
12	Patient25	Patient25_T1	CIC-rearranged Sarcoma	Diagnosis	2.22233e-07	0.999999	8.30832e-07	EWS
12	Patient25	Patient25_T2	CIC-rearranged Sarcoma	On Treatment	0.00351455	0.00798599	0.988499	NCC
12	Patient26	Patient26_T1	CIC-rearranged Sarcoma	Diagnosis	8.78122e-10	1	1.8733e-09	EWS
12	Patient26	Patient26_T3	CIC-rearranged Sarcoma	On Treatment	2.37778e-05	0.0740145	0.925962	NCC
12	Patient2	Patient2_T1	CIC-rearranged Sarcoma	Relapse	0.998255	0.00174501	2.87375e-07	CIC
12	Patient2	Patient2_T2	CIC-rearranged Sarcoma	Relapse Treatment	0.362271	0.439376	0.198352	NoPrediction
12	Patient2	Patient2_T3	CIC-rearranged Sarcoma	Relapse Treatment	0.991796	0.00684955	0.00135439	CIC
12	Patient2	Patient2_T4	CIC-rearranged Sarcoma	Relapse	0.999242	0.000758403	9.26878e-08	CIC
12	Patient3	Patient3_T1	CIC-rearranged Sarcoma	Diagnosis	2.28978e-05	0.984884	0.015093	EWS
12	Patient3	Patient3_T2	CIC-rearranged Sarcoma	On Treatment	0.0162355	0.104369	0.879395	NCC
12	Patient3	Patient3_T3	CIC-rearranged Sarcoma	On Treatment	0.00426177	0.509952	0.485786	EWS
12	Patient4	Patient4_T1	CIC-rearranged Sarcoma	Relapse	0.00759587	0.992404	4.13167e-07	EWS
12	Patient4	Patient4_T2	CIC-rearranged Sarcoma	Relapse Treatment	1.02398e-05	0.99999	1.12465e-07	EWS
12	Patient4	Patient4_T3	CIC-rearranged Sarcoma	Relapse Treatment	0.000279246	0.999721	8.54975e-08	EWS
12	Patient5	Patient5_T1	CIC-rearranged Sarcoma	Diagnosis	1.10051e-07	1	4.29668e-09	EWS
12	Patient5	Patient5_T2	CIC-rearranged Sarcoma	On Treatment	0.161037	0.46408	0.374884	NoPrediction
12	Patient5	Patient5_T3	CIC-rearranged Sarcoma	On Treatment	0.0280967	0.0883809	0.883522	NCC
12	Patient5	Patient5_T4	CIC-rearranged Sarcoma	Relapse	1.75085e-06	0.999998	4.72299e-09	EWS
12	Patient5	Patient5_T5	CIC-rearranged Sarcoma	Relapse Treatment	6.30845e-06	0.999994	3.42594e-08	EWS
12	Patient5	Patient5_T6	CIC-rearranged Sarcoma	Relapse	5.31781e-06	0.999995	6.3845e-09	EWS
12	Patient5	Patient5_T7	CIC-rearranged Sarcoma	Relapse Treatment	2.62801e-05	0.999974	1.9168e-08	EWS
12	Patient5	Patient5_T8	CIC-rearranged Sarcoma	Relapse Treatment	7.77032e-06	0.999992	2.23981e-08	EWS
12	Patient5	Patient5_T9	CIC-rearranged Sarcoma	Relapse Treatment	8.09402e-07	0.999999	3.1827e-09	EWS
12	Patient6	Patient6_T1	CIC-rearranged Sarcoma	Relapse	6.43772e-06	0.999994	2.54247e-08	EWS
12	Patient6	Patient6_T2	CIC-rearranged Sarcoma	Relapse	6.63149e-05	0.999934	6.66166e-08	EWS
12	Patient6	Patient6_T3	CIC-rearranged Sarcoma	Relapse	3.0657e-05	0.999969	3.74691e-08	EWS
12	Patient6	Patient6_T4	CIC-rearranged Sarcoma	Relapse Treatment	2.91619e-06	0.999997	1.17298e-08	EWS
12	Patient7	Patient7_T1	CIC-rearranged Sarcoma	Diagnosis	0.000663567	0.35234	0.646996	NCC
12	Patient7	Patient7_T2	CIC-rearranged Sarcoma	On Treatment	9.26614e-05	0.00110988	0.998797	NCC
12	Patient7	Patient7_T3	CIC-rearranged Sarcoma	On Treatment	0.00562305	0.399097	0.59528	NCC
12	Patient8	Patient8_T1	CIC-rearranged Sarcoma	Diagnosis	0.000866465	0.999133	9.6252e-08	EWS
12	Patient8	Patient8_T2	CIC-rearranged Sarcoma	On Treatment	0.00346927	0.0846639	0.911867	NCC
12	Patient8	Patient8_T3	CIC-rearranged Sarcoma	On Treatment	0.000904527	0.0044554	0.99464	NCC
12	Patient8	Patient8_T4	CIC-rearranged Sarcoma	Relapse	0.00615608	0.993843	4.74186e-07	EWS
12	Patient9	Patient9_T1	CIC-rearranged Sarcoma	Diagnosis	0.00191118	0.998089	2.13474e-07	EWS
12	Patient9	Patient9_T2	CIC-rearranged Sarcoma	On Treatment	0.00231348	0.157107	0.840579	NCC
12	Patient9	Patient9_T3	CIC-rearranged Sarcoma	On Treatment	0.0252874	0.0704401	0.904273	NCC
12	NCC0003	NCC0003_D1_Merged	CIC-rearranged Sarcoma		0.0381511	0.0240282	0.937821	NCC
12	NCC0004	NCC0004_D2_M063	CIC-rearranged Sarcoma		1.179e-06	4.01609e-05	0.999959	NCC
12	NCC0006	NCC0006_D2	CIC-rearranged Sarcoma		3.67289e-05	0.000333563	0.99963	NCC
12	NCC0007	NCC0007_D1_Merged	CIC-rearranged Sarcoma		0.00128401	0.0265095	0.972207	NCC
12	NCC0011	NCC0011	CIC-rearranged Sarcoma		2.60543e-05	0.00122596	0.998748	NCC
12	NCC0012	NCC0012	CIC-rearranged Sarcoma		0.000137399	0.000114359	0.999748	NCC
12	NCC0016	NCC0016	CIC-rearranged Sarcoma		0.00325007	0.0133901	0.98336	NCC
12	NCC0017	NCC0017	CIC-rearranged Sarcoma		1.98526e-06	1.01016e-05	0.999988	NCC
12	NCC0018	NCC0018	CIC-rearranged Sarcoma		7.62028e-06	5.66453e-05	0.999936	NCC
12	NCC0019	NCC0019	CIC-rearranged Sarcoma		0.0107099	0.363319	0.625971	NCC
12	NCC0020	NCC0020	CIC-rearranged Sarcoma		1.55235e-05	0.000328703	0.999656	NCC
12	NCC0021	NCC0021	CIC-rearranged Sarcoma		0.00242135	0.0535944	0.943984	NCC
12	NCC0022	NCC0022	CIC-rearranged Sarcoma		0.00016112	0.149915	0.849924	NCC
12	NCC0023	NCC0023	CIC-rearranged Sarcoma		0.000355355	0.0194661	0.980179	NCC
12	NCC0024	NCC0024	CIC-rearranged Sarcoma		0.155223	0.101364	0.743413	NCC
12	NCC0025	NCC0025	CIC-rearranged Sarcoma		0.00252707	0.0172871	0.980186	NCC
12	NCC0026	NCC0026	CIC-rearranged Sarcoma		1.58313e-05	8.39915e-05	0.9999	NCC
12	NCC0027	NCC0027	CIC-rearranged Sarcoma		0.000200941	0.000835276	0.998964	NCC
12	NCC0028	NCC0028	CIC-rearranged Sarcoma		0.00109995	0.00268305	0.996217	NCC
12	NCC0029	NCC0029	CIC-rearranged Sarcoma		0.00699947	0.0123313	0.980669	NCC
12	NCC0030	NCC0030	CIC-rearranged Sarcoma		0.00489532	0.00847598	0.986629	NCC
12	NCC0031	NCC0031	CIC-rearranged Sarcoma		8.05534e-05	0.00173438	0.998185	NCC
12	NCC0032	NCC0032	CIC-rearranged Sarcoma		3.72137e-05	0.0159321	0.984031	NCC
12	NCC0033	NCC0033	CIC-rearranged Sarcoma		0.00013557	0.046133	0.953731	NCC
12	NCC0034	NCC0034	CIC-rearranged Sarcoma		0.000107809	0.00123616	0.998656	NCC
12	NCC0036	NCC0036	CIC-rearranged Sarcoma		0.00555054	0.534391	0.460058	EWS
12	NCC0039	NCC0039	CIC-rearranged Sarcoma		0.00128815	0.0345123	0.9642	NCC
12	NCC0040	NCC0040	CIC-rearranged Sarcoma		2.89779e-06	1.15229e-05	0.999986	NCC
12	NCC0062	NCC0062	CIC-rearranged Sarcoma		0.00173435	0.049349	0.948917	NCC
12	NCC0066	NCC0066	CIC-rearranged Sarcoma		0.00103653	0.00263735	0.996326	NCC
12	NCC0068	NCC0068	CIC-rearranged Sarcoma		7.48049e-05	0.00315113	0.996774	NCC
12	NCC0074	NCC0074	CIC-rearranged Sarcoma		2.50376e-05	0.000145537	0.999829	NCC
12	NCC0080	NCC0080_D3	CIC-rearranged Sarcoma		5.12529e-06	0.000140086	0.999855	NCC
12	NCC0082	NCC0082_D1_M059	CIC-rearranged Sarcoma		0.086619	0.241486	0.671895	NCC
12	NCC0087	NCC0087	CIC-rearranged Sarcoma		9.48362e-05	0.0319276	0.967978	NCC
12	NCC0093	NCC0093	CIC-rearranged Sarcoma		0.0393181	0.119772	0.84091	NCC
12	NCC0095	NCC0095	CIC-rearranged Sarcoma		0.0228865	0.189992	0.787121	NCC
12	NCC0105	NCC0105	CIC-rearranged Sarcoma		0.389982	0.446564	0.163454	NoPrediction
12	NCC0107	NCC0107_D3	CIC-rearranged Sarcoma		2.99231e-06	1.57906e-05	0.999981	NCC
12	NCC0108	NCC0108_D1_M070	CIC-rearranged Sarcoma		9.23178e-06	0.00590659	0.994084	NCC
12	NCC0114	NCC0114_D2	CIC-rearranged Sarcoma		0.0325486	0.919616	0.0478352	EWS
12	NCC0116	NCC0116_D1	CIC-rearranged Sarcoma		2.002e-06	9.05748e-05	0.999907	NCC
12	NCC0120	NCC0120_D1	CIC-rearranged Sarcoma		1.08646e-05	0.000318882	0.99967	NCC
12	NCC0124	NCC0124_D1	CIC-rearranged Sarcoma		4.63895e-05	0.00339874	0.996555	NCC
13	Patient10	Patient10_T1	CIC-rearranged Sarcoma	Relapse	0.999995	5.30795e-06	6.82144e-08	CIC
13	Patient10	Patient10_T2	CIC-rearranged Sarcoma	Relapse Treatment	0.99986	0.000139824	4.02314e-09	CIC
13	Patient11	Patient11_T1	CIC-rearranged Sarcoma	Diagnosis	0.00168342	0.047599	0.950718	NCC
13	Patient11	Patient11_T2	CIC-rearranged Sarcoma	On Treatment	5.53624e-06	8.2857e-05	0.999912	NCC
13	Patient11	Patient11_T3	CIC-rearranged Sarcoma	On Treatment	0.0269386	0.621789	0.351273	EWS
13	Patient12	Patient12_T1	CIC-rearranged Sarcoma	Diagnosis	0.0666494	0.171048	0.762303	NCC
13	Patient12	Patient12_T2	CIC-rearranged Sarcoma	On Treatment	0.00530695	0.019562	0.975131	NCC
13	Patient13	Patient13_T1	CIC-rearranged Sarcoma	Diagnosis	0.999948	5.22071e-05	6.63902e-09	CIC
13	Patient13	Patient13_T2	CIC-rearranged Sarcoma	Relapse	0.0105443	0.0338824	0.955573	NCC
13	Patient13	Patient13_T3	CIC-rearranged Sarcoma	Relapse	0.996051	0.00394908	2.0639e-07	CIC
13	Patient13	Patient13_T4	CIC-rearranged Sarcoma	Relapse	0.998689	0.00131079	1.32172e-07	CIC
13	Patient14	Patient14_T1	CIC-rearranged Sarcoma	Diagnosis	0.00402029	0.857025	0.138954	EWS
13	Patient14	Patient14_T2	CIC-rearranged Sarcoma	On Treatment	0.0459962	0.452915	0.501089	NCC
13	Patient14	Patient14_T3	CIC-rearranged Sarcoma	On Treatment	0.0243774	0.221108	0.754514	NCC
13	Patient15	Patient15_T1	CIC-rearranged Sarcoma	Relapse	6.4099e-06	0.999994	1.48772e-08	EWS
13	Patient15	Patient15_T2	CIC-rearranged Sarcoma	Relapse Treatment	0.0141102	0.0978616	0.888028	NCC
13	Patient15	Patient15_T3	CIC-rearranged Sarcoma	Relapse Treatment	0.00322779	0.0306165	0.966156	NCC
13	Patient15	Patient15_T4	CIC-rearranged Sarcoma	Relapse Treatment	0.000504196	0.000539934	0.998956	NCC
13	Patient15	Patient15_T5	CIC-rearranged Sarcoma	Relapse Treatment	0.000222953	0.00752937	0.992248	NCC
13	Patient15	Patient15_T6	CIC-rearranged Sarcoma	Relapse Treatment	2.59671e-05	0.000787139	0.999187	NCC
13	Patient16	Patient16_T1	CIC-rearranged Sarcoma	Diagnosis	9.53644e-05	0.999905	3.04625e-08	EWS
13	Patient16	Patient16_T2	CIC-rearranged Sarcoma	On Treatment	2.69625e-05	0.99215	0.00782332	EWS
13	Patient17	Patient17_T1	CIC-rearranged Sarcoma	Diagnosis	0.0287254	0.0407013	0.930573	NCC
13	Patient18	Patient18_T1	CIC-rearranged Sarcoma	Relapse	0.0204782	0.40541	0.574112	NCC
13	Patient18	Patient18_T2	CIC-rearranged Sarcoma	Relapse Treatment	0.0847785	0.2261	0.689122	NCC
13	Patient18	Patient18_T3	CIC-rearranged Sarcoma	Relapse Treatment	0.0087506	0.420847	0.570402	NCC
13	Patient18	Patient18_T4	CIC-rearranged Sarcoma	Relapse	0.00285271	0.0311516	0.965996	NCC
13	Patient18	Patient18_T5	CIC-rearranged Sarcoma	Relapse	0.0316707	0.935035	0.0332942	EWS
13	Patient18	Patient18_T6	CIC-rearranged Sarcoma	Relapse	0.000944143	0.0183363	0.98072	NCC
13	Patient18	Patient18_T7	CIC-rearranged Sarcoma	Relapse Treatment	0.112573	0.786706	0.100721	EWS
13	Patient18	Patient18_T8	CIC-rearranged Sarcoma	Relapse Treatment	0.000290878	0.0562717	0.943437	NCC
13	Patient18	Patient18_T9	CIC-rearranged Sarcoma	Relapse Treatment	0.100385	0.899613	2.20798e-06	EWS
13	Patient19	Patient19_T1	CIC-rearranged Sarcoma	Diagnosis	5.66474e-06	0.000378232	0.999616	NCC
13	Patient1	Patient1_T1	CIC-rearranged Sarcoma	Diagnosis	7.67163e-07	0.999999	3.28412e-09	EWS
13	Patient1	Patient1_T2	CIC-rearranged Sarcoma	On Treatment	0.00493415	0.517789	0.477277	EWS
13	Patient1	Patient1_T3	CIC-rearranged Sarcoma	On Treatment	0.00115315	0.0381096	0.960737	NCC
13	Patient20	Patient20_T1	CIC-rearranged Sarcoma	On Treatment	1.04789e-07	5.64389e-06	0.999994	NCC
13	Patient20	Patient20_T2	CIC-rearranged Sarcoma	On Treatment	8.49849e-05	0.0267323	0.973183	NCC
13	Patient21	Patient21_T1	CIC-rearranged Sarcoma	On Treatment	0.134365	0.772529	0.0931063	EWS
13	Patient21	Patient21_T2	CIC-rearranged Sarcoma	On Treatment	2.08686e-07	6.34023e-06	0.999993	NCC
13	Patient21	Patient21_T3	CIC-rearranged Sarcoma	On Treatment	5.31561e-05	0.000826305	0.999121	NCC
13	Patient22	Patient22_T1	CIC-rearranged Sarcoma	On Treatment	2.00347e-07	1.99264e-05	0.99998	NCC
13	Patient22	Patient22_T2	CIC-rearranged Sarcoma	On Treatment	0.000218628	0.00239631	0.997385	NCC
13	Patient23	Patient23_T1	CIC-rearranged Sarcoma	Diagnosis	0.0267114	0.973288	7.81707e-07	EWS
13	Patient23	Patient23_T2	CIC-rearranged Sarcoma	On Treatment	5.33179e-05	0.00600117	0.993946	NCC
13	Patient23	Patient23_T3	CIC-rearranged Sarcoma	On Treatment	3.40222e-05	0.0249195	0.975047	NCC
13	Patient23	Patient23_T4	CIC-rearranged Sarcoma	On Treatment	3.50551e-05	0.00278254	0.997182	NCC
13	Patient24	Patient24_T1	CIC-rearranged Sarcoma	On Treatment	0.000319369	0.0331992	0.966481	NCC
13	Patient24	Patient24_T2	CIC-rearranged Sarcoma	On Treatment	0.00111922	0.00156835	0.997312	NCC
13	Patient25	Patient25_T1	CIC-rearranged Sarcoma	Diagnosis	8.27403e-08	0.999999	1.00198e-06	EWS
13	Patient25	Patient25_T2	CIC-rearranged Sarcoma	On Treatment	0.000839876	0.00525947	0.993901	NCC
13	Patient26	Patient26_T1	CIC-rearranged Sarcoma	Diagnosis	1.50413e-09	1	1.63533e-09	EWS
13	Patient26	Patient26_T3	CIC-rearranged Sarcoma	On Treatment	1.11241e-05	0.0347537	0.965235	NCC
13	Patient2	Patient2_T1	CIC-rearranged Sarcoma	Relapse	0.999486	0.000513855	2.92033e-08	CIC
13	Patient2	Patient2_T2	CIC-rearranged Sarcoma	Relapse Treatment	0.281672	0.505816	0.212512	EWS
13	Patient2	Patient2_T3	CIC-rearranged Sarcoma	Relapse Treatment	0.992041	0.00771547	0.000243456	CIC
13	Patient2	Patient2_T4	CIC-rearranged Sarcoma	Relapse	0.999521	0.000479452	2.76798e-08	CIC
13	Patient3	Patient3_T1	CIC-rearranged Sarcoma	Diagnosis	1.82656e-05	0.992259	0.00772306	EWS
13	Patient3	Patient3_T2	CIC-rearranged Sarcoma	On Treatment	0.00473383	0.0368659	0.9584	NCC
13	Patient3	Patient3_T3	CIC-rearranged Sarcoma	On Treatment	0.0554358	0.37678	0.567784	NCC
13	Patient4	Patient4_T1	CIC-rearranged Sarcoma	Relapse	0.00357878	0.996421	1.85577e-07	EWS
13	Patient4	Patient4_T2	CIC-rearranged Sarcoma	Relapse Treatment	3.07437e-06	0.999997	3.23773e-08	EWS
13	Patient4	Patient4_T3	CIC-rearranged Sarcoma	Relapse Treatment	0.000125789	0.999874	3.11958e-08	EWS
13	Patient5	Patient5_T1	CIC-rearranged Sarcoma	Diagnosis	1.31866e-07	1	4.52601e-09	EWS
13	Patient5	Patient5_T2	CIC-rearranged Sarcoma	On Treatment	0.058786	0.175661	0.765553	NCC
13	Patient5	Patient5_T3	CIC-rearranged Sarcoma	On Treatment	0.0050488	0.198531	0.79642	NCC
13	Patient5	Patient5_T4	CIC-rearranged Sarcoma	Relapse	2.79746e-06	0.999997	5.32551e-09	EWS
13	Patient5	Patient5_T5	CIC-rearranged Sarcoma	Relapse Treatment	6.26613e-06	0.999994	1.90591e-08	EWS
13	Patient5	Patient5_T6	CIC-rearranged Sarcoma	Relapse	1.17594e-05	0.999988	1.21729e-08	EWS
13	Patient5	Patient5_T7	CIC-rearranged Sarcoma	Relapse Treatment	2.64917e-05	0.999973	3.24763e-08	EWS
13	Patient5	Patient5_T8	CIC-rearranged Sarcoma	Relapse Treatment	7.33685e-06	0.999993	1.46502e-08	EWS
13	Patient5	Patient5_T9	CIC-rearranged Sarcoma	Relapse Treatment	9.23968e-07	0.999999	8.38713e-09	EWS
13	Patient6	Patient6_T1	CIC-rearranged Sarcoma	Relapse	2.33754e-06	0.999998	1.43724e-08	EWS
13	Patient6	Patient6_T2	CIC-rearranged Sarcoma	Relapse	1.73146e-05	0.999983	3.16764e-08	EWS
13	Patient6	Patient6_T3	CIC-rearranged Sarcoma	Relapse	1.46359e-05	0.999985	1.84318e-08	EWS
13	Patient6	Patient6_T4	CIC-rearranged Sarcoma	Relapse Treatment	1.94397e-06	0.999998	7.49424e-09	EWS
13	Patient7	Patient7_T1	CIC-rearranged Sarcoma	Diagnosis	9.69327e-05	0.266797	0.733106	NCC
13	Patient7	Patient7_T2	CIC-rearranged Sarcoma	On Treatment	0.00014837	0.000664134	0.999187	NCC
13	Patient7	Patient7_T3	CIC-rearranged Sarcoma	On Treatment	0.0114397	0.388559	0.600001	NCC
13	Patient8	Patient8_T1	CIC-rearranged Sarcoma	Diagnosis	0.000481737	0.999518	9.53653e-08	EWS
13	Patient8	Patient8_T2	CIC-rearranged Sarcoma	On Treatment	0.000295398	0.285479	0.714226	NCC
13	Patient8	Patient8_T3	CIC-rearranged Sarcoma	On Treatment	0.000233935	0.0152432	0.984523	NCC
13	Patient8	Patient8_T4	CIC-rearranged Sarcoma	Relapse	0.00194803	0.998052	2.00586e-07	EWS
13	Patient9	Patient9_T1	CIC-rearranged Sarcoma	Diagnosis	0.00144641	0.998553	2.13247e-07	EWS
13	Patient9	Patient9_T2	CIC-rearranged Sarcoma	On Treatment	0.00186582	0.114125	0.884009	NCC
13	Patient9	Patient9_T3	CIC-rearranged Sarcoma	On Treatment	0.0124037	0.0502171	0.937379	NCC
13	NCC0002	NCC0002_D1_Merged	CIC-rearranged Sarcoma		0.000674158	0.00339027	0.995936	NCC
13	NCC0004	NCC0004_D2_M063	CIC-rearranged Sarcoma		3.67925e-07	2.11422e-05	0.999978	NCC
13	NCC0005	NCC0005_D1_Merged	CIC-rearranged Sarcoma		5.58215e-06	0.000103214	0.999891	NCC
13	NCC0006	NCC0006_D2	CIC-rearranged Sarcoma		3.91961e-05	0.000404317	0.999556	NCC
13	NCC0010	NCC0010	CIC-rearranged Sarcoma		0.00086016	0.000812471	0.998327	NCC
13	NCC0011	NCC0011	CIC-rearranged Sarcoma		1.43697e-05	0.00068305	0.999303	NCC
13	NCC0012	NCC0012	CIC-rearranged Sarcoma		0.000343379	0.000142683	0.999514	NCC
13	NCC0017	NCC0017	CIC-rearranged Sarcoma		9.59285e-07	1.13834e-05	0.999988	NCC
13	NCC0018	NCC0018	CIC-rearranged Sarcoma		2.25378e-06	4.08271e-05	0.999957	NCC
13	NCC0019	NCC0019	CIC-rearranged Sarcoma		0.00460349	0.184912	0.810485	NCC
13	NCC0020	NCC0020	CIC-rearranged Sarcoma		2.06378e-06	0.000540016	0.999458	NCC
13	NCC0021	NCC0021	CIC-rearranged Sarcoma		0.000434747	0.0405536	0.959012	NCC
13	NCC0022	NCC0022	CIC-rearranged Sarcoma		7.88036e-05	0.0299184	0.970003	NCC
13	NCC0023	NCC0023	CIC-rearranged Sarcoma		0.000142131	0.00512681	0.994731	NCC
13	NCC0024	NCC0024	CIC-rearranged Sarcoma		0.130588	0.0438383	0.825573	NCC
13	NCC0025	NCC0025	CIC-rearranged Sarcoma		0.00062099	0.0238357	0.975543	NCC
13	NCC0026	NCC0026	CIC-rearranged Sarcoma		0.000376736	0.000223856	0.999399	NCC
13	NCC0027	NCC0027	CIC-rearranged Sarcoma		0.000597229	0.00114099	0.998262	NCC
13	NCC0028	NCC0028	CIC-rearranged Sarcoma		0.000282591	0.00142942	0.998288	NCC
13	NCC0029	NCC0029	CIC-rearranged Sarcoma		0.00130655	0.0329231	0.96577	NCC
13	NCC0030	NCC0030	CIC-rearranged Sarcoma		0.000812783	0.00937906	0.989808	NCC
13	NCC0031	NCC0031	CIC-rearranged Sarcoma		7.78362e-05	0.00145631	0.998466	NCC
13	NCC0032	NCC0032	CIC-rearranged Sarcoma		1.24988e-05	0.0107169	0.989271	NCC
13	NCC0033	NCC0033	CIC-rearranged Sarcoma		0.000536562	0.0495324	0.949931	NCC
13	NCC0034	NCC0034	CIC-rearranged Sarcoma		1.65283e-05	0.000124544	0.999859	NCC
13	NCC0039	NCC0039	CIC-rearranged Sarcoma		0.000182503	0.000901962	0.998916	NCC
13	NCC0042	NCC0042	CIC-rearranged Sarcoma		2.54161e-06	4.64392e-05	0.999951	NCC
13	NCC0043	NCC0043	CIC-rearranged Sarcoma		0.0216608	0.008358	0.969981	NCC
13	NCC0044	NCC0044	CIC-rearranged Sarcoma		0.000323	0.00152345	0.998154	NCC
13	NCC0055	NCC0055	CIC-rearranged Sarcoma		8.21292e-05	0.000660166	0.999258	NCC
13	NCC0065	NCC0065	CIC-rearranged Sarcoma		6.43959e-05	0.00137826	0.998557	NCC
13	NCC0072	NCC0072	CIC-rearranged Sarcoma		0.00346646	0.00125785	0.995276	NCC
13	NCC0080	NCC0080_D3	CIC-rearranged Sarcoma		5.20302e-06	6.06473e-05	0.999934	NCC
13	NCC0085	NCC0085	CIC-rearranged Sarcoma		6.98944e-05	0.000198273	0.999732	NCC
13	NCC0086	NCC0086	CIC-rearranged Sarcoma		0.563117	0.0641008	0.372783	CIC
13	NCC0093	NCC0093	CIC-rearranged Sarcoma		0.00163541	0.07074	0.927625	NCC
13	NCC0102	NCC0102	CIC-rearranged Sarcoma		5.11647e-06	0.000312898	0.999682	NCC
13	NCC0107	NCC0107_D3	CIC-rearranged Sarcoma		5.02147e-06	2.70126e-05	0.999968	NCC
13	NCC0109	NCC0109_D1_M070	CIC-rearranged Sarcoma		2.70712e-06	0.000108094	0.999889	NCC
13	NCC0115	NCC0115_D1	CIC-rearranged Sarcoma		2.42637e-05	0.000212047	0.999764	NCC
13	NCC0118	NCC0118_D1	CIC-rearranged Sarcoma		1.15501e-07	2.84384e-05	0.999971	NCC
13	NCC0121	NCC0121_D1	CIC-rearranged Sarcoma		0.000281699	0.150314	0.849404	NCC
13	NCC0124	NCC0124_D1	CIC-rearranged Sarcoma		0.000160723	0.00493939	0.9949	NCC
13	NCC0126	NCC0126_D1	CIC-rearranged Sarcoma		0.0010982	0.748786	0.250115	EWS
14	Patient10	Patient10_T1	CIC-rearranged Sarcoma	Relapse	0.999966	3.35722e-05	1.42687e-07	CIC
14	Patient10	Patient10_T2	CIC-rearranged Sarcoma	Relapse Treatment	0.999638	0.000361551	6.08334e-09	CIC
14	Patient11	Patient11_T1	CIC-rearranged Sarcoma	Diagnosis	0.00400414	0.00565976	0.990336	NCC
14	Patient11	Patient11_T2	CIC-rearranged Sarcoma	On Treatment	1.28777e-05	0.000170974	0.999816	NCC
14	Patient11	Patient11_T3	CIC-rearranged Sarcoma	On Treatment	0.00392745	0.788016	0.208056	EWS
14	Patient12	Patient12_T1	CIC-rearranged Sarcoma	Diagnosis	0.190139	0.210447	0.599414	NCC
14	Patient12	Patient12_T2	CIC-rearranged Sarcoma	On Treatment	0.000937041	0.0250597	0.974003	NCC
14	Patient13	Patient13_T1	CIC-rearranged Sarcoma	Diagnosis	0.999876	0.000124042	7.37258e-09	CIC
14	Patient13	Patient13_T2	CIC-rearranged Sarcoma	Relapse	0.0425913	0.0761517	0.881257	NCC
14	Patient13	Patient13_T3	CIC-rearranged Sarcoma	Relapse	0.995914	0.00408611	1.47938e-07	CIC
14	Patient13	Patient13_T4	CIC-rearranged Sarcoma	Relapse	0.997249	0.0027507	1.36787e-07	CIC
14	Patient14	Patient14_T1	CIC-rearranged Sarcoma	Diagnosis	0.0324064	0.601034	0.366559	EWS
14	Patient14	Patient14_T2	CIC-rearranged Sarcoma	On Treatment	0.0704664	0.534117	0.395416	EWS
14	Patient14	Patient14_T3	CIC-rearranged Sarcoma	On Treatment	0.00911121	0.0966364	0.894252	NCC
14	Patient15	Patient15_T1	CIC-rearranged Sarcoma	Relapse	8.9096e-06	0.999991	1.82331e-08	EWS
14	Patient15	Patient15_T2	CIC-rearranged Sarcoma	Relapse Treatment	0.0429553	0.564027	0.393018	EWS
14	Patient15	Patient15_T3	CIC-rearranged Sarcoma	Relapse Treatment	0.0711512	0.248051	0.680798	NCC
14	Patient15	Patient15_T4	CIC-rearranged Sarcoma	Relapse Treatment	0.000361598	0.0010173	0.998621	NCC
14	Patient15	Patient15_T5	CIC-rearranged Sarcoma	Relapse Treatment	0.000251634	0.0759242	0.923824	NCC
14	Patient15	Patient15_T6	CIC-rearranged Sarcoma	Relapse Treatment	0.00012665	0.0032508	0.996623	NCC
14	Patient16	Patient16_T1	CIC-rearranged Sarcoma	Diagnosis	0.000641348	0.999359	7.50149e-08	EWS
14	Patient16	Patient16_T2	CIC-rearranged Sarcoma	On Treatment	0.000224136	0.991656	0.00812003	EWS
14	Patient17	Patient17_T1	CIC-rearranged Sarcoma	Diagnosis	0.00762936	0.0523181	0.940053	NCC
14	Patient18	Patient18_T1	CIC-rearranged Sarcoma	Relapse	0.0053721	0.939671	0.0549566	EWS
14	Patient18	Patient18_T2	CIC-rearranged Sarcoma	Relapse Treatment	0.0327189	0.0738935	0.893388	NCC
14	Patient18	Patient18_T3	CIC-rearranged Sarcoma	Relapse Treatment	0.00221501	0.805846	0.191939	EWS
14	Patient18	Patient18_T4	CIC-rearranged Sarcoma	Relapse	0.00454898	0.0939288	0.901522	NCC
14	Patient18	Patient18_T5	CIC-rearranged Sarcoma	Relapse	0.00404015	0.963374	0.0325862	EWS
14	Patient18	Patient18_T6	CIC-rearranged Sarcoma	Relapse	0.000204776	0.0263534	0.973442	NCC
14	Patient18	Patient18_T7	CIC-rearranged Sarcoma	Relapse Treatment	0.148945	0.338813	0.512242	NCC
14	Patient18	Patient18_T8	CIC-rearranged Sarcoma	Relapse Treatment	0.000125931	0.00315856	0.996716	NCC
14	Patient18	Patient18_T9	CIC-rearranged Sarcoma	Relapse Treatment	0.135921	0.864077	2.16379e-06	EWS
14	Patient19	Patient19_T1	CIC-rearranged Sarcoma	Diagnosis	1.74565e-05	0.00734779	0.992635	NCC
14	Patient1	Patient1_T1	CIC-rearranged Sarcoma	Diagnosis	6.73944e-07	0.999999	1.20316e-09	EWS
14	Patient1	Patient1_T2	CIC-rearranged Sarcoma	On Treatment	0.0102024	0.245346	0.744452	NCC
14	Patient1	Patient1_T3	CIC-rearranged Sarcoma	On Treatment	0.00109419	0.0701094	0.928796	NCC
14	Patient20	Patient20_T1	CIC-rearranged Sarcoma	On Treatment	4.54082e-07	2.05435e-05	0.999979	NCC
14	Patient20	Patient20_T2	CIC-rearranged Sarcoma	On Treatment	0.000148325	0.120459	0.879393	NCC
14	Patient21	Patient21_T1	CIC-rearranged Sarcoma	On Treatment	0.277369	0.641195	0.0814362	EWS
14	Patient21	Patient21_T2	CIC-rearranged Sarcoma	On Treatment	1.07207e-07	1.01749e-05	0.99999	NCC
14	Patient21	Patient21_T3	CIC-rearranged Sarcoma	On Treatment	0.000131821	0.0199984	0.97987	NCC
14	Patient22	Patient22_T1	CIC-rearranged Sarcoma	On Treatment	2.00084e-07	2.11241e-05	0.999979	NCC
14	Patient22	Patient22_T2	CIC-rearranged Sarcoma	On Treatment	0.000647787	0.0122328	0.987119	NCC
14	Patient23	Patient23_T1	CIC-rearranged Sarcoma	Diagnosis	0.0452827	0.954716	1.71086e-06	EWS
14	Patient23	Patient23_T2	CIC-rearranged Sarcoma	On Treatment	2.44178e-05	0.0371419	0.962834	NCC
14	Patient23	Patient23_T3	CIC-rearranged Sarcoma	On Treatment	0.000142693	0.00804793	0.991809	NCC
14	Patient23	Patient23_T4	CIC-rearranged Sarcoma	On Treatment	4.49892e-05	0.00387204	0.996083	NCC
14	Patient24	Patient24_T1	CIC-rearranged Sarcoma	On Treatment	8.62625e-05	0.12516	0.874754	NCC
14	Patient24	Patient24_T2	CIC-rearranged Sarcoma	On Treatment	0.000175499	0.00214459	0.99768	NCC
14	Patient25	Patient25_T1	CIC-rearranged Sarcoma	Diagnosis	3.00041e-07	0.999999	8.22676e-07	EWS
14	Patient25	Patient25_T2	CIC-rearranged Sarcoma	On Treatment	0.00646335	0.00564811	0.987889	NCC
14	Patient26	Patient26_T1	CIC-rearranged Sarcoma	Diagnosis	8.5831e-10	1	2.04071e-09	EWS
14	Patient26	Patient26_T3	CIC-rearranged Sarcoma	On Treatment	1.66003e-05	0.0805104	0.919473	NCC
14	Patient2	Patient2_T1	CIC-rearranged Sarcoma	Relapse	0.997073	0.00292663	1.2016e-07	CIC
14	Patient2	Patient2_T2	CIC-rearranged Sarcoma	Relapse Treatment	0.162863	0.459256	0.377881	NoPrediction
14	Patient2	Patient2_T3	CIC-rearranged Sarcoma	Relapse Treatment	0.992368	0.00717281	0.000458862	CIC
14	Patient2	Patient2_T4	CIC-rearranged Sarcoma	Relapse	0.998717	0.00128277	9.13136e-08	CIC
14	Patient3	Patient3_T1	CIC-rearranged Sarcoma	Diagnosis	6.06552e-06	0.989343	0.0106509	EWS
14	Patient3	Patient3_T2	CIC-rearranged Sarcoma	On Treatment	0.00480384	0.125094	0.870103	NCC
14	Patient3	Patient3_T3	CIC-rearranged Sarcoma	On Treatment	0.00950418	0.363701	0.626795	NCC
14	Patient4	Patient4_T1	CIC-rearranged Sarcoma	Relapse	0.00405484	0.995945	1.88293e-07	EWS
14	Patient4	Patient4_T2	CIC-rearranged Sarcoma	Relapse Treatment	6.8255e-06	0.999993	1.52431e-08	EWS
14	Patient4	Patient4_T3	CIC-rearranged Sarcoma	Relapse Treatment	0.000192987	0.999807	3.31331e-08	EWS
14	Patient5	Patient5_T1	CIC-rearranged Sarcoma	Diagnosis	1.41486e-07	1	6.83026e-09	EWS
14	Patient5	Patient5_T2	CIC-rearranged Sarcoma	On Treatment	0.038741	0.2284	0.732859	NCC
14	Patient5	Patient5_T3	CIC-rearranged Sarcoma	On Treatment	0.0249448	0.101871	0.873184	NCC
14	Patient5	Patient5_T4	CIC-rearranged Sarcoma	Relapse	2.81937e-06	0.999997	6.60377e-09	EWS
14	Patient5	Patient5_T5	CIC-rearranged Sarcoma	Relapse Treatment	7.20841e-06	0.999993	1.21336e-08	EWS
14	Patient5	Patient5_T6	CIC-rearranged Sarcoma	Relapse	8.43281e-06	0.999992	1.60499e-08	EWS
14	Patient5	Patient5_T7	CIC-rearranged Sarcoma	Relapse Treatment	2.13278e-05	0.999979	2.24813e-08	EWS
14	Patient5	Patient5_T8	CIC-rearranged Sarcoma	Relapse Treatment	2.27427e-05	0.999977	3.96717e-08	EWS
14	Patient5	Patient5_T9	CIC-rearranged Sarcoma	Relapse Treatment	9.11535e-07	0.999999	4.55914e-09	EWS
14	Patient6	Patient6_T1	CIC-rearranged Sarcoma	Relapse	5.14717e-06	0.999995	1.28981e-08	EWS
14	Patient6	Patient6_T2	CIC-rearranged Sarcoma	Relapse	5.2598e-05	0.999947	3.10827e-08	EWS
14	Patient6	Patient6_T3	CIC-rearranged Sarcoma	Relapse	2.9097e-05	0.999971	1.97596e-08	EWS
14	Patient6	Patient6_T4	CIC-rearranged Sarcoma	Relapse Treatment	2.75053e-06	0.999997	1.28512e-08	EWS
14	Patient7	Patient7_T1	CIC-rearranged Sarcoma	Diagnosis	0.000498772	0.84714	0.152362	EWS
14	Patient7	Patient7_T2	CIC-rearranged Sarcoma	On Treatment	5.67511e-05	0.000783708	0.99916	NCC
14	Patient7	Patient7_T3	CIC-rearranged Sarcoma	On Treatment	0.00539134	0.375715	0.618894	NCC
14	Patient8	Patient8_T1	CIC-rearranged Sarcoma	Diagnosis	0.000495387	0.999504	1.12114e-07	EWS
14	Patient8	Patient8_T2	CIC-rearranged Sarcoma	On Treatment	0.000664409	0.116618	0.882718	NCC
14	Patient8	Patient8_T3	CIC-rearranged Sarcoma	On Treatment	0.000671304	0.00336796	0.995961	NCC
14	Patient8	Patient8_T4	CIC-rearranged Sarcoma	Relapse	0.00492345	0.995076	3.82089e-07	EWS
14	Patient9	Patient9_T1	CIC-rearranged Sarcoma	Diagnosis	0.00271082	0.997289	3.57493e-07	EWS
14	Patient9	Patient9_T2	CIC-rearranged Sarcoma	On Treatment	0.00350227	0.20023	0.796268	NCC
14	Patient9	Patient9_T3	CIC-rearranged Sarcoma	On Treatment	0.0134008	0.0687879	0.917811	NCC
14	NCC0001	NCC0001_D1_Merged	CIC-rearranged Sarcoma		6.05939e-05	0.000609999	0.999329	NCC
14	NCC0006	NCC0006_D2	CIC-rearranged Sarcoma		7.81871e-06	0.000265166	0.999727	NCC
14	NCC0008	NCC0008_D1_Merged	CIC-rearranged Sarcoma		7.19569e-06	0.00032847	0.999664	NCC
14	NCC0011	NCC0011	CIC-rearranged Sarcoma		4.09844e-05	0.00275334	0.997206	NCC
14	NCC0012	NCC0012	CIC-rearranged Sarcoma		9.96788e-05	0.000219062	0.999681	NCC
14	NCC0013	NCC0013	CIC-rearranged Sarcoma		0.000816505	0.0207943	0.978389	NCC
14	NCC0017	NCC0017	CIC-rearranged Sarcoma		9.35572e-07	1.80509e-05	0.999981	NCC
14	NCC0018	NCC0018	CIC-rearranged Sarcoma		4.53828e-06	8.94588e-05	0.999906	NCC
14	NCC0019	NCC0019	CIC-rearranged Sarcoma		0.00511193	0.226577	0.768311	NCC
14	NCC0020	NCC0020	CIC-rearranged Sarcoma		1.78587e-05	0.0018479	0.998134	NCC
14	NCC0021	NCC0021	CIC-rearranged Sarcoma		0.0018805	0.162424	0.835695	NCC
14	NCC0022	NCC0022	CIC-rearranged Sarcoma		8.18099e-05	0.168068	0.83185	NCC
14	NCC0023	NCC0023	CIC-rearranged Sarcoma		0.0005553	0.00772985	0.991715	NCC
14	NCC0024	NCC0024	CIC-rearranged Sarcoma		0.0404555	0.074776	0.884768	NCC
14	NCC0025	NCC0025	CIC-rearranged Sarcoma		0.00404976	0.0179939	0.977956	NCC
14	NCC0026	NCC0026	CIC-rearranged Sarcoma		8.96271e-05	0.000339276	0.999571	NCC
14	NCC0027	NCC0027	CIC-rearranged Sarcoma		0.000669493	0.00316647	0.996164	NCC
14	NCC0028	NCC0028	CIC-rearranged Sarcoma		0.000284298	0.00266495	0.997051	NCC
14	NCC0029	NCC0029	CIC-rearranged Sarcoma		0.0196495	0.0519204	0.92843	NCC
14	NCC0030	NCC0030	CIC-rearranged Sarcoma		0.00112848	0.0117672	0.987104	NCC
14	NCC0031	NCC0031	CIC-rearranged Sarcoma		4.05969e-05	0.00108765	0.998872	NCC
14	NCC0032	NCC0032	CIC-rearranged Sarcoma		2.9284e-05	0.0360298	0.963941	NCC
14	NCC0033	NCC0033	CIC-rearranged Sarcoma		8.90518e-05	0.211901	0.78801	NCC
14	NCC0034	NCC0034	CIC-rearranged Sarcoma		9.78429e-05	0.00155884	0.998343	NCC
14	NCC0035	NCC0035	CIC-rearranged Sarcoma		0.00690984	0.0178077	0.975282	NCC
14	NCC0036	NCC0036	CIC-rearranged Sarcoma		0.00248958	0.984909	0.0126016	EWS
14	NCC0044	NCC0044	CIC-rearranged Sarcoma		7.07928e-05	0.000322622	0.999607	NCC
14	NCC0048	NCC0048	CIC-rearranged Sarcoma		0.00175291	0.0120587	0.986188	NCC
14	NCC0062	NCC0062	CIC-rearranged Sarcoma		0.00153228	0.197845	0.800623	NCC
14	NCC0070	NCC0070	CIC-rearranged Sarcoma		4.89698e-06	0.00109392	0.998901	NCC
14	NCC0071	NCC0071	CIC-rearranged Sarcoma		7.36217e-06	0.000132835	0.99986	NCC
14	NCC0080	NCC0080_D3	CIC-rearranged Sarcoma		7.30692e-06	0.000798401	0.999194	NCC
14	NCC0081	NCC0081_D3_M076	CIC-rearranged Sarcoma		1.38726e-06	1.70961e-05	0.999982	NCC
14	NCC0082	NCC0082_D1_M059	CIC-rearranged Sarcoma		0.0730665	0.463554	0.46338	NoPrediction
14	NCC0090	NCC0090	CIC-rearranged Sarcoma		0.000105709	0.00184608	0.998048	NCC
14	NCC0095	NCC0095	CIC-rearranged Sarcoma		0.00650602	0.248533	0.744961	NCC
14	NCC0099	NCC0099	CIC-rearranged Sarcoma		0.00535559	0.570493	0.424151	EWS
14	NCC0106	NCC0106	CIC-rearranged Sarcoma		0.020211	0.977172	0.00261684	EWS
14	NCC0107	NCC0107_D3	CIC-rearranged Sarcoma		3.63481e-06	1.40263e-05	0.999982	NCC
14	NCC0112	NCC0112_D1_M063	CIC-rearranged Sarcoma		8.30897e-06	0.000147037	0.999845	NCC
14	NCC0113	NCC0113_D1_M070	CIC-rearranged Sarcoma		0.000168447	0.000259157	0.999572	NCC
14	NCC0120	NCC0120_D1	CIC-rearranged Sarcoma		3.13883e-05	0.000427587	0.999541	NCC
14	NCC0124	NCC0124_D1	CIC-rearranged Sarcoma		7.85493e-05	0.00476051	0.995161	NCC
14	NCC0126	NCC0126_D1	CIC-rearranged Sarcoma		0.000207198	0.899083	0.10071	EWS
15	Patient10	Patient10_T1	CIC-rearranged Sarcoma	Relapse	0.999996	3.74386e-06	1.56834e-08	CIC
15	Patient10	Patient10_T2	CIC-rearranged Sarcoma	Relapse Treatment	0.999962	3.77912e-05	1.00346e-09	CIC
15	Patient11	Patient11_T1	CIC-rearranged Sarcoma	Diagnosis	0.0276949	0.0220057	0.950299	NCC
15	Patient11	Patient11_T2	CIC-rearranged Sarcoma	On Treatment	3.11712e-05	0.000147247	0.999822	NCC
15	Patient11	Patient11_T3	CIC-rearranged Sarcoma	On Treatment	0.00730958	0.722392	0.270298	EWS
15	Patient12	Patient12_T1	CIC-rearranged Sarcoma	Diagnosis	0.282014	0.24549	0.472495	NoPrediction
15	Patient12	Patient12_T2	CIC-rearranged Sarcoma	On Treatment	0.00533622	0.0646065	0.930057	NCC
15	Patient13	Patient13_T1	CIC-rearranged Sarcoma	Diagnosis	0.999853	0.000147093	7.85071e-09	CIC
15	Patient13	Patient13_T2	CIC-rearranged Sarcoma	Relapse	0.114693	0.1426	0.742706	NCC
15	Patient13	Patient13_T3	CIC-rearranged Sarcoma	Relapse	0.991757	0.00824235	2.93832e-07	CIC
15	Patient13	Patient13_T4	CIC-rearranged Sarcoma	Relapse	0.99599	0.00400955	1.63157e-07	CIC
15	Patient14	Patient14_T1	CIC-rearranged Sarcoma	Diagnosis	0.00942469	0.627352	0.363223	EWS
15	Patient14	Patient14_T2	CIC-rearranged Sarcoma	On Treatment	0.0458204	0.480019	0.47416	NoPrediction
15	Patient14	Patient14_T3	CIC-rearranged Sarcoma	On Treatment	0.0208358	0.237889	0.741275	NCC
15	Patient15	Patient15_T1	CIC-rearranged Sarcoma	Relapse	4.37372e-06	0.999996	1.34012e-08	EWS
15	Patient15	Patient15_T2	CIC-rearranged Sarcoma	Relapse Treatment	0.0480327	0.376588	0.575379	NCC
15	Patient15	Patient15_T3	CIC-rearranged Sarcoma	Relapse Treatment	0.0374151	0.109415	0.85317	NCC
15	Patient15	Patient15_T4	CIC-rearranged Sarcoma	Relapse Treatment	0.0012254	0.00160059	0.997174	NCC
15	Patient15	Patient15_T5	CIC-rearranged Sarcoma	Relapse Treatment	0.00045203	0.0086997	0.990848	NCC
15	Patient15	Patient15_T6	CIC-rearranged Sarcoma	Relapse Treatment	7.3373e-05	0.000406736	0.99952	NCC
15	Patient16	Patient16_T1	CIC-rearranged Sarcoma	Diagnosis	0.000406066	0.999594	6.75699e-08	EWS
15	Patient16	Patient16_T2	CIC-rearranged Sarcoma	On Treatment	0.000316717	0.951857	0.0478266	EWS
15	Patient17	Patient17_T1	CIC-rearranged Sarcoma	Diagnosis	0.0154322	0.101896	0.882672	NCC
15	Patient18	Patient18_T1	CIC-rearranged Sarcoma	Relapse	0.0314375	0.777891	0.190671	EWS
15	Patient18	Patient18_T2	CIC-rearranged Sarcoma	Relapse Treatment	0.150342	0.107336	0.742321	NCC
15	Patient18	Patient18_T3	CIC-rearranged Sarcoma	Relapse Treatment	0.00406573	0.696708	0.299226	EWS
15	Patient18	Patient18_T4	CIC-rearranged Sarcoma	Relapse	0.0196882	0.0465797	0.933732	NCC
15	Patient18	Patient18_T5	CIC-rearranged Sarcoma	Relapse	0.0135443	0.881945	0.104511	EWS
15	Patient18	Patient18_T6	CIC-rearranged Sarcoma	Relapse	0.00143569	0.0330354	0.965529	NCC
15	Patient18	Patient18_T7	CIC-rearranged Sarcoma	Relapse Treatment	0.285882	0.311231	0.402887	NoPrediction
15	Patient18	Patient18_T8	CIC-rearranged Sarcoma	Relapse Treatment	0.00113788	0.0295678	0.969294	NCC
15	Patient18	Patient18_T9	CIC-rearranged Sarcoma	Relapse Treatment	0.166901	0.833097	1.46194e-06	EWS
15	Patient19	Patient19_T1	CIC-rearranged Sarcoma	Diagnosis	4.1701e-05	0.00418551	0.995773	NCC
15	Patient1	Patient1_T1	CIC-rearranged Sarcoma	Diagnosis	9.5576e-07	0.999999	1.6383e-09	EWS
15	Patient1	Patient1_T2	CIC-rearranged Sarcoma	On Treatment	0.0172522	0.0570563	0.925692	NCC
15	Patient1	Patient1_T3	CIC-rearranged Sarcoma	On Treatment	0.0213223	0.0789837	0.899694	NCC
15	Patient20	Patient20_T1	CIC-rearranged Sarcoma	On Treatment	4.25533e-07	2.24491e-05	0.999977	NCC
15	Patient20	Patient20_T2	CIC-rearranged Sarcoma	On Treatment	0.000442733	0.0617483	0.937809	NCC
15	Patient21	Patient21_T1	CIC-rearranged Sarcoma	On Treatment	0.534766	0.421326	0.043908	CIC
15	Patient21	Patient21_T2	CIC-rearranged Sarcoma	On Treatment	5.82958e-07	8.18484e-06	0.999991	NCC
15	Patient21	Patient21_T3	CIC-rearranged Sarcoma	On Treatment	0.000177833	0.00185703	0.997965	NCC
15	Patient22	Patient22_T1	CIC-rearranged Sarcoma	On Treatment	3.74604e-07	2.33354e-05	0.999976	NCC
15	Patient22	Patient22_T2	CIC-rearranged Sarcoma	On Treatment	0.000592421	0.0135779	0.98583	NCC
15	Patient23	Patient23_T1	CIC-rearranged Sarcoma	Diagnosis	0.032856	0.967143	7.27572e-07	EWS
15	Patient23	Patient23_T2	CIC-rearranged Sarcoma	On Treatment	4.97437e-05	0.0434995	0.956451	NCC
15	Patient23	Patient23_T3	CIC-rearranged Sarcoma	On Treatment	1.91123e-05	0.0104604	0.989521	NCC
15	Patient23	Patient23_T4	CIC-rearranged Sarcoma	On Treatment	0.000232067	0.0260429	0.973725	NCC
15	Patient24	Patient24_T1	CIC-rearranged Sarcoma	On Treatment	0.000238946	0.204643	0.795118	NCC
15	Patient24	Patient24_T2	CIC-rearranged Sarcoma	On Treatment	0.00117025	0.00316583	0.995664	NCC
15	Patient25	Patient25_T1	CIC-rearranged Sarcoma	Diagnosis	1.06611e-07	0.999997	3.37493e-06	EWS
15	Patient25	Patient25_T2	CIC-rearranged Sarcoma	On Treatment	0.0446978	0.0218273	0.933475	NCC
15	Patient26	Patient26_T1	CIC-rearranged Sarcoma	Diagnosis	1.96259e-09	1	1.11874e-08	EWS
15	Patient26	Patient26_T3	CIC-rearranged Sarcoma	On Treatment	2.70222e-05	0.0124207	0.987552	NCC
15	Patient2	Patient2_T1	CIC-rearranged Sarcoma	Relapse	0.997703	0.00229652	1.92219e-07	CIC
15	Patient2	Patient2_T2	CIC-rearranged Sarcoma	Relapse Treatment	0.267405	0.429524	0.30307	NoPrediction
15	Patient2	Patient2_T3	CIC-rearranged Sarcoma	Relapse Treatment	0.9973	0.00197593	0.000723696	CIC
15	Patient2	Patient2_T4	CIC-rearranged Sarcoma	Relapse	0.999137	0.000862879	4.80108e-08	CIC
15	Patient3	Patient3_T1	CIC-rearranged Sarcoma	Diagnosis	5.60637e-05	0.947737	0.0522074	EWS
15	Patient3	Patient3_T2	CIC-rearranged Sarcoma	On Treatment	0.0209085	0.309628	0.669464	NCC
15	Patient3	Patient3_T3	CIC-rearranged Sarcoma	On Treatment	0.0257123	0.35759	0.616698	NCC
15	Patient4	Patient4_T1	CIC-rearranged Sarcoma	Relapse	0.00189951	0.9981	7.85032e-08	EWS
15	Patient4	Patient4_T2	CIC-rearranged Sarcoma	Relapse Treatment	3.16783e-06	0.999997	2.06631e-08	EWS
15	Patient4	Patient4_T3	CIC-rearranged Sarcoma	Relapse Treatment	6.30867e-05	0.999937	2.27902e-08	EWS
15	Patient5	Patient5_T1	CIC-rearranged Sarcoma	Diagnosis	5.52883e-08	1	5.65977e-09	EWS
15	Patient5	Patient5_T2	CIC-rearranged Sarcoma	On Treatment	0.0517061	0.140152	0.808142	NCC
15	Patient5	Patient5_T3	CIC-rearranged Sarcoma	On Treatment	0.0437453	0.104105	0.852149	NCC
15	Patient5	Patient5_T4	CIC-rearranged Sarcoma	Relapse	1.2754e-06	0.999999	6.12564e-09	EWS
15	Patient5	Patient5_T5	CIC-rearranged Sarcoma	Relapse Treatment	3.91412e-06	0.999996	4.80935e-08	EWS
15	Patient5	Patient5_T6	CIC-rearranged Sarcoma	Relapse	3.71667e-06	0.999996	1.06778e-08	EWS
15	Patient5	Patient5_T7	CIC-rearranged Sarcoma	Relapse Treatment	1.12896e-05	0.999989	2.7708e-08	EWS
15	Patient5	Patient5_T8	CIC-rearranged Sarcoma	Relapse Treatment	6.75165e-06	0.999993	2.91512e-08	EWS
15	Patient5	Patient5_T9	CIC-rearranged Sarcoma	Relapse Treatment	4.8056e-07	1	6.66056e-09	EWS
15	Patient6	Patient6_T1	CIC-rearranged Sarcoma	Relapse	3.2001e-06	0.999997	1.56215e-08	EWS
15	Patient6	Patient6_T2	CIC-rearranged Sarcoma	Relapse	4.30251e-05	0.999957	4.14357e-08	EWS
15	Patient6	Patient6_T3	CIC-rearranged Sarcoma	Relapse	1.7455e-05	0.999983	2.51383e-08	EWS
15	Patient6	Patient6_T4	CIC-rearranged Sarcoma	Relapse Treatment	2.35531e-06	0.999998	1.11596e-08	EWS
15	Patient7	Patient7_T1	CIC-rearranged Sarcoma	Diagnosis	0.00115495	0.700429	0.298416	EWS
15	Patient7	Patient7_T2	CIC-rearranged Sarcoma	On Treatment	8.07826e-05	0.00260205	0.997317	NCC
15	Patient7	Patient7_T3	CIC-rearranged Sarcoma	On Treatment	0.0159951	0.261822	0.722183	NCC
15	Patient8	Patient8_T1	CIC-rearranged Sarcoma	Diagnosis	0.000569395	0.999431	8.13582e-08	EWS
15	Patient8	Patient8_T2	CIC-rearranged Sarcoma	On Treatment	0.00173253	0.0766013	0.921666	NCC
15	Patient8	Patient8_T3	CIC-rearranged Sarcoma	On Treatment	0.000749942	0.00378499	0.995465	NCC
15	Patient8	Patient8_T4	CIC-rearranged Sarcoma	Relapse	0.00281535	0.997184	2.32837e-07	EWS
15	Patient9	Patient9_T1	CIC-rearranged Sarcoma	Diagnosis	0.00114295	0.998857	2.81591e-07	EWS
15	Patient9	Patient9_T2	CIC-rearranged Sarcoma	On Treatment	0.00850454	0.340412	0.651084	NCC
15	Patient9	Patient9_T3	CIC-rearranged Sarcoma	On Treatment	0.0832262	0.0561905	0.860583	NCC
15	NCC0002	NCC0002_D1_Merged	CIC-rearranged Sarcoma		0.0234273	0.12089	0.855682	NCC
15	NCC0006	NCC0006_D2	CIC-rearranged Sarcoma		0.000212374	0.00074085	0.999047	NCC
15	NCC0011	NCC0011	CIC-rearranged Sarcoma		4.84862e-05	0.0016118	0.99834	NCC
15	NCC0012	NCC0012	CIC-rearranged Sarcoma		3.89251e-05	0.000122692	0.999838	NCC
15	NCC0016	NCC0016	CIC-rearranged Sarcoma		0.00568796	0.0475853	0.946727	NCC
15	NCC0017	NCC0017	CIC-rearranged Sarcoma		1.63292e-06	8.34188e-06	0.99999	NCC
15	NCC0018	NCC0018	CIC-rearranged Sarcoma		2.79568e-05	0.000191424	0.999781	NCC
15	NCC0019	NCC0019	CIC-rearranged Sarcoma		0.00413632	0.686865	0.308999	EWS
15	NCC0020	NCC0020	CIC-rearranged Sarcoma		2.80981e-05	0.0014767	0.998495	NCC
15	NCC0021	NCC0021	CIC-rearranged Sarcoma		0.00298488	0.0452071	0.951808	NCC
15	NCC0022	NCC0022	CIC-rearranged Sarcoma		0.000157634	0.131497	0.868345	NCC
15	NCC0023	NCC0023	CIC-rearranged Sarcoma		0.000205636	0.00706099	0.992733	NCC
15	NCC0024	NCC0024	CIC-rearranged Sarcoma		0.0665143	0.072206	0.86128	NCC
15	NCC0025	NCC0025	CIC-rearranged Sarcoma		0.004595	0.00393124	0.991474	NCC
15	NCC0026	NCC0026	CIC-rearranged Sarcoma		6.67937e-05	0.000346483	0.999587	NCC
15	NCC0027	NCC0027	CIC-rearranged Sarcoma		0.00211009	0.00382983	0.99406	NCC
15	NCC0028	NCC0028	CIC-rearranged Sarcoma		0.000385222	0.00163364	0.997981	NCC
15	NCC0029	NCC0029	CIC-rearranged Sarcoma		0.00767525	0.0122279	0.980097	NCC
15	NCC0030	NCC0030	CIC-rearranged Sarcoma		0.000570066	0.00931447	0.990115	NCC
15	NCC0031	NCC0031	CIC-rearranged Sarcoma		0.000269746	0.00841947	0.991311	NCC
15	NCC0032	NCC0032	CIC-rearranged Sarcoma		5.2731e-05	0.0144727	0.985475	NCC
15	NCC0033	NCC0033	CIC-rearranged Sarcoma		0.000415375	0.0769346	0.92265	NCC
15	NCC0034	NCC0034	CIC-rearranged Sarcoma		0.000178527	0.00678976	0.993032	NCC
15	NCC0039	NCC0039	CIC-rearranged Sarcoma		0.00228367	0.0173247	0.980392	NCC
15	NCC0043	NCC0043	CIC-rearranged Sarcoma		0.13544	0.0257192	0.838841	NCC
15	NCC0061	NCC0061	CIC-rearranged Sarcoma		4.24902e-06	2.80137e-05	0.999968	NCC
15	NCC0065	NCC0065	CIC-rearranged Sarcoma		0.000469729	0.00256552	0.996965	NCC
15	NCC0072	NCC0072	CIC-rearranged Sarcoma		0.00199502	0.00126545	0.99674	NCC
15	NCC0077	NCC0077	CIC-rearranged Sarcoma		0.00204803	0.00251911	0.995433	NCC
15	NCC0079	NCC0079	CIC-rearranged Sarcoma		0.0904713	0.0203574	0.889171	NCC
15	NCC0080	NCC0080_D3	CIC-rearranged Sarcoma		9.38554e-06	0.0003111	0.99968	NCC
15	NCC0081	NCC0081_D3_M076	CIC-rearranged Sarcoma		5.33113e-06	2.44555e-05	0.99997	NCC
15	NCC0083	NCC0083_D1_M055	CIC-rearranged Sarcoma		0.0610917	0.0971952	0.841713	NCC
15	NCC0086	NCC0086	CIC-rearranged Sarcoma		0.588201	0.0554395	0.35636	CIC
15	NCC0087	NCC0087	CIC-rearranged Sarcoma		3.77985e-05	0.0127385	0.987224	NCC
15	NCC0093	NCC0093	CIC-rearranged Sarcoma		0.0104464	0.0578829	0.931671	NCC
15	NCC0106	NCC0106	CIC-rearranged Sarcoma		0.0561858	0.824655	0.119159	EWS
15	NCC0107	NCC0107_D3	CIC-rearranged Sarcoma		6.53493e-06	2.54177e-05	0.999968	NCC
15	NCC0110	NCC0110_D1_M070	CIC-rearranged Sarcoma		1.19245e-06	0.000268431	0.99973	NCC
15	NCC0112	NCC0112_D1_M063	CIC-rearranged Sarcoma		7.74987e-05	0.000244227	0.999678	NCC
15	NCC0119	NCC0119_D1	CIC-rearranged Sarcoma		3.41522e-06	0.00150833	0.998488	NCC
15	NCC0121	NCC0121_D1	CIC-rearranged Sarcoma		0.00533995	0.291971	0.702689	NCC
15	NCC0123	NCC0123_D1	CIC-rearranged Sarcoma		0.369851	0.167606	0.462542	NoPrediction
15	NCC0124	NCC0124_D1	CIC-rearranged Sarcoma		0.000431528	0.00511274	0.994456	NCC
16	Patient10	Patient10_T1	CIC-rearranged Sarcoma	Relapse	0.999993	7.41901e-06	5.15279e-08	CIC
16	Patient10	Patient10_T2	CIC-rearranged Sarcoma	Relapse Treatment	0.999967	3.31422e-05	9.09628e-10	CIC
16	Patient11	Patient11_T1	CIC-rearranged Sarcoma	Diagnosis	0.0207571	0.0620113	0.917232	NCC
16	Patient11	Patient11_T2	CIC-rearranged Sarcoma	On Treatment	1.14472e-05	0.000216605	0.999772	NCC
16	Patient11	Patient11_T3	CIC-rearranged Sarcoma	On Treatment	0.00377597	0.888453	0.107771	EWS
16	Patient12	Patient12_T1	CIC-rearranged Sarcoma	Diagnosis	0.157655	0.343357	0.498988	NoPrediction
16	Patient12	Patient12_T2	CIC-rearranged Sarcoma	On Treatment	0.00123212	0.0365301	0.962238	NCC
16	Patient13	Patient13_T1	CIC-rearranged Sarcoma	Diagnosis	0.999939	6.12243e-05	3.96766e-09	CIC
16	Patient13	Patient13_T2	CIC-rearranged Sarcoma	Relapse	0.0153263	0.0130154	0.971658	NCC
16	Patient13	Patient13_T3	CIC-rearranged Sarcoma	Relapse	0.996148	0.00385145	1.43183e-07	CIC
16	Patient13	Patient13_T4	CIC-rearranged Sarcoma	Relapse	0.997864	0.00213638	9.0288e-08	CIC
16	Patient14	Patient14_T1	CIC-rearranged Sarcoma	Diagnosis	0.0116374	0.785974	0.202388	EWS
16	Patient14	Patient14_T2	CIC-rearranged Sarcoma	On Treatment	0.0531844	0.829207	0.117608	EWS
16	Patient14	Patient14_T3	CIC-rearranged Sarcoma	On Treatment	0.0151426	0.394193	0.590664	NCC
16	Patient15	Patient15_T1	CIC-rearranged Sarcoma	Relapse	6.68264e-06	0.999993	1.71084e-08	EWS
16	Patient15	Patient15_T2	CIC-rearranged Sarcoma	Relapse Treatment	0.038453	0.213004	0.748543	NCC
16	Patient15	Patient15_T3	CIC-rearranged Sarcoma	Relapse Treatment	0.00938835	0.070532	0.92008	NCC
16	Patient15	Patient15_T4	CIC-rearranged Sarcoma	Relapse Treatment	0.000376155	0.00141381	0.99821	NCC
16	Patient15	Patient15_T5	CIC-rearranged Sarcoma	Relapse Treatment	0.000158121	0.0051681	0.994674	NCC
16	Patient15	Patient15_T6	CIC-rearranged Sarcoma	Relapse Treatment	1.07264e-05	0.000219705	0.99977	NCC
16	Patient16	Patient16_T1	CIC-rearranged Sarcoma	Diagnosis	0.000457539	0.999542	7.55229e-08	EWS
16	Patient16	Patient16_T2	CIC-rearranged Sarcoma	On Treatment	0.000836712	0.966911	0.0322522	EWS
16	Patient17	Patient17_T1	CIC-rearranged Sarcoma	Diagnosis	0.00207677	0.10579	0.892133	NCC
16	Patient18	Patient18_T1	CIC-rearranged Sarcoma	Relapse	0.0128198	0.727939	0.259241	EWS
16	Patient18	Patient18_T2	CIC-rearranged Sarcoma	Relapse Treatment	0.0199831	0.0351028	0.944914	NCC
16	Patient18	Patient18_T3	CIC-rearranged Sarcoma	Relapse Treatment	0.00882923	0.654632	0.336539	EWS
16	Patient18	Patient18_T4	CIC-rearranged Sarcoma	Relapse	0.014976	0.0354861	0.949538	NCC
16	Patient18	Patient18_T5	CIC-rearranged Sarcoma	Relapse	0.00378387	0.971153	0.0250628	EWS
16	Patient18	Patient18_T6	CIC-rearranged Sarcoma	Relapse	0.00038887	0.0325261	0.967085	NCC
16	Patient18	Patient18_T7	CIC-rearranged Sarcoma	Relapse Treatment	0.34381	0.379956	0.276233	NoPrediction
16	Patient18	Patient18_T8	CIC-rearranged Sarcoma	Relapse Treatment	0.000208842	0.00625176	0.993539	NCC
16	Patient18	Patient18_T9	CIC-rearranged Sarcoma	Relapse Treatment	0.255285	0.744714	8.99176e-07	EWS
16	Patient19	Patient19_T1	CIC-rearranged Sarcoma	Diagnosis	6.66202e-05	0.00468445	0.995249	NCC
16	Patient1	Patient1_T1	CIC-rearranged Sarcoma	Diagnosis	1.86854e-06	0.999998	5.08245e-09	EWS
16	Patient1	Patient1_T2	CIC-rearranged Sarcoma	On Treatment	0.0243512	0.107137	0.868512	NCC
16	Patient1	Patient1_T3	CIC-rearranged Sarcoma	On Treatment	0.0074856	0.0488028	0.943712	NCC
16	Patient20	Patient20_T1	CIC-rearranged Sarcoma	On Treatment	1.79323e-07	7.65841e-06	0.999992	NCC
16	Patient20	Patient20_T2	CIC-rearranged Sarcoma	On Treatment	0.000105193	0.0636667	0.936228	NCC
16	Patient21	Patient21_T1	CIC-rearranged Sarcoma	On Treatment	0.419401	0.554347	0.0262517	EWS
16	Patient21	Patient21_T2	CIC-rearranged Sarcoma	On Treatment	1.86928e-07	1.17248e-05	0.999988	NCC
16	Patient21	Patient21_T3	CIC-rearranged Sarcoma	On Treatment	0.000381436	0.0238408	0.975778	NCC
16	Patient22	Patient22_T1	CIC-rearranged Sarcoma	On Treatment	2.66712e-07	4.93952e-05	0.99995	NCC
16	Patient22	Patient22_T2	CIC-rearranged Sarcoma	On Treatment	0.00159014	0.012693	0.985717	NCC
16	Patient23	Patient23_T1	CIC-rearranged Sarcoma	Diagnosis	0.0355015	0.964498	6.48594e-07	EWS
16	Patient23	Patient23_T2	CIC-rearranged Sarcoma	On Treatment	4.57087e-05	0.0767889	0.923165	NCC
16	Patient23	Patient23_T3	CIC-rearranged Sarcoma	On Treatment	9.58999e-05	0.024344	0.97556	NCC
16	Patient23	Patient23_T4	CIC-rearranged Sarcoma	On Treatment	9.68564e-05	0.0309708	0.968932	NCC
16	Patient24	Patient24_T1	CIC-rearranged Sarcoma	On Treatment	0.000130626	0.1584	0.84147	NCC
[truncated: 1,252 more rows]
