# Supplementary material for: Cell-free DNA methylome and fragmentome analysis for relapse monitoring of Ewing sarcoma
Source: EMBO Mol Med. 2026 Mar 6;18(4):1342–57. doi: 10.1038/s44321-026-00396-7 (PMC13084053; doi:10.1038/s44321-026-00396-7)
Supplement: Supplementary file 7 — Table EV7 [file 44321_2026_396_MOESM7_ESM.xlsx]

## Sheet: Table EV7
Table EV7 – Assay performance for all modalities independently and for EwingSign and LIQUORICE used concurrently for detection of disease inclusive of diagnosis and relapse timepoints.
Modality	Detected NCC	Detected Diagnosis	Detected Relapse	Sensitivity	Specificity	PPV	NPV	Accuracy
ichorTF	0/24	9/16	10/18	0.558824	1	1	0.615385	0.741379
p100-150 bp	1/24	11/16	15/18	0.764706	0.958333	0.962963	0.741935	0.844828
LIQUORICE	0/24	8/16	12/18	0.588235	1	1	0.631579	0.758621
EwingSign	0/24	11/16	15/18	0.764706	1	1	0.75	0.862069
EwingSign + LIQUORICE	0/24	11/16	16/18	0.794118	1	1	0.774194	0.87931
