# Supplementary material for: Cell-free DNA methylome and fragmentome analysis for relapse monitoring of Ewing sarcoma
Source: EMBO Mol Med. 2026 Mar 6;18(4):1342–57. doi: 10.1038/s44321-026-00396-7 (PMC13084053; doi:10.1038/s44321-026-00396-7)
Supplement: Supplementary file 9 — Source data Fig. 2 [file 44321_2026_396_MOESM9_ESM.zip]

Archive with 28 entries (21 files):
- Figure2/
- __MACOSX/._Figure2
- Figure2/.DS_Store
- __MACOSX/Figure2/._.DS_Store
- Figure2/Panel_C/
- __MACOSX/Figure2/._Panel_C
- Figure2/Panel_D/
- __MACOSX/Figure2/._Panel_D
- Figure2/Panel_E/
- __MACOSX/Figure2/._Panel_E
- Figure2/Panel_B/
- __MACOSX/Figure2/._Panel_B
- Figure2/Panel_A/
- __MACOSX/Figure2/._Panel_A
- Figure2/Panel_F/
- __MACOSX/Figure2/._Panel_F
- Figure2/Panel_C/Figure2C_source_data.csv
- __MACOSX/Figure2/Panel_C/._Figure2C_source_data.csv
- Figure2/Panel_D/Figure2D_source_data.csv
- __MACOSX/Figure2/Panel_D/._Figure2D_source_data.csv
- Figure2/Panel_E/Figure2E_source_data.csv
- __MACOSX/Figure2/Panel_E/._Figure2E_source_data.csv
- Figure2/Panel_B/Figure2B_source_data.csv
- __MACOSX/Figure2/Panel_B/._Figure2B_source_data.csv
- Figure2/Panel_A/Figure2A_source_data.csv
- __MACOSX/Figure2/Panel_A/._Figure2A_source_data.csv
- Figure2/Panel_F/Figure2F_source_data.csv
- __MACOSX/Figure2/Panel_F/._Figure2F_source_data.csv
