# Supplementary material for: Cell-free DNA methylome and fragmentome analysis for relapse monitoring of Ewing sarcoma
Source: EMBO Mol Med. 2026 Mar 6;18(4):1342–57. doi: 10.1038/s44321-026-00396-7 (PMC13084053; doi:10.1038/s44321-026-00396-7)
Supplement: Supplementary file 9 — Source data Fig. 2 [file 44321_2026_396_MOESM9_ESM.zip › Figure2/Panel_C/Figure2C_source_data.csv]

cancer_subtype	isize	max	min	median
NCC	1	9.06204784157124e-7	2.8199827360656897e-7	5.792999334094726e-7
NCC	2	1.942925807136217e-5	8.289944174901857e-6	1.3246945038343179e-5
NCC	3	2.3930392691835337e-5	8.380073918031319e-6	1.5574603166921066e-5
NCC	4	2.8866693608914036e-5	8.399849034437354e-6	1.9256282334773602e-5
NCC	5	2.424309031520866e-5	9.869939576229914e-6	1.765208721558488e-5
NCC	6	2.3315109685634605e-5	1.013774883466577e-5	1.5998426717777475e-5
NCC	7	2.0095684582794657e-5	7.483141231120409e-6	1.3798503443939253e-5
NCC	8	3.727895111011183e-5	1.332389846841787e-5	2.3700923423293316e-5
NCC	9	4.593839413031481e-5	1.6799698068874708e-5	2.8086689327582433e-5
NCC	10	3.873516013785057e-5	1.5061798268646287e-5	2.5817847943416248e-5
NCC	11	3.8788944504333857e-5	1.6182211703784615e-5	2.3667388837438887e-5
NCC	12	3.582274208237309e-5	1.7483892963607278e-5	2.1676332062071905e-5
NCC	13	4.654673340520063e-5	1.7089348035579443e-5	2.7412496240266118e-5
NCC	14	6.238555241113695e-5	2.027549766933154e-5	3.681273760451799e-5
NCC	15	6.109258759432582e-5	1.7668647968988914e-5	3.4929018873018413e-5
NCC	16	5.3334798693459054e-5	1.7049115902201647e-5	2.859106951445185e-5
NCC	17	4.783969822201176e-5	1.8558190253178613e-5	2.7632115910508228e-5
NCC	18	5.592072832708131e-5	2.051673269586978e-5	3.162209251075983e-5
NCC	19	0.0012667822792707	2.9852285068644236e-4	4.424173013183799e-4
NCC	20	0.0013718356706366	3.5186540365402327e-4	4.725745134320961e-4
NCC	21	0.00122411444031593	3.31003301772178e-4	4.4088788567292074e-4
NCC	22	0.00121603341021086	3.600586690533847e-4	4.575310343201993e-4
NCC	23	0.00115203165177871	3.661225397981269e-4	4.623867132061433e-4
NCC	24	0.00117077964162247	3.67856348194961e-4	4.781688845960355e-4
NCC	25	0.00118791142544522	3.8170776624330335e-4	4.829652218675584e-4
NCC	26	0.00124599056098825	4.0933885081464696e-4	5.314240546026942e-4
NCC	27	0.00129845966980043	4.214654443172409e-4	5.474636090425761e-4
NCC	28	0.00130237977563123	4.305624185471264e-4	5.362028928019061e-4
NCC	29	0.00140189015441296	4.74073896941237e-4	6.048974785914938e-4
NCC	30	0.00139947778159401	4.608978849116902e-4	5.795218639219725e-4
NCC	31	0.00147607061859571	4.737164293004578e-4	6.270835054144521e-4
NCC	32	0.00148602165647388	5.169638703226906e-4	6.789274800548979e-4
NCC	33	0.00153788767208133	5.095477208188334e-4	6.475793052517097e-4
NCC	34	0.00163890578387491	5.535430920951578e-4	6.897119852594408e-4
NCC	35	0.00162262226734699	5.741159333005128e-4	6.909573790564554e-4
NCC	36	0.00166122023245021	5.81966725973488e-4	6.97778380481041e-4
NCC	37	0.00181199353363465	6.198478353324091e-4	7.666574329610089e-4
NCC	38	0.00181440590645361	6.270607035216538e-4	7.838149765808296e-4
NCC	39	0.00193291372118458	6.717566921304774e-4	9.087382291273224e-4
NCC	40	0.00188918946384109	6.936515095964217e-4	8.373785823101887e-4
NCC	41	0.00188707863762451	7.103037395453424e-4	8.312200655368419e-4
NCC	42	0.00194738795809829	7.189525485538593e-4	8.298708943361105e-4
NCC	43	0.00198869984262282	7.11439378834245e-4	8.968681030989288e-4
NCC	44	0.0021120324029917	7.518045214415295e-4	9.621612312336757e-4
NCC	45	0.00209665352627089	7.547845887550966e-4	9.362899089657613e-4
NCC	46	0.00202518698150946	7.658788650566594e-4	9.309172219119644e-4
NCC	47	0.00212801437291725	8.254016099289803e-4	9.551518182806086e-4
NCC	48	0.00222963557791557	8.273155733559885e-4	0.001026503419116485
NCC	49	0.00226371034398325	8.625696774249477e-4	0.001120992370645165
NCC	50	0.0023059268683149	8.917554521049879e-4	0.001118121201773025
NCC	51	0.00225979023815246	8.42341912795217e-4	0.001017660056035775
NCC	52	0.00222692165849425	8.654593580863379e-4	0.00103700644038179
NCC	53	0.00234241400720153	9.382793107533688e-4	0.001170063633945555
NCC	54	0.00240513570049426	9.527277140603192e-4	0.001233338497073045
NCC	55	0.00236683928199341	9.48393193068234e-4	0.00115291294838307
NCC	56	0.0023243212110594	9.544615224571532e-4	0.001165084003267145
NCC	57	0.0023873444509545	9.585070753830994e-4	0.00118764506162922
NCC	58	0.00243559190733352	9.839362652033323e-4	0.001227869993699515
NCC	59	0.00246725430058225	9.931208713426132e-4	0.00134127600564828
NCC	60	0.00244916150444012	0.00100045125864216	0.001299045235986835
NCC	61	0.0023611098965484	0.00101138823148653	0.00125778039452011
NCC	62	0.00240604034030137	9.856700736001664e-4	0.0012700408014544502
NCC	63	0.00238915373056871	0.00100560887016375	0.0013060521550716901
NCC	64	0.00250404298607126	0.00103358668648473	0.001414877602594115
NCC	65	0.00245941408892066	0.00104346368682796	0.00133674498180782
NCC	66	0.00242292695003402	0.00102352489026437	0.001334385999856855
NCC	67	0.00243800428015247	0.00100396984454594	0.00132915400094452
NCC	68	0.00256013065411187	0.00105557577113475	0.00146260031796924
NCC	69	0.00243257644130983	0.00106687010018522	0.0014673126880946799
NCC	70	0.00245217697046381	0.00107091565311117	0.0013904511492311752
NCC	71	0.00240483415389189	0.00102092417766912	0.001393621807768205
NCC	72	0.00247660224525569	0.00109432206646843	0.001423255911277155
NCC	73	0.00246906358019646	0.00110659526673959	0.0015096487562338851
NCC	74	0.00260325181825062	0.00111801744789183	0.0015814180238098198
NCC	75	0.0025462595104029	0.00111773745543491	0.001550690348459995
NCC	76	0.00247871307147227	0.0011015462681219	0.001584626447924775
NCC	77	0.00247810997826753	0.0011080613441995	0.0015614038412521
NCC	78	0.00248414091031491	0.00113593346799245	0.001584761117755455
NCC	79	0.00251821567638259	0.00117349931659052	0.001621305001378075
NCC	80	0.00253841929874131	0.00114026798898453	0.0015819959631977049
NCC	81	0.00244614603841643	0.00115211567969623	0.00156210959064135
NCC	82	0.00247750688506279	0.00112755339407442	0.0015913547590809501
NCC	83	0.00252605588804419	0.00115101361836591	0.00163588361130458
NCC	84	0.00251067701132337	0.00117812280564874	0.00170315452958041
NCC	85	0.00248444245691728	0.00116511924267249	0.001655661636676005
NCC	86	0.00252123114240628	0.00113177742170078	0.0016525287418491749
NCC	87	0.00252334196862287	0.00117570485587638	0.00167373334112466
NCC	88	0.00246785739378699	0.00118283129465488	0.0016930007845481002
NCC	89	0.00252334196862287	0.00118165843268695	0.0017357558625885699
NCC	90	0.00249409194819308	0.00117541774846347	0.001712271505810695
NCC	91	0.00254445023078869	0.00119723791184481	0.001712410006776765
NCC	92	0.0025917930473606	0.00123456187552343	0.0018008954871778851
NCC	93	0.00249258421518124	0.00119162775941434	0.00175893747417965
NCC	94	0.00259239614056534	0.00122006966213658	0.001832356041466705
NCC	95	0.00254806879001711	0.00128164491545277	0.0018164280794354202
NCC	96	0.00247871307147227	0.00124116534602041	0.001796194979527415
NCC	97	0.00254957652302896	0.00125810468338225	0.001856146193527025
NCC	98	0.00254716415021001	0.00128985494922827	0.00187410089273799
NCC	99	0.00254837033661948	0.00129102781119619	0.001913092730648495
NCC	100	0.00257792190365163	0.00129772550636416	0.001916865570389495
NCC	101	0.00256736777256872	0.00130129035341556	0.0019003046707850402
NCC	102	0.00255168734924554	0.00131301897309483	0.001929936356083705
NCC	103	0.00257852499685637	0.0012985868286029	0.001939127098288785
NCC	104	0.00259450696678192	0.00131638748820347	0.00198962939010779
NCC	105	0.00256314612013556	0.00131179376959687	0.0019749407193137853
NCC	106	0.00261018739010511	0.00133237119556564	0.002011459864206885
NCC	107	0.00265240391443675	0.00136117624461781	0.00203062298566615
NCC	108	0.00264245287655858	0.00131829685195051	0.0020962628955563598
NCC	109	0.00268527249409496	0.00135543409635956	0.002120786716343865
NCC	110	0.00262013842798328	0.00138586748212828	0.00211428816902905
NCC	111	0.00273804314950951	0.00138270930058624	0.00210282831416076
NCC	112	0.00271452251452474	0.00137380897078595	0.0021251420827691197
NCC	113	0.00277181636897483	0.00139534202675439	0.0021904640665563998
NCC	114	0.00277241946217957	0.00141329867135264	0.0022039624566948654
NCC	115	0.00274558181456874	0.00142032037167777	0.00221156670694681
NCC	116	0.00273442459028109	0.00143558304874326	0.002201167436522645
NCC	117	0.00275312047962796	0.00144357607212367	0.00224003922566246
NCC	118	0.00275523130584454	0.00148491953958306	0.00225661977014038
NCC	119	0.00285172621860259	0.00151276895863557	0.00233896144386133
NCC	120	0.00284810765937416	0.00147634000212874	0.00235406938172636
NCC	121	0.00297475723236909	0.00155411242609496	0.0024176815401912247
NCC	122	0.00301033973144862	0.00154549920370759	0.00246903775450876
NCC	123	0.00315839911321175	0.00166311827052119	0.0026086914413535
NCC	124	0.00310713619080904	0.00163909622031704	0.002603915057353915
NCC	125	0.00303506655284287	0.00164581855649426	0.002474109379692395
NCC	126	0.00297807424499515	0.00166898258036083	0.00244395891823747
NCC	127	0.00296118763526249	0.00162789903121345	0.002497268287895765
NCC	128	0.00301124437125573	0.00171948629593252	0.002521450818527985
NCC	129	0.00314663879571936	0.00173900960001056	0.00269333561039959
NCC	130	0.00320664656959077	0.00178954050468315	0.0027538452531012296
NCC	131	0.00334385027366861	0.00186543695998869	0.0029021450561354653
NCC	132	0.00358186995349648	0.00196611156362429	0.00305811761553109
NCC	133	0.00383945010286325	0.00207127423535997	0.0032574833346684998
NCC	134	0.00408479323344053	0.0021888536476447	0.003431688113785145
NCC	135	0.00404365054753546	0.00220986575718694	0.00333495673458218
NCC	136	0.00403843095305496	0.00214162242744585	0.003315342265582125
NCC	137	0.00408878468804326	0.0021759521659975	0.0033535740576818096
NCC	138	0.00435958953109005	0.00226511507121359	0.0035373004247259403
NCC	139	0.00472281189993853	0.00234924252175878	0.003876947857114595
NCC	140	0.00516524929090273	0.00258000311394852	0.004113877207995895
NCC	141	0.005480267169549	0.00273599375568288	0.00446578380856621
NCC	142	0.00594235479855742	0.00289608941430498	0.004695934171461175
NCC	143	0.00609924966794168	0.00301020705107543	0.004807497817254655
NCC	144	0.00623987168394557	0.00306515832318261	0.00493748503510715
NCC	145	0.00632000781096962	0.00310179250458739	0.005030375983267721
NCC	146	0.00662642871047155	0.00318953727779079	0.00511221359002344
NCC	147	0.0066832301798181	0.00329707632643064	0.0052392627851032
NCC	148	0.00688065366516854	0.00334080099455893	0.00540137740530043
NCC	149	0.00712750978059895	0.00354406161396613	0.005576205944466235
NCC	150	0.00749748691877512	0.00367434930751056	0.005855359300607115
NCC	151	0.00767556720105079	0.00381025030304444	0.006053851669386779
NCC	152	0.00815515582331734	0.00405546296889905	0.006344941494319965
NCC	153	0.00841951293200587	0.00423065707835903	0.00654379339571509
NCC	154	0.00859145251489273	0.00437010331725467	0.0066405048493953945
NCC	155	0.00867435195664175	0.0043293330185945	0.0068003509141370995
NCC	156	0.00916284459302207	0.00445902983824531	0.00709228743507532
NCC	157	0.0095662885428673	0.0047615572717816	0.007475104270091995
NCC	158	0.0104631376886039	0.00504872198408363	0.00810604039066128
NCC	159	0.01119326684593415	0.00552348915761177	0.00872047365208376
NCC	160	0.01179167800137428	0.00579765464425403	0.009212806613252906
NCC	161	0.01241434491940025	0.00620919831116423	0.00981121691370548
NCC	162	0.01306341684479812	0.0065690405123822	0.010368202319432125
NCC	163	0.01425225624647293	0.00702874040162289	0.011238037664752544
NCC	164	0.0154324986690034	0.00764649905740842	0.012346445208331624
NCC	165	0.01680862940203711	0.00814477294341245	0.013529528944788935
NCC	166	0.01730878936725619	0.00847165731238319	0.01427637170997024
NCC	167	0.01740826869735501	0.00874156711704388	0.014640726269916134
NCC	168	0.01737756520041093	0.00890385830023005	0.01471404037753285
NCC	169	0.01676503043637652	0.00882731671383374	0.014486970604890004
NCC	170	0.01616262782633365	0.00886817725995508	0.014195506097331216
NCC	171	0.01597609199151195	0.00882415146026096	0.013820991227341945
NCC	172	0.01548887071179956	0.00871768384008563	0.01341517311507223
NCC	173	0.01560141681766124	0.00877811140829325	0.013157015984153649
NCC	174	0.01572401168297484	0.00873696311184711	0.013020490897133356
NCC	175	0.01593302587957509	0.00871361730929619	0.012888416870360849
NCC	176	0.01590804753465171	0.00869178631085379	0.012498921159039285
NCC	177	0.01547623798563142	0.00861524472445748	0.011971933964264474
NCC	178	0.01484431456981117	0.00829382761165791	0.011309521357210556
NCC	179	0.01419487760180326	0.00798891047876443	0.010671494582442225
NCC	180	0.01327900495461262	0.00763763594900403	0.00999529339957005
NCC	181	0.01237605214100304	0.00724440937279622	0.00929870585541279
NCC	182	0.01162756311554034	0.00685596355145907	0.008748478105161364
NCC	183	0.01092156598718869	0.00650906681217921	0.00827324929363182
NCC	184	0.0103441929798218	0.00632132142545903	0.00781737050262733
NCC	185	0.00997985367283593	0.0060257319671935	0.007379636609694975
NCC	186	0.00973868344598949	0.0058011535363727	0.007066129951044225
NCC	187	0.00936171141283548	0.0054787319947018	0.00674722388433751
NCC	188	0.00905536780325792	0.00515511713691119	0.00648293942174104
NCC	189	0.00850326024822732	0.00488216304907831	0.00620906660502362
NCC	190	0.00798560558274622	0.00450850149126884	0.005872913561322325
NCC	191	0.00749694876596927	0.00422725745926106	0.00541089807014621
NCC	192	0.00688569708387871	0.00388092201373183	0.005077507184715075
NCC	193	0.00629310738362747	0.00366354125536773	0.004727545705172144
NCC	194	0.00592130328390587	0.00340870223073186	0.004518885667031795
NCC	195	0.00555380579537797	0.00324167520735606	0.00422508859588476
NCC	196	0.00525664962301361	0.00304855021157779	0.00398757037784682
NCC	197	0.00499452055502456	0.00290270860109341	0.003861572755109495
NCC	198	0.00478435792877267	0.00279340415197248	0.003716560743450545
NCC	199	0.00456615629495922	0.00259628770159148	0.0036129695228634398
NCC	200	0.0043712565544658	0.00249680837149266	0.00350565778491188
NCC	201	0.00410810547777327	0.00236048484506094	0.00332572086387046
NCC	202	0.0039085625081184	0.00230460448062271	0.00318187170286388
NCC	203	0.00376518013253926	0.00218271159775471	0.0030891875270065297
NCC	204	0.00357195112332321	0.00204577400138411	0.0029444582095327397
NCC	205	0.00343746538003904	0.0020193689940122	0.002884106916382515
NCC	206	0.00329963297446072	0.00190238867065525	0.0026694748621108252
NCC	207	0.00321330787702126	0.00179492643135097	0.002586707585765645
NCC	208	0.00313043578347939	0.00178356613748166	0.002519857515264835
NCC	209	0.00312324202535943	0.00170373704542705	0.00245423162035244
NCC	210	0.00301274590063693	0.0016116265545948	0.002358377424072575
NCC	211	0.00296210184347245	0.00160794213496151	0.00226644175773934
NCC	212	0.00289505601779448	0.00151920902879312	0.00219898127170025
NCC	213	0.00282283068627013	0.00152135827357921	0.002101788410561845
NCC	214	0.00270571630407727	0.00139363172629183	0.001919307108681635
NCC	215	0.00263924597904889	0.00134849758578403	0.001861955118893665
NCC	216	0.00256702064752455	0.00129231018637636	0.001782922432233345
NCC	217	0.00253594361244635	0.00124134238144919	0.00173055763539007
NCC	218	0.00251982959425765	0.00123458761212149	0.001720169929266565
NCC	219	0.00249709731859859	0.00117625096792774	0.001681615266094845
NCC	220	0.00240386621336398	0.00114401229613645	0.001602021811129725
NCC	221	0.00234890590132753	0.00111607211391734	0.0015480963615122699
NCC	222	0.00230229034871023	0.00107400832310395	0.00154730428808779
NCC	223	0.00227639281947839	0.00107431535807339	0.001521145692410095
NCC	224	0.00224099952952821	0.00105527918996806	0.001496726879822105
NCC	225	0.00221481424997158	0.00104760331573204	0.001433329573947175
NCC	226	0.00223064051783548	9.828189371800312e-4	0.0014076262365488
NCC	227	0.0021175546401898	0.00102518976296286	0.001360414131293735
NCC	228	0.00213424415902809	9.355355518861464e-4	0.001355380856801505
NCC	229	0.00207870834634204	0.00100062696540759	0.00134662841872186
NCC	230	0.00210633237752267	9.579491046553256e-4	0.00131827618109783
NCC	231	0.00207065133724769	9.017617052476576e-4	0.001285053700451445
NCC	232	0.00205856582360617	8.876380966533802e-4	0.0012735239796930649
NCC	233	0.0020064830148177	8.959280408282821e-4	0.00126006254429646
NCC	234	0.00207496759211966	8.892365527618536e-4	0.00126927522797287
NCC	235	0.00201971952975841	8.866506231282314e-4	0.00123112597779387
NCC	236	0.00196677346999555	8.796551874479192e-4	0.0012554025100266798
NCC	237	0.00197051422421793	8.553994248620952e-4	0.0011873101729736098
NCC	238	0.00195555120732842	8.28380347551304e-4	0.00119930664354358
NCC	239	0.00195497570667882	8.410736133356391e-4	0.00119562426206915
NCC	240	0.0019279271761478	7.942036387262357e-4	0.00118113717452352
NCC	241	0.00193195568069497	7.906479854800051e-4	0.00116061782538275
NCC	242	0.00188936863262484	7.74485925269866e-4	0.00116137313205585
NCC	243	0.001863471103393	7.256765034352459e-4	0.001131516964990405
NCC	244	0.00184937133747789	7.324645687235043e-4	0.00112347196918551
NCC	245	0.00182520031019485	7.360202219697349e-4	0.001108724525832525
NCC	246	0.00178894376927027	7.214743677806097e-4	0.00109477454919226
NCC	247	0.00177225425043198	7.111306492461207e-4	0.00108669826380147
NCC	248	0.00178059900985113	7.227673325974209e-4	0.0010989939345956998
NCC	249	0.00175959323614086	7.421618048495878e-4	0.00110064028517521
NCC	250	0.00179153352219346	7.12100372858729e-4	0.0011007112773284999
NCC	251	0.00178261326212471	7.082214784082957e-4	0.001098662682869875
NCC	252	0.00173196920496024	7.004636895074289e-4	0.001088045089816295
NCC	253	0.00179815177966382	6.9593831264859e-4	0.0010893199409491398
NCC	254	0.00179153352219346	7.095144432251067e-4	0.001080646196764395
NCC	255	0.0017696644975088	6.952918302401843e-4	0.001083945136776615
NCC	256	0.00173283245593463	6.626444686157034e-4	0.0010811096781863949
NCC	257	0.00168477815169333	6.561796445316478e-4	0.0010603063644191051
NCC	258	0.0017221856939171	6.946453478317788e-4	0.001074756406028015
NCC	259	0.00171096343124997	6.907664533813455e-4	0.00106791553453666
NCC	260	0.00167557014129979	6.632909510241089e-4	0.001068767431930625
NCC	261	0.00167815989422298	6.61674745003095e-4	0.001065593880824875
NCC	262	0.00169887791760844	6.885037649519259e-4	0.00109592919857012
NCC	263	0.00170405742345481	6.830086644804787e-4	0.00106749711083463
NCC	264	0.00169110865883889	7.302018802940849e-4	0.0010826319091689252
NCC	265	0.00171902044034432	6.555331621232422e-4	0.0010379104104836349
NCC	266	0.00161945882796415	6.299971069912224e-4	0.001048621867061015
NCC	267	0.0016580173714871	6.406640667299142e-4	0.0010244558823164752
NCC	268	0.00160046730652747	6.371084134836835e-4	0.0010315925724428687
NCC	269	0.00162607708543451	6.393711019131031e-4	0.00101866657302016
NCC	270	0.00158435328833877	6.367851722794808e-4	0.0010461164701722199
NCC	271	0.00163384634420406	6.571493681442561e-4	0.0010439477143239602
NCC	272	0.00157341877599644	6.665233630661368e-4	0.001037049872912755
NCC	273	0.001642478853948	6.61674745003095e-4	0.001038699245845395
NCC	274	0.00162003432861374	6.603817801862839e-4	0.0010423398828595248
NCC	275	0.00160766106464742	6.51331026468606e-4	0.0010235341418846993
NCC	276	0.00159298579808271	6.642606746367173e-4	0.0010295943652906749
NCC	277	0.00158176353541559	6.264414537449918e-4	0.001023585730509045
NCC	278	0.00163154434160567	6.545634385106339e-4	0.001036088273908635
NCC	279	0.00161284057049379	6.535937148980255e-4	0.0010555148732444251
NCC	280	0.00158061253411639	6.406640667299142e-4	0.001052428417371225
NCC	281	0.00160219380847626	6.901199709729399e-4	0.001070130796912525
NCC	282	0.00159327354840751	6.91412935789751e-4	0.0011208985207943251
NCC	283	0.00162118532991294	7.13716578879743e-4	0.001100355165330975
NCC	284	0.00159125929613393	6.758973579880174e-4	0.0010940116139496999
NCC	285	0.00157687177989402	7.011101719158344e-4	0.001103948694343055
NCC	286	0.00160363256010025	6.881805237477232e-4	0.001103667449248365
NCC	287	0.00159816530392908	7.001404483032261e-4	0.0011191762223491499
NCC	288	0.00158751854191155	6.956150714443872e-4	0.00114959743395141
NCC	289	0.00159758980327949	7.363434631739377e-4	0.0011454347064006648
NCC	290	0.00162578933510971	7.221208501890152e-4	0.0011780231939421
NCC	291	0.00161945882796415	7.392526340117627e-4	0.0011788700879404698
NCC	292	0.0016585928721367	7.605865534891464e-4	0.00119362007131226
NCC	293	0.00168842215103504	7.599400710807408e-4	0.00124126757430082
NCC	294	0.00171885215655676	8.01314945218697e-4	0.001246511419037335
NCC	295	0.00178958412420377	7.96789568359858e-4	0.0012685361042046
NCC	296	0.00180124167904659	8.287904475759334e-4	0.00129610071311084
NCC	297	0.00192439328405276	8.255580355339056e-4	0.00133023852414416
NCC	298	0.00196624091682185	8.704885629180923e-4	0.0013795853330568551
NCC	299	0.00201018093122939	8.830949698820008e-4	0.001427087026704335
NCC	300	0.0020448546840952	8.866506231282314e-4	0.001417613136718935
NCC	301	0.0020974631367192	9.089542662182234e-4	0.0014702235129146401
NCC	302	0.00213632165286192	9.076613014014122e-4	0.00147456662015001
NCC	303	0.00219789745536501	9.373994921880682e-4	0.001512804293040885
NCC	304	0.00234406525839418	9.277022560619849e-4	0.0015646468164134501
NCC	305	0.00245227128026854	9.655214769537104e-4	0.00163071898888203
NCC	306	0.00248096679988163	0.00101303793397151	0.0016463768081072402
NCC	307	0.00260591187486362	0.00103146268261107	0.00167516850418714
NCC	308	0.0027299602148577	0.00107089810952381	0.0017467326689303599
NCC	309	0.00278167193249379	0.00110548491837351	0.0017927966246236
NCC	310	0.00287523128289896	0.0010922320290012	0.001811037480771235
NCC	311	0.00284534011663533	0.00107736293360787	0.00181299108648746
NCC	312	0.00295354613850968	0.00110516167716931	0.001814874533635805
NCC	313	0.00294487770029323	0.00110742436559873	0.001842277657613135
NCC	314	0.00308805638669604	0.00114685979251147	0.001861719956954025
NCC	315	0.0030647412770104	0.00113522310916017	0.001856759083370855
NCC	316	0.00312213231623658	0.00112390966701307	0.00184870793113594
NCC	317	0.00313767572269367	0.00111873780774582	0.00185233649772559
NCC	318	0.00318580050037812	0.0011391020036106	0.0019088439750837099
NCC	319	0.00321778404828021	0.00113619283277277	0.0019026973568955
NCC	320	0.00322854486813512	0.00112390966701307	0.0018745053954942349
NCC	321	0.00324199589295375	0.00111744484292901	0.00188446593760557
NCC	322	0.00317653423883639	0.00114976896334929	0.0018501780737658151
NCC	323	0.00317653423883639	0.00113102097350553	0.0018495503133041649
NCC	324	0.00324797412620648	0.0011513851693703	0.001823202632564315
NCC	325	0.00323930568799002	0.00112681883785089	0.001835844995745185
NCC	326	0.00320253955348575	0.0010932017526138	0.00182486627882179
NCC	327	0.00316607233064412	0.00109998981790206	0.00178050080942774
NCC	328	0.0031544147758013	0.00108382775769192	0.001774175591671865
NCC	329	0.00312243122789921	0.0010582917025599	0.0017419665021695
NCC	330	0.00308387162341913	0.00111637914888678	0.0017082365193243948
NCC	331	0.00303664358072258	0.00107380728036164	0.00170774564355977
NCC	332	0.00304023052067422	0.00107574672758685	0.0016965280509598948
NCC	333	0.0030388169990852	0.00104827122522962	0.001675815050888505
NCC	334	0.00303503085561308	0.00108444751206493	0.001641367219887125
NCC	335	0.00297008393297594	0.00103655005683217	0.001614694896412285
NCC	336	0.00290591780885052	0.00101782092369628	0.0015753585233318798
NCC	337	0.00288096394047832	9.736078880968068e-4	0.00154067746743938
NCC	338	0.00282112740511525	9.78213412638419e-4	0.0015272666020046699
NCC	339	0.00287519236638199	8.999194954310126e-4	0.001504257613381195
NCC	340	0.00283501294161545	8.910154813172291e-4	0.001466239736805715
NCC	341	0.00284180799139214	8.959280408282821e-4	0.00146757722591752
NCC	342	0.00278272060202959	8.771989076923928e-4	0.001404235784922075
NCC	343	0.00277297118278477	8.081160395682106e-4	0.001439016898127575
NCC	344	0.00275199515956106	8.151778438653492e-4	0.0014335268005828852
NCC	345	0.00284121711749852	8.151778438653492e-4	0.001392932419995255
NCC	346	0.0027274738929756	7.982909205461047e-4	0.00137634730180847
NCC	347	0.0027738574936252	7.927642910961701e-4	0.00133138749727106
NCC	348	0.00277119856110389	7.402613113217917e-4	0.0013248962205743451
NCC	349	0.00273781418611405	7.298221223608042e-4	0.0013339909567080849
NCC	350	0.00271299748258177	7.129351990415596e-4	0.001289639075504875
NCC	351	0.00266986368834711	7.353487518107387e-4	0.001261248818980905
NCC	352	0.00267281805781523	7.04338219897217e-4	0.001274813133486405
NCC	353	0.00258980027576084	6.628884990227077e-4	0.001213361191206865
NCC	354	0.00259629988859072	6.745558278614585e-4	0.001222084936336135
NCC	355	0.00257148318505845	6.460015757034632e-4	0.00118827788579851
NCC	356	0.00255405240519649	6.318779671091859e-4	0.00116153564964673
NCC	357	0.00253307638197279	6.186754634232312e-4	0.0011568322233918302
NCC	358	0.00254400754900486	6.202106382704351e-4	0.001137943680144585
NCC	359	0.00246955743840804	5.790679523653667e-4	0.00112386567114765
NCC	360	0.00250235093950426	5.627950989850038e-4	0.00107829580952401
NCC	361	0.00246423957336541	5.695498683127016e-4	0.0010879666788300552
NCC	362	0.0024293780136415	5.483644554212857e-4	0.0010511083684371
NCC	363	0.00237472217848114	5.419167210630288e-4	0.0010442165445420648
NCC	364	0.00238476703467277	5.191961333244089e-4	0.001047278884034805
NCC	365	0.00230824886544826	5.167398535688824e-4	0.0010024385383728125
NCC	366	0.00221814059667036	4.924840909830584e-4	9.762477699356365e-4
NCC	367	0.00221489079025542	4.829660069303933e-4	9.344158600588324e-4
NCC	368	0.00220691399269148	4.5809617440568777e-4	9.37021367223867e-4
NCC	369	0.00218121097831876	4.768253075415771e-4	9.233600926973935e-4
NCC	370	0.00215875777036099	4.587102443445694e-4	8.871617875619343e-4
NCC	371	0.00208371678587055	4.372177964837127e-4	8.920988948774142e-4
NCC	372	0.00204471910889126	4.501132652002267e-4	8.497212155638572e-4
NCC	373	0.0020063123058056	4.372177964837127e-4	8.486620230301285e-4
NCC	374	0.00198888152594364	4.0620726457019096e-4	8.296564785733687e-4
NCC	375	0.00189345539212311	3.6752085842064894e-4	7.866250270415424e-4
NCC	376	0.00187661548615479	3.877851664037424e-4	7.663920943035464e-4
NCC	377	0.00188547859455917	3.61073124062392e-4	7.38712440315616e-4
NCC	378	0.00178473459569601	3.5431835473469415e-4	7.30016245720527e-4
NCC	379	0.00177409886561075	3.564675995207798e-4	7.098260570796832e-4
NCC	380	0.00170555749395019	3.438791657737066e-4	6.929395256956147e-4
NCC	381	0.0016780818578966	3.233078228211724e-4	6.781196602036188e-4
NCC	382	0.00165090165878982	3.340540467516007e-4	6.569520465309184e-4
NCC	383	0.00157261086788443	3.0519275962416465e-4	6.389367974224611e-4
NCC	384	0.00155872533138423	3.005872350825525e-4	6.177899901080948e-4
NCC	385	0.00150170600064937	2.720329829245572e-4	5.989174998174782e-4
NCC	386	0.00140982511019059	2.809369970383407e-4	5.715110931602727e-4
NCC	387	0.00143464181372286	2.6926966819958994e-4	5.675159526673679e-4
NCC	388	0.00136698675290274	2.7049780807735316e-4	5.504363989271951e-4
NCC	389	0.00132828451287026	2.8277920685498554e-4	5.306996908145602e-4
NCC	390	0.00131676247194456	2.4654908046097e-4	5.136825603375599e-4
NCC	391	0.00128396897084835	2.4961943015537814e-4	4.873031606428255e-4
NCC	392	0.00124763022639037	2.3733803137774575e-4	4.846887225258798e-4
NCC	393	0.00115752195761247	2.4071541604159464e-4	4.6914629359991254e-4
NCC	394	0.00115634020982522	2.2567070253899497e-4	4.5706363493340887e-4
NCC	395	0.00111556991116506	2.1400337370024424e-4	4.337291950926071e-4
NCC	396	0.00107893572976027	2.103189540669545e-4	4.2561281756492463e-4
NCC	397	0.00104377873308955	2.0356418473925668e-4	3.8996703059185225e-4
NCC	398	0.00101541678619553	1.9189685590050593e-4	3.806589647829021e-4
NCC	399	0.00101659853398278	1.940461006865916e-4	3.837794911678084e-4
NCC	400	0.00101068979504652	1.808435970006368e-4	3.6001830544166196e-4
EWS	1	1.7193823565923354e-6	2.734771969243661e-7	5.92901928362732e-7
EWS	2	1.3822231677429978e-5	5.150030399484997e-6	1.1143082126991515e-5
EWS	3	1.9518184179252485e-5	5.313069679137819e-6	1.1901914292283149e-5
EWS	4	2.418989967164451e-5	4.591268096770158e-6	1.3354572279448462e-5
EWS	5	2.174000138514866e-5	6.294481599370552e-6	1.277278606976728e-5
EWS	6	1.7250782186781785e-5	6.599947889107102e-6	1.1871996137643924e-5
EWS	7	1.7619803464531186e-5	5.722255999427774e-6	1.173337423797458e-5
EWS	8	2.6073923381336697e-5	7.1738564012033715e-6	1.7170791567767676e-5
EWS	9	3.571214557965352e-5	6.886902145155236e-6	2.2156455298022048e-5
EWS	10	3.632706911555145e-5	8.583383999141662e-6	1.8005402801522607e-5
EWS	11	3.314912177225359e-5	1.0330353217732857e-5	1.902610751113808e-5
EWS	12	2.5119560026366455e-5	9.15560959908444e-6	1.7743151286693265e-5
EWS	13	3.195455882550571e-5	1.115839919888416e-5	1.8581291824497043e-5
EWS	14	4.237034221314824e-5	1.3199895778214204e-5	2.669334486637283e-5
EWS	15	6.571897049086127e-5	1.1478170241925394e-5	2.524059697617648e-5
EWS	16	4.293199077292444e-5	1.573620399842638e-5	2.4039108194874743e-5
EWS	17	5.184863501037798e-5	1.8652026643128764e-5	3.1389490682262204e-5
EWS	18	7.034241565102236e-5	1.545009119845499e-5	3.249613443709901e-5
EWS	19	7.413264507776491e-4	3.2613319972077674e-4	5.648923578266533e-4
EWS	20	8.689464537405751e-4	4.0334024291998103e-4	6.437752024186184e-4
EWS	21	8.070700886676413e-4	3.9934677516829806e-4	6.228440305332791e-4
EWS	22	8.26108970228544e-4	4.0520386120409976e-4	6.38278940910926e-4
EWS	23	8.439579216918902e-4	4.203790386604951e-4	6.310154536743863e-4
EWS	24	8.805482721917501e-4	4.046713988372087e-4	6.425844026565108e-4
EWS	25	9.385573644476256e-4	4.464696946381572e-4	6.897286421697489e-4
EWS	26	0.00102274491884974	4.552553236918598e-4	7.176041647295365e-4
EWS	27	0.00106290505964227	4.781512054681755e-4	7.360624804996063e-4
EWS	28	0.00107629177323978	4.975860818596994e-4	7.704203170578301e-4
EWS	29	0.00121105135678804	5.199495012691241e-4	8.193934127381435e-4
EWS	30	0.00116761890822723	5.19417038902233e-4	7.865158801301512e-4
EWS	31	0.00119677219561736	5.471050819805684e-4	8.314954047850687e-4
EWS	32	0.0012750100995317	5.612153347031815e-4	8.777051251230027e-4
EWS	33	0.0012886942956536	5.93961770266982e-4	8.800496197026099e-4
EWS	34	0.00139697793453123	5.966240821014373e-4	9.463167439619916e-4
EWS	35	0.00141869415881164	6.160589584929612e-4	9.787549051237243e-4
EWS	36	0.00147462087339679	6.264419746473368e-4	0.00100175594803943
EWS	37	0.00152102814720149	7.025840931127591e-4	0.00106319294424849
EWS	38	0.0015370922035185	7.07110023231333e-4	0.00109631014437786
EWS	39	0.00163050171617668	7.60622491103885e-4	0.00117158367537221
EWS	40	0.00165102801035953	7.313370609248765e-4	0.00116457912025853
EWS	41	0.00164597080744491	7.446486200971531e-4	0.0011788085436797
EWS	42	0.00160462073655483	7.949663137683587e-4	0.00120734188869377
EWS	43	0.00166054745113998	8.189271202784565e-4	0.0012638528704167
EWS	44	0.00176674871234689	8.40225614954099e-4	0.00133387160848568
EWS	45	0.00173848787252992	8.519397870257024e-4	0.0013236178183919
EWS	46	0.00169624535406667	8.583293354283953e-4	0.00135232843065449
EWS	47	0.00175663430651766	8.388944590368714e-4	0.00139418676911742
EWS	48	0.00178221780361512	9.134391904016204e-4	0.00144491664520969
EWS	49	0.00191132521919999	9.483154754329852e-4	0.00148871223818911
EWS	50	0.00184667207089508	9.725425131265284e-4	0.00151010335824898
EWS	51	0.00178192032109073	9.48847937799876e-4	0.00148518793876259
EWS	52	0.00177478074050539	9.38731152828946e-4	0.00153664333977189
EWS	53	0.00193125654833406	9.680165830079545e-4	0.00161281785343871
EWS	54	0.00202972326390686	0.00105294433052707	0.00170171729578375
EWS	55	0.00195981487067542	9.754710561444294e-4	0.0016540299135203
EWS	56	0.00200413976680939	0.0010156719648447	0.00165802367583419
EWS	57	0.001991175582718	0.00106146372839733	0.00168727529238922
EWS	58	0.00206988340469939	0.00108489207254054	0.00176219164132438
EWS	59	0.00206363627168722	0.00109394393277769	0.00178477164622152
EWS	60	0.00213205725229671	0.00113334614792763	0.00180050785021994
EWS	61	0.00209849647448001	0.00109048292739289	0.00179699790963497
EWS	62	0.00207207561722322	0.00111204765325198	0.00180064428060084
EWS	63	0.00211600068409894	0.00112136574467258	0.00180495362810596
EWS	64	0.00217816704357702	0.00116582635230798	0.001870256817222
EWS	65	0.00220409564070572	0.00116103419100596	0.00183126732631992
EWS	66	0.00226033867489115	0.00119644293840422	0.00186312840012744
EWS	67	0.00224226055676012	0.00116928735769277	0.00184705263834828
EWS	68	0.00231973820589312	0.00122839068041768	0.0019795553146951
EWS	69	0.00231267386490389	0.00121667650834608	0.00193280588864108
EWS	70	0.00228272110686291	0.00120709218574204	0.00192826726440631
EWS	71	0.00230194704201813	0.00117008605124311	0.00189171403644073
EWS	72	0.00239979844333055	0.00119830655668833	0.00200708129179929
EWS	73	0.00237598570108152	0.00124596193852509	0.00199920793966048
EWS	74	0.00253665441741911	0.00125900726651392	0.00204476629753478
EWS	75	0.00245546756900389	0.00126326696544904	0.00206888542817412
EWS	76	0.00249334553080224	0.00127977329882267	0.00214511379167622
EWS	77	0.00250440121785692	0.00126353319663249	0.00210610630879038
EWS	78	0.00252519745322358	0.00128909139024326	0.00212173747805715
EWS	79	0.0026056404275938	0.00125661118586291	0.00213498971214859
EWS	80	0.00258443693528903	0.00129414978272873	0.00214392272349649
EWS	81	0.00255964975414401	0.00125874103533047	0.00215374903597919
EWS	82	0.00254671902242719	0.0013016042558652	0.00212456786557604
EWS	83	0.00261878062000803	0.00134872717533506	0.00219632972340419
EWS	84	0.00267313323408506	0.00133861039036413	0.00222610642789719
EWS	85	0.00267283459334837	0.00138733069693466	0.00222132806915021
EWS	86	0.00264386644188973	0.0013372792344469	0.00220466720066223
EWS	87	0.00267283459334837	0.00136257119687423	0.00220779747460654
EWS	88	0.00262773984210864	0.00138466838510021	0.00219632972340419
EWS	89	0.00270359458922713	0.00139585009480492	0.00225260769489597
EWS	90	0.00270568507438394	0.00146400527776698	0.0022669465113644
EWS	91	0.00272539536300528	0.00146853120788555	0.00223563497333496
EWS	92	0.00280244467307051	0.00152177744457466	0.00232459277740561
EWS	93	0.00278153982150243	0.00147225844445379	0.00231067226865733
EWS	94	0.00285739456862092	0.00154387463280064	0.00239047383669859
EWS	95	0.00281530820608825	0.00154280970806685	0.00243603219457289
EWS	96	0.00282215496169185	0.0015728938317962	0.00237185867522764
EWS	97	0.00285142175388718	0.00156783543931073	0.00240714879121468
EWS	98	0.00283380195042265	0.00163678931582313	0.00243037462071922
EWS	99	0.00290159339765059	0.0016857758535771	0.00245300491613391
EWS	100	0.00288962935840471	0.00171985344505813	0.0024836749217617
EWS	101	0.00286306874261797	0.00178800862802019	0.0024964789046937
EWS	102	0.00288139707302896	0.00184125486470929	0.0024970796766395
EWS	103	0.00293832620826309	0.00187453376263999	0.00253249512892385
EWS	104	0.00291805438822738	0.00195094211228885	0.00257920015868368
EWS	105	0.00299656115191704	0.0019687796015797	0.0026199336928904
EWS	106	0.00296494933199473	0.00203240885442319	0.0026228853982677002
EWS	107	0.00296251573944094	0.00200605196726208	0.0026975715311604
EWS	108	0.00298133047434601	0.00205956443513463	0.00271944227049044
EWS	109	0.00306831635593262	0.00212905077401391	0.00267306438968178
EWS	110	0.00302835657990551	0.00224246525816171	0.00272758024053989
EWS	111	0.00312842114301471	0.00224699118828029	0.00273789754527353
EWS	112	0.00313601680292069	0.00230982174757343	0.00275750216102605
EWS	113	0.00313304458817487	0.00235561351112606	0.0027911003376331
EWS	114	0.00320701971073745	0.00244080748982863	0.00285018006617201
EWS	115	0.00325490539275341	0.00248521684437819	0.0028424142734592
EWS	116	0.00322450497521289	0.00252856694707767	0.00287330097115596
EWS	117	0.00328561827846019	0.00255517063773097	0.00293666123938497
EWS	118	0.00328627877062593	0.00257621868174862	0.00293347517300096
EWS	119	0.00342366114109929	0.00266938722953263	0.0030254540085288
EWS	120	0.00354322713490946	0.00265143448610581	0.00302955552456632
EWS	121	0.00373479281389615	0.00276936543861647	0.00308281140024429
EWS	122	0.00403173437485241	0.00280801641359963	0.00317753110914033
EWS	123	0.00430152024633752	0.00294503679718459	0.00331222441059517
EWS	124	0.00448245978596593	0.00292691623868977	0.00333029118714075
EWS	125	0.0048829461355745	0.00286996270781848	0.00335455832879215
EWS	126	0.00544389523909423	0.00288667733100896	0.00334273284638495
EWS	127	0.00584324201426253	0.00289224887207246	0.00348120973103047
EWS	128	0.00597795499308597	0.00295075005323917	0.00350165569731109
EWS	129	0.00616724536451574	0.00297179809725682	0.00364288202767446
EWS	130	0.00641582680809664	0.00300801311416954	0.003759786021604
EWS	131	0.00706254545626281	0.00312935241774252	0.0040240424673687
EWS	132	0.00765436238441121	0.00325252905546217	0.0042344948678156
EWS	133	0.00841678788336749	0.00342957655685282	0.00447933491539435
EWS	134	0.00898912355602572	0.0035557796475877	0.00464405174515589
EWS	135	0.00920695941287038	0.00345136701856244	0.00461585387450778
EWS	136	0.00917419548318236	0.00340082525320819	0.0044940684959462
EWS	137	0.00918777332791793	0.00341656280888736	0.00450752878507419
EWS	138	0.00949829273360977	0.00350614581813801	0.00458387336267516
EWS	139	0.00976069934165163	0.00368682506314694	0.00485215762507771
EWS	140	0.01027724778267892	0.00379759324350417	0.0051874599313554
EWS	141	0.01102063983872779	0.00404061742062673	0.00554358684199096
EWS	142	0.01249928783158428	0.00417226812678901	0.00570155006244158
EWS	143	0.01450720341713048	0.00427910191822645	0.00600373931274911
EWS	144	0.01586285260323513	0.00444555683406381	0.00618943260726108
EWS	145	0.01632210139467867	0.004380790739538	0.00623363691029065
EWS	146	0.01580055450630888	0.0044413197998425	0.00628137122111659
EWS	147	0.01519301494568617	0.00451244144570028	0.00612745059459629
EWS	148	0.01434107515866047	0.00459385303180983	0.00626155940847309
EWS	149	0.01411830199015783	0.00473428045171627	0.00649451838093514
EWS	150	0.01423400884094794	0.00491919673094651	0.00677186548193387
EWS	151	0.01425614663127768	0.0050254252317809	0.00692234438576746
EWS	152	0.01414103012156303	0.00516706323289342	0.00719969148676619
EWS	153	0.01385353401781413	0.00546880059851134	0.00741029899024877
EWS	154	0.01348634186887816	0.00551994765446864	0.00752174152572386
EWS	155	0.01312918551822501	0.0055704894198229	0.00782427338050227
EWS	156	0.01274310245487432	0.0058504363237312	0.00807265801465437
EWS	157	0.01262621492193329	0.00613583084306691	0.00847435483744028
EWS	158	0.01260998054235815	0.00657799562859126	0.00881771038231822
EWS	159	0.01249899642017171	0.00689456261398378	0.00919889258613505
EWS	160	0.01237620547647608	0.00721173488997935	0.00957733291302559
EWS	161	0.01241369213476778	0.00756219814914239	0.01004556866387011
EWS	162	0.0127352350858991	0.00791810902373284	0.01048504261732553
EWS	163	0.01354911554384644	0.00836299761697089	0.01119447611837353
EWS	164	0.01478355292520535	0.00890170625368092	0.01217536475819728
EWS	165	0.01599282485351628	0.00965680628097953	0.01309240889250799
EWS	166	0.01650892255225821	0.01009322080577495	0.01367734277022071
EWS	167	0.01653521487921187	0.01030144077322242	0.01366268888840521
EWS	168	0.01605899880000638	0.01045851368471259	0.01338931158704876
EWS	169	0.01534467468119815	0.01041644598780097	0.01291204641465141
EWS	170	0.01481144265702575	0.01034320582483253	0.01258440322923229
EWS	171	0.01400672020060159	0.00996335371560346	0.01210129160962439
EWS	172	0.01339342951795234	0.00945447430696024	0.0115251746621706
EWS	173	0.01275744918290986	0.00914792744128582	0.01133646403942
EWS	174	0.01267764298665126	0.00873143967658754	0.01121152137917658
EWS	175	0.01272150341682644	0.00818478384071181	0.01108895857912826
EWS	176	0.01258101812919765	0.00767915670958052	0.01101184138194028
EWS	177	0.01214538182648022	0.00715168695865723	0.01040504625555771
EWS	178	0.01187397480366686	0.00640490549820064	0.00970273915904631
EWS	179	0.01121804701706203	0.00580364311284487	0.0091674549441096
EWS	180	0.01046483481766262	0.00518614634791397	0.00841177210874506
EWS	181	0.00982341724855936	0.0046421470468778	0.00772592925726605
EWS	182	0.00922223255525589	0.0042658046112722	0.0072931464760889
EWS	183	0.00871668338639456	0.00391189513653408	0.00694789618135846
EWS	184	0.00837041683237994	0.003593996467399	0.00649231471497941
EWS	185	0.00810659469598786	0.00346943450047699	0.00629106943804811
EWS	186	0.0077982525740796	0.00319433555931274	0.00598286063711435
EWS	187	0.00761258774559367	0.00301575738398617	0.00579176304688106
EWS	188	0.00730259673533297	0.00283865506134824	0.00549216518050385
EWS	189	0.0069348946327365	0.00264945074666339	0.00514618962545549
EWS	190	0.00656884141849248	0.00242512113798868	0.00479171421600648
EWS	191	0.00615991710708474	0.00228019240396331	0.00444888675518058
EWS	192	0.00581892699579797	0.002152678731664	0.00420176135871746
EWS	193	0.00542484267956229	0.0019788232849411	0.00394959901149841
EWS	194	0.00517619031601275	0.00192598775868745	0.0037134919448139
EWS	195	0.00485729530864881	0.00184334000812309	0.00357025365769197
EWS	196	0.00466470514908259	0.0017565598700305	0.00332155421411762
EWS	197	0.00444936033025255	0.00168335757667349	0.00320003777713066
EWS	198	0.00436065013689071	0.00161664903514654	0.00311220594832403
EWS	199	0.0041776235297687	0.0015579100981383	0.00294881985817835
EWS	200	0.00403482979844648	0.00146935893681933	0.00285532145977129
EWS	201	0.00382706986603771	0.00141061999981109	0.00272971250029513
EWS	202	0.00363480948414198	0.00140442141851876	0.00259843697121854
EWS	203	0.00342591364685106	0.00128044979267221	0.00249769795609982
EWS	204	0.00334143821289734	0.00128960007934184	0.00239538489386987
EWS	205	0.0031724873449899	0.00124532449868235	0.00234281172035479
EWS	206	0.00310788848373118	0.00119750687157011	0.00218601456150359
EWS	207	0.00293490018699506	0.00115382163198609	0.00216897625626974
EWS	208	0.00293458961554671	0.0011192866790717	0.00211104601847463
EWS	209	0.002842349895384	0.00109832957089287	0.00207498160572964
EWS	210	0.00279017389205965	0.00108120967970454	0.00199433362762272
EWS	211	0.00271905303038537	0.00104165682764874	0.00193135580547925
EWS	212	0.00259544559393839	0.00104992160270517	0.00191917458642836
EWS	213	0.00252090844633216	9.855744254800654e-4	0.0017933157979258
EWS	214	0.00240537586754251	9.39822992131934e-4	0.00171284870363728
EWS	215	0.00228860100295943	8.967280936233718e-4	0.00162693509416736
EWS	216	0.00226344471564233	9.088300856702968e-4	0.00160613128218427
EWS	217	0.00219139213962298	8.489104665111315e-4	0.0015759093022424
EWS	218	0.00219946699728032	8.489104665111315e-4	0.00154186187904581
EWS	219	0.00212741442126097	8.562897299543784e-4	0.0015129644862487
EWS	220	0.00205225613075803	8.146706841344655e-4	0.0014473744726808
EWS	221	0.00199355812701813	8.223881256632484e-4	0.00144906777059837
EWS	222	0.00197989298329032	8.061107385402991e-4	0.00142881128553118
EWS	223	0.00190846155016769	7.989597815200416e-4	0.00138925398037163
EWS	224	0.00190784040727097	7.727564677768227e-4	0.0013722324261241
EWS	225	0.00185690668974005	7.562269176639495e-4	0.0013461024151218
EWS	226	0.00183920411718357	7.69804762399524e-4	0.00132358185001542
EWS	227	0.00181032097248616	7.594737935789782e-4	0.00131213465563691
EWS	228	0.00179727697165507	7.261195228155018e-4	0.00129559846605732
EWS	229	0.00173888953936353	7.332006792089952e-4	0.00128008251137708
EWS	230	0.0017345415390865	7.084092905517091e-4	0.00125328541779105
EWS	231	0.00169758353673175	7.369279157772327e-4	0.00124073453333751
EWS	232	0.00164509696195903	7.092948021648988e-4	0.00121381650308361
EWS	233	0.00165224010527129	6.824342832314798e-4	0.00123690005074161
EWS	234	0.00163942959834731	6.685612679581755e-4	0.00120837041721638
EWS	235	0.00162987896098943	6.812536010805603e-4	0.00118024285512597
EWS	236	0.00162739438940255	7.036865619480311e-4	0.00116388646253123
EWS	237	0.00159602667311827	6.759405314014225e-4	0.00116920219422167
EWS	238	0.00156649208068039	6.833197948446694e-4	0.0011492563683829
EWS	239	0.00155223609889961	6.701038887324041e-4	0.00114236489332762
EWS	240	0.00153259580690987	6.818439421560201e-4	0.0011067338621648
EWS	241	0.00150875609612931	6.623626866658481e-4	0.00110907819962604
EWS	242	0.00151927941364288	6.717012758330773e-4	0.00110178719710745
EWS	243	0.0014750931996206	6.558689348357907e-4	0.00107894800274098
EWS	244	0.00148173638012206	6.810193672536709e-4	0.00107381493928113
EWS	245	0.00147583552260323	6.623626866658481e-4	0.00106452232034207
EWS	246	0.00146248095032378	6.79777748391911e-4	0.00104957461376819
EWS	247	0.00142999904969375	6.629530277413078e-4	0.00105584741422851
EWS	248	0.00141310009003466	6.543930821471414e-4	0.00103944135007845
EWS	249	0.00143120963089984	6.921749109765658e-4	0.00103358204145343
EWS	250	0.00141577472052219	6.653143920431468e-4	0.00103649121835041
EWS	251	0.00139384466023638	7.107706548535482e-4	0.00102564909767749
EWS	252	0.00139368161351105	6.968976395802438e-4	0.00102470466941075
EWS	253	0.00142490180507231	7.482573131452428e-4	0.00102161166433473
EWS	254	0.00144915462640181	7.470766309943233e-4	0.00103062161073427
EWS	255	0.00149381446870103	7.529800417489208e-4	0.00103102664198094
EWS	256	0.00149753612222597	7.67443398097685e-4	0.0010229919228116
EWS	257	0.00149667727910483	7.261195228155018e-4	0.00102916839357306
EWS	258	0.00146117843009775	7.612448168053575e-4	0.00104399120861746
EWS	259	0.00145974702489585	7.60064134654438e-4	0.00101725283769063
EWS	260	0.00147921413564167	7.863343125123971e-4	0.00102627871652198
EWS	261	0.0015238739779409	7.972556224084027e-4	0.00101868760897087
EWS	262	0.00161319366253935	8.327872998016554e-4	0.00105209308914615
EWS	263	0.00171568227499526	8.527019000101734e-4	0.00105479908197837
EWS	264	0.00175261252920424	8.641017566228599e-4	0.00107034139731904
EWS	265	0.00179555468526119	8.502170446360994e-4	0.00103269966746353
EWS	266	0.00177866410387879	8.567162715235193e-4	0.00102065238217415
EWS	267	0.00174631434631589	8.350663592381225e-4	0.0010269985379638
EWS	268	0.00172570211140855	8.696991710844281e-4	0.00101657669139125
EWS	269	0.00171568227499526	8.474074269090526e-4	0.00102761363583626
EWS	270	0.00170279962817818	8.250921094263864e-4	0.00104020917817448
EWS	271	0.00172741979765083	8.600019837674626e-4	0.00103598471556709
EWS	272	0.00176205980353677	8.81096549093557e-4	0.00106350002469104
EWS	273	0.00188630577506154	8.491965464714152e-4	0.00108813053893452
EWS	274	0.00194986016602582	8.793963584013937e-4	0.00111022601665023
EWS	275	0.00205492530784516	8.600019837674626e-4	0.00113009424571238
EWS	276	0.00205378018368364	8.80227545885705e-4	0.00110970321341717
EWS	277	0.00203917985062427	8.732512714578086e-4	0.00114035621353528
EWS	278	0.00203517191605896	8.772086035036899e-4	0.00115742050364317
EWS	279	0.00194298942105671	8.665657214473365e-4	0.00115958688006873
EWS	280	0.00197591174070037	8.834082716736376e-4	0.00119617723056859
EWS	281	0.00191550644118026	8.698681822760229e-4	0.00120750350945055
EWS	282	0.00192667140175507	8.814267951764257e-4	0.00122322702057272
EWS	283	0.00190920825829191	8.840687638393749e-4	0.00127151525645162
EWS	284	0.00186254444871003	8.803237665752757e-4	0.00125860807013953
EWS	285	0.00186512097807344	8.596305537070948e-4	0.00126460740640413
EWS	286	0.00190806313413039	8.761428578505273e-4	0.00124412683671622
EWS	287	0.00192896165007811	8.989298375684642e-4	0.00125198141913801
EWS	288	0.00195501322475266	8.768033500162647e-4	0.00129199279219949
EWS	289	0.00196348001577423	8.995903297342014e-4	0.00131469118981368
EWS	290	0.00199802526042339	9.174236182091084e-4	0.00131317796330607
EWS	291	0.0020444689160022	9.369081370983588e-4	0.00134036333000083
EWS	292	0.00205481961120291	9.220470633692696e-4	0.00136217185346049
EWS	293	0.00202500257704366	9.240285398664816e-4	0.00137881520031128
EWS	294	0.00208747636290113	9.369081370983588e-4	0.00137992226388718
EWS	295	0.00214001113737218	9.438433048386004e-4	0.00141032710509479
EWS	296	0.00209514360025636	9.435130587557318e-4	0.00140914414712244
EWS	297	0.00212524460616951	9.702629914680924e-4	0.00144692597595186
EWS	298	0.00223599359018957	0.00102376285689281	0.00146686294999479
EWS	299	0.00225019217788445	0.00100097587717487	0.00151683095378665
EWS	300	0.00226126707628645	0.00101352522832388	0.00150378695295556
EWS	301	0.00224508068631429	0.00101220424399241	0.00148780430228454
EWS	302	0.00221043613233878	0.00103433073154461	0.00152412601092517
EWS	303	0.00217863129590225	0.00106570410941713	0.00155347838469305
EWS	304	0.00223343784440449	0.0010617411564227	0.0016072072452592
EWS	305	0.00221299187812386	0.00105678746517967	0.0015972689589117
EWS	306	0.00225285218697471	0.00108849108913506	0.00165845153423848
EWS	307	0.00220305286673745	0.00112349717391914	0.00166311010596387
EWS	308	0.0022669465113644	0.00112217618958767	0.00173205696749962
EWS	309	0.00221050749257894	0.00113439529465381	0.00172140789580286
EWS	310	0.00221022137977897	0.00118129023842115	0.00170458635912894
EWS	311	0.00217417116698258	0.00116940137943788	0.00169239415424416
EWS	312	0.00216673223418332	0.00113729208187322	0.00162591760856287
EWS	313	0.00214613211258538	0.0011420148104769	0.00161629028421162
EWS	314	0.00212501787875619	0.00107028836980854	0.00160546901158627
EWS	315	0.00209737341540133	0.00108416138508184	0.00156908686517975
EWS	316	0.00203487288955556	0.00101833835516808	0.00155286510247582
EWS	317	0.00206432025269443	9.575332243957268e-4	0.00158494298306777
EWS	318	0.00203817820582625	9.54581519018428e-4	0.00156595058570662
EWS	319	0.0020369762726369	9.097155972834864e-4	0.00157732190678367
EWS	320	0.00198379072900853	8.503863191997808e-4	0.00153401603537944
EWS	321	0.00194953563311229	8.382843271528558e-4	0.00153465759255115
EWS	322	0.00194231383803885	8.034542037007301e-4	0.00150825194198062
EWS	323	0.00194773273332828	7.945990875688338e-4	0.00149895930417796
EWS	324	0.00193672355196838	7.278905460418811e-4	0.00146046673029527
EWS	325	0.00191001440740948	6.936507636652152e-4	0.00139265646913793
EWS	326	0.00192958040865612	6.585254696753597e-4	0.00137005060561462
EWS	327	0.00188796383457598	6.26056710525073e-4	0.0013348896624215
EWS	328	0.0018435521174606	6.40815237411567e-4	0.00128873577045734
EWS	329	0.00186436040450067	5.679081145922868e-4	0.00125377361442713
EWS	330	0.00181901697304022	5.442944715738965e-4	0.00123129575736037
EWS	331	0.00184976354642779	5.357345259797301e-4	0.00120044451122754
EWS	332	0.00180376599707402	5.130063945745294e-4	0.00121530558495663
EWS	333	0.00177460525592484	4.861458756411104e-4	0.00119164579000768
EWS	334	0.0017848541137207	4.8467002295246104e-4	0.00115424235321367
EWS	335	0.00176896178739893	4.527916048776341e-4	0.00113214834948678
EWS	336	0.0017680832555093	4.374427369156804e-4	0.00110525374628947
EWS	337	0.00171435439494315	4.0585948937858334e-4	0.00105604234469439
EWS	338	0.00167211529091174	4.1323875282183034e-4	0.00104059225349594
EWS	339	0.00169975753687026	3.8224584636019305e-4	0.0010019670254998
EWS	340	0.00166466296320566	3.5302396312493505e-4	9.467472551053252e-4
EWS	341	0.00166652639189582	3.5361430420039483e-4	9.373055327062694e-4
EWS	342	0.00159342751251589	3.5922254441726254e-4	8.97249740710275e-4
EWS	343	0.00158041376455042	3.2675378526697584e-4	8.652051071134795e-4
EWS	344	0.00157950582864586	3.19079351285999e-4	8.45892917575023e-4
EWS	345	0.00153577581213657	3.0874838246545326e-4	8.094131111190587e-4
EWS	346	0.00152987199919617	3.0491116547496483e-4	8.002575015199743e-4
EWS	347	0.00152170057605506	2.948753671921489e-4	7.690712063230929e-4
EWS	348	0.00153441167871901	2.8602025106025256e-4	7.613461607238654e-4
EWS	349	0.00144664180645746	2.5561768567407506e-4	7.402488736961525e-4
EWS	350	0.00147055352009776	2.7805064654154584e-4	7.306593227784818e-4
EWS	351	0.00147721171673126	2.5443700352315555e-4	6.969880608526613e-4
EWS	352	0.00140564637527404	2.535514919099659e-4	6.719334728431674e-4
EWS	353	0.00136856205348468	2.3347989534433413e-4	6.661977346437305e-4
EWS	354	0.00142001175474351	2.3997364717439148e-4	6.576035932452945e-4
EWS	355	0.00136250914745423	2.393833060989317e-4	6.202487545893346e-4
EWS	356	0.00136311443805728	2.258054613633573e-4	6.165402960929602e-4
EWS	357	0.00135191656190095	2.0957108178821395e-4	6.121090050333558e-4
EWS	358	0.0013122700274015	2.1636000415600117e-4	6.020647452982525e-4
EWS	359	0.00129865098883299	2.033725004958865e-4	5.872937750995711e-4
EWS	360	0.00129925627943603	1.9864977189220845e-4	5.988151318545425e-4
EWS	361	0.00122783198827673	1.880236325339328e-4	5.739999019207579e-4
EWS	362	0.00124962244998635	1.7208442349651935e-4	5.725228049008898e-4
EWS	363	0.00123479283021174	1.9658357812809928e-4	5.568655764902875e-4
EWS	364	0.00121153922004949	1.897946557603121e-4	5.379587346359754e-4
EWS	365	0.0011596737881735	1.7385544672289863e-4	5.285053137088193e-4
EWS	366	0.00112432729515604	1.824153923170651e-4	5.030992449670873e-4
EWS	367	0.00112160348744233	1.602776019873242e-4	5.202335703975577e-4
EWS	368	0.00109194424789313	1.644099895155425e-4	5.116664076823225e-4
EWS	369	0.00110586593176316	1.5407902069499674e-4	5.090076330465598e-4
EWS	370	0.00105502152110739	1.703134002701401e-4	4.927595658280104e-4
EWS	371	0.00104382364495105	1.6883754758149067e-4	4.7414814337767185e-4
EWS	372	0.00102595619448814	1.4876595101585892e-4	4.5583214033130694e-4
EWS	373	0.00102778344397036	1.449287340253705e-4	4.655809806624366e-4
EWS	374	0.0010202173114323	1.508321447799681e-4	4.508100104637553e-4
EWS	375	9.506088920821332e-4	1.410915170348821e-4	4.389932343048102e-4
EWS	376	9.37595144116666e-4	1.325315714407156e-4	4.011795505961859e-4
EWS	377	9.279104944679464e-4	1.4610941617629002e-4	4.0797419688757934e-4
EWS	378	8.885666052700232e-4	1.337122535916351e-4	4.147688431789727e-4
EWS	379	9.091464857735524e-4	1.2721850176157778e-4	3.917261296690298e-4
EWS	380	8.92198348888293e-4	1.213150910069802e-4	3.8168186993392647e-4
EWS	381	8.30761352679228e-4	1.07146905195946e-4	3.7547806245048033e-4
EWS	382	8.389327758203352e-4	1.1954406778060092e-4	3.760689012584275e-4
EWS	383	8.389327758203352e-4	1.0832758734686552e-4	3.630704474835879e-4
EWS	384	7.926280446873946e-4	1.1452616863919298e-4	3.6129793105974e-4
EWS	385	7.835486856417201e-4	1.142309981014631e-4	3.4445902503324943e-4
EWS	386	7.71745518882343e-4	1.115744632618942e-4	3.2791553841072634e-4
EWS	387	7.302831125737622e-4	1.0419519981864724e-4	3.054636637087307e-4
EWS	388	7.46323313554454e-4	1.1098412218643444e-4	3.181666980795966e-4
EWS	389	6.809519284255968e-4	1.100986105732448e-4	3.1078121298025e-4
EWS	390	7.107108500751484e-4	1.0390002928091736e-4	2.921697905299174e-4
EWS	391	6.957815482001987e-4	1.0271934712999785e-4	2.7621714271534154e-4
EWS	392	6.623135627099564e-4	1.1393582756373324e-4	2.805640928508123e-4
EWS	393	6.51897979479438e-4	8.796082024350389e-5	2.812392725828932e-4
EWS	394	6.407001033231059e-4	9.917730067723928e-5	2.8094385317891957e-4
EWS	395	6.367657144033136e-4	1.0478554089410698e-4	2.638095277484492e-4
EWS	396	6.043826671404075e-4	8.766564970577401e-5	2.606860700779815e-4
EWS	397	5.859213037475357e-4	8.943667293215328e-5	2.5472266324613226e-4
EWS	398	5.937900815871204e-4	9.179803723399232e-5	2.5614252201562013e-4
EWS	399	5.677625856561865e-4	9.032218454534292e-5	2.3484782899552183e-4
EWS	400	5.650387779424841e-4	8.737047916804414e-5	2.4147920317585e-4
CIC	1	1.2628207880506846e-6	2.8291448315626185e-7	6.470609359930558e-7
CIC	2	1.4296589905892695e-5	9.251795002427054e-6	1.1996797486481505e-5
CIC	3	1.916364298380394e-5	1.1754773719098886e-5	1.3569299336893012e-5
CIC	4	2.1636371110746386e-5	1.4711553124125616e-5	1.7679491032709584e-5
CIC	5	2.1018189079010777e-5	1.3296980708344308e-5	1.64166702446589e-5
CIC	6	2.318182619008541e-5	1.1316579326250474e-5	1.3264749187857645e-5
CIC	7	1.8854551967936133e-5	6.8504493299069175e-6	1.5153849456608216e-5
CIC	8	2.7509100412234687e-5	1.8385671714488e-5	2.2000071823763895e-5
CIC	9	3.554546682479763e-5	2.3481902101969734e-5	2.999199371620376e-5
CIC	10	2.9981828539177133e-5	1.8385671714488e-5	2.5316877958351652e-5
CIC	11	3.4617760075628485e-5	1.810652692200076e-5	2.4979846506553045e-5
CIC	12	3.0290919555044936e-5	1.4428638640969355e-5	2.220430800582493e-5
CIC	13	3.9794247563572925e-5	1.8955270371469544e-5	2.6272736348763467e-5
CIC	14	5.11178139434514e-5	2.5462303484063568e-5	3.812423974904719e-5
CIC	15	5.8559014707371544e-5	2.942310624825123e-5	4.234546917388935e-5
CIC	16	6.664727640728474e-5	2.291607313565721e-5	3.92545590152113e-5
CIC	17	8.508851308308684e-5	3.310099452928264e-5	4.450910628496399e-5
CIC	18	8.897087869904516e-5	3.140350763034507e-5	5.551077001456233e-5
CIC	19	8.489439480228891e-4	5.109435565802089e-4	6.448357738803685e-4
CIC	20	9.34032461105976e-4	5.808234339198056e-4	7.379848480269314e-4
CIC	21	8.169144316912329e-4	5.386691759295227e-4	6.763062146774177e-4
CIC	22	7.913555247195072e-4	5.729018283914303e-4	7.056035655184366e-4
CIC	23	8.275909371351183e-4	5.426299786937103e-4	6.889503345140679e-4
CIC	24	7.852084458275731e-4	5.743164008072116e-4	7.094682740799251e-4
CIC	25	8.13527553764064e-4	6.13641513965932e-4	7.65473087279785e-4
CIC	26	8.541802235878523e-4	6.662636078329967e-4	7.994176522378333e-4
CIC	27	9.325275948731692e-4	7.010620892612169e-4	8.366483551177622e-4
CIC	28	8.933628026515152e-4	6.804093319908098e-4	8.12708535607278e-4
CIC	29	0.00100186840621242	7.372751431052184e-4	8.570322097228024e-4
CIC	30	9.831813300436045e-4	7.409530313862499e-4	8.309360785373505e-4
CIC	31	9.566577380620478e-4	7.27090221711593e-4	8.394461998868813e-4
CIC	32	0.00106968440843799	7.986675859501273e-4	9.1688534630216e-4
CIC	33	0.00105190154563218	8.269590342657535e-4	9.196284232412491e-4
CIC	34	0.0011260470413988	8.507238508508795e-4	9.945065353286608e-4
CIC	35	0.00116311978928211	8.81561529514912e-4	0.00102972478377013
CIC	36	0.00120320658170878	8.93443937807475e-4	0.00105069551910896
CIC	37	0.00126589870821064	9.446514592587584e-4	0.00110065521212207
CIC	38	0.00127705067302107	9.457831171913834e-4	0.0011336973624725
CIC	39	0.00138977593894269	0.00101368259314888	0.00119317316214634
CIC	40	0.00138374784985597	0.00100689264555313	0.00119409834164658
CIC	41	0.00138874593429405	0.00107592377944326	0.00122555444465483
CIC	42	0.00142594447346299	0.00105527102217285	0.00127292335435509
CIC	43	0.00150218233711753	0.0011364674788387	0.00132343618587711
CIC	44	0.00163076419971854	0.00118654334235736	0.00138247305771848
CIC	45	0.0015936732778144	0.0011500473740302	0.00142015053287255
CIC	46	0.0015667823594339	0.00116843681543536	0.00141644981487158
CIC	47	0.00167372785092416	0.00121143981687511	0.00145869967871599
CIC	48	0.00171514604705045	0.00124199458105598	0.0015404238679041
CIC	49	0.00181807335533443	0.0012651935686748	0.00162840740619135
CIC	50	0.00182518244869939	0.00129150461560833	0.0016022038748393
CIC	51	0.00170772786266962	0.00125133075900014	0.00154504976540531
CIC	52	0.00174852787676417	0.00127962220731577	0.00156495066159181
CIC	53	0.0019460370359037	0.00139420257299405	0.00173353723679657
CIC	54	0.00202392797190239	0.00143975180478221	0.00179383692942599
CIC	55	0.00191852793549146	0.0014618191344684	0.00173038018482645
CIC	56	0.00200754614806139	0.00145191712755793	0.00179983532816923
CIC	57	0.00205700071060024	0.00149576887244715	0.00181385200619325
CIC	58	0.00213334619151959	0.00153820604492059	0.00188952493266235
CIC	59	0.00217600075170935	0.00156734623668569	0.00199778248669618
CIC	60	0.00215776438177315	0.00159931557328234	0.00195926645266063
CIC	61	0.00211820073174207	0.00157130703944987	0.00189517829766706
CIC	62	0.00209378254148851	0.00157441909876459	0.00191994637411948
CIC	63	0.00212592800713876	0.00155206885459525	0.00196847249126755
CIC	64	0.00228263715218374	0.00166580047682406	0.00210108264505118
CIC	65	0.00216889165834439	0.00161968541606959	0.00202840589080641
CIC	66	0.00224647350332721	0.00162138290296853	0.00205492512735547
CIC	67	0.00227676442288225	0.00163298239677794	0.00206315028554123
CIC	68	0.00241276446986408	0.00167739997063347	0.00213484775006095
CIC	69	0.00234816444754771	0.00173935824244469	0.0021744802187371
CIC	70	0.00227058260256489	0.00169126278030813	0.00204829531821821
CIC	71	0.00222947349745448	0.00163552862712634	0.00206755333523598
CIC	72	0.00232127352916721	0.00177047883559188	0.00217078893465912
CIC	73	0.00234414626434143	0.0017781175266371	0.00220046522317831
CIC	74	0.00247581903710112	0.00186072855571873	0.0022898097939329
CIC	75	0.00241121901478475	0.00186440644399976	0.0022373924247536
CIC	76	0.00250950995783071	0.00188166422747229	0.00227078115896643
CIC	77	0.00237876445811863	0.00184997780535879	0.00227162406626258
CIC	78	0.00246190994138707	0.00187544010884286	0.00233256907210528
CIC	79	0.00238618264249945	0.00190967276130476	0.00231109839160627
CIC	80	0.00248818267773583	0.00190769235992267	0.0023066482890324
CIC	81	0.00238340082335664	0.00194701747308139	0.00228088979937552
CIC	82	0.00247736449218046	0.00194022752548564	0.00233287047655962
CIC	83	0.00246901903475203	0.00192636471581098	0.00237898535807301
CIC	84	0.00247674631014872	0.00199879082349899	0.0024377592266685
CIC	85	0.0025172372332274	0.00197842098071173	0.0023832623926252
CIC	86	0.00251105541291005	0.00199652750763374	0.00241040099129899
CIC	87	0.00250920086681484	0.00200812700144314	0.00242366879746627
CIC	88	0.00251445541408459	0.00204320839735452	0.00241394827477597
CIC	89	0.00258801907586113	0.00202736518629777	0.00246723611465402
CIC	90	0.00258678271179766	0.00202170689663464	0.00243391971073787
CIC	91	0.0025710190699884	0.00207206567463646	0.00246398141419572
CIC	92	0.00268600092789122	0.00211733199194146	0.00256615752421558
CIC	93	0.00266312819271701	0.00216571036856117	0.0025251665184259
CIC	94	0.00270331002477982	0.00220390382378728	0.00259690077855784
CIC	95	0.00270856457204957	0.00223728773279971	0.00259870920528386
CIC	96	0.00267749577586446	0.00216967117132537	0.0025617142455965
CIC	97	0.00271222334753585	0.00220984502793356	0.00262156738217586
CIC	98	0.00275673778031464	0.00225058471350806	0.00266742942087243
CIC	99	0.00279462240395616	0.00221012794241671	0.00270209093312106
CIC	100	0.00287133876683024	0.00228679776735206	0.0026788827901372
CIC	101	0.00285113363422143	0.00231735253153294	0.00272283241865877
CIC	102	0.00283913683673495	0.00229613394529622	0.00270420076430141
CIC	103	0.00284450382508416	0.00235667764469166	0.00272121476631879
CIC	104	0.00288428267990776	0.0023292349398255	0.00277653783334202
CIC	105	0.00294395096214315	0.0024469273648185	0.00283591451084619
CIC	106	0.00294710801411328	0.002433347469627	0.00280695034033787
CIC	107	0.00307623143969146	0.00245117108206585	0.00280366423423225
CIC	108	0.00313305837515374	0.00247550172761729	0.0028461622622936
CIC	109	0.00314347664665516	0.00245937560207738	0.00287299074142034
CIC	110	0.00316873306241618	0.00250068111661819	0.00289679821062203
CIC	111	0.00327165295664231	0.00254736200633898	0.0028591130489167
CIC	112	0.00330732764390474	0.00255924441463154	0.00288717682709073
CIC	113	0.00338151836520272	0.00261724188367857	0.00297000969620812
CIC	114	0.00338057124961168	0.00267071272099511	0.00295027433766033
CIC	115	0.00339888215103841	0.00262657806162273	0.00294153901502443
CIC	116	0.00347401998792743	0.00266590317478145	0.00305432592346791
CIC	117	0.00353210974417776	0.00273578305212105	0.00302163624779267
CIC	118	0.00362934694485766	0.00275626339560689	0.00309101009123882
CIC	119	0.00376604729516415	0.0028054079234084	0.00312001366798515
CIC	120	0.0039466306678554	0.00280421654091624	0.0031586279590501
CIC	121	0.00418372527081191	0.00288254993977561	0.00330248860615811
CIC	122	0.00444070930118023	0.00296296825799626	0.00336940039502067
CIC	123	0.00460929587638499	0.00303028136880317	0.00349898201138244
CIC	124	0.00453573656548104	0.00310057293584047	0.00348992315827854
CIC	125	0.00443534231283101	0.00299215712905412	0.00349057021921453
CIC	126	0.00445807308701592	0.00304100381123259	0.00339739344443153
CIC	127	0.00460014042567163	0.00306215085046839	0.00349574670670248
CIC	128	0.00474915327866161	0.00314554762491943	0.0035772763846376
CIC	129	0.00507117257961453	0.00321822195694105	0.00377634252116978
CIC	130	0.00539508611174953	0.0033266377637274	0.00390704901238797
CIC	131	0.00586611826569244	0.00345739199224171	0.00421905955179349
CIC	132	0.00636651100295752	0.0035479370616457	0.00451292889477096
CIC	133	0.00690257842748504	0.00375762038026546	0.0047627931874154
CIC	134	0.00727258491838389	0.00397385630259209	0.00499216197716499
CIC	135	0.00715009130194297	0.00393126437849745	0.00491982490812438
CIC	136	0.00692625631726099	0.00386246203957534	0.00481825160701319
CIC	137	0.00690478836386413	0.00393990190156559	0.00485080328808147
CIC	138	0.00709168584049563	0.00408495271998579	0.00490927575222263
CIC	139	0.00748915868353458	0.00438101126928699	0.00511513499453403
CIC	140	0.00794251134644478	0.00454006083199004	0.00538063521325025
CIC	141	0.00825063961872914	0.00486173410487263	0.00563072426501157
CIC	142	0.00860233520820126	0.00506963034975415	0.00587175446366898
CIC	143	0.0088624762905397	0.00510566967014191	0.00610081403501052
CIC	144	0.00897897150823738	0.00536539105343231	0.00621631441208528
CIC	145	0.0090320099813355	0.00545454994026424	0.00638099142029551
CIC	146	0.00908757409600974	0.00563821764413643	0.00635187367817583
CIC	147	0.00906768466859794	0.00570106307059775	0.00653208014884989
CIC	148	0.00922459015151323	0.00586041047892384	0.00662331574082491
CIC	149	0.00953240271860059	0.00596793274884108	0.00675369851942751
CIC	150	0.00948757258062479	0.00629407370606926	0.00704843477577235
CIC	151	0.00970446205097249	0.00654441139155015	0.00722605300270245
CIC	152	0.00993839960195888	0.00688487744763946	0.00761008366821432
CIC	153	0.01001038038687777	0.00710136945069625	0.00759552479715448
CIC	154	0.00996270890212886	0.00711193950450916	0.00780096664433228
CIC	155	0.00994787075786926	0.00732774509381364	0.00800770261338206
CIC	156	0.01005449781689039	0.007489599285792	0.00817367374346428
CIC	157	0.01059175242040413	0.00763789027732525	0.008758293299134
CIC	158	0.01113834320186203	0.00797727169290744	0.00910576502176227
CIC	159	0.01163457520531811	0.00829826743677514	0.0096406671265403
CIC	160	0.0122168132116537	0.00855868088532133	0.01011129771629548
CIC	161	0.0125783779211274	0.00879257074188596	0.01066549459353449
CIC	162	0.01329556613592852	0.00909096115167847	0.01087980252968746
CIC	163	0.01417260103371293	0.00957471530088754	0.01160180258235549
CIC	164	0.01566554076132853	0.01028542700421152	0.0126901590766958
CIC	165	0.01722496539248584	0.01099463168526382	0.0136269688590748
CIC	166	0.01779871596432674	0.01127734906343086	0.0139668103034101
CIC	167	0.01780607174088881	0.01156699874404763	0.01418584043024375
CIC	168	0.01725014478148675	0.01145819173603239	0.01414604618268018
CIC	169	0.01631200035534059	0.01098654085604095	0.01369116234467706
CIC	170	0.01558689053501109	0.01062947827821962	0.01331845524554506
CIC	171	0.01478228174491468	0.01010634894582963	0.01272445330630344
CIC	172	0.01412988094675634	0.00951753056060146	0.01218318683334525
CIC	173	0.01367099365507688	0.00903720312194289	0.01208030414452235
CIC	174	0.01347776306308115	0.00876334848188402	0.01182309742246511
CIC	175	0.01330773145870424	0.00825242103265453	0.0115814201628717
CIC	176	0.01272577636685181	0.00792663910192987	0.01120547775905974
CIC	177	0.01218965342127069	0.0074299298394303	0.01085574132315549
CIC	178	0.01143191070349944	0.00691467511597867	0.01025268053080996
CIC	179	0.01066763883478026	0.00652954771020739	0.00959979604639297
CIC	180	0.00986851902816547	0.00612649302551577	0.00882461704507329
CIC	181	0.00914266924481838	0.00567151105015836	0.00825358576905942
CIC	182	0.00862739631696016	0.00530956547057716	0.00756117247683425
CIC	183	0.00798762391867146	0.00515254723451631	0.00702052289952263
CIC	184	0.00752626104858338	0.00478441983461776	0.00669290792802768
CIC	185	0.00724807323666455	0.00460298340830336	0.0062801356971027
CIC	186	0.00690376369643097	0.00447131063554367	0.0060116498525874
CIC	187	0.00659437108456325	0.00426421965491224	0.00569865401812827
CIC	188	0.0063729447908385	0.00408185595555023	0.0054056888885138
CIC	189	0.00607102788059263	0.00388403770539484	0.00512930100388781
CIC	190	0.00566641604581982	0.00365252853450985	0.00490686451658794
CIC	191	0.0053706669989089	0.00351065575822653	0.00456627748318841
CIC	192	0.00496667195046959	0.0033562619494417	0.00432696234644573
CIC	193	0.00462805625338076	0.0031968308249503	0.00409457951215277
CIC	194	0.00442482515649411	0.00302508719777541	0.00398185424623116
CIC	195	0.00415929863992445	0.00289564806700022	0.00377358376828507
CIC	196	0.00393602198719921	0.00276463041023996	0.00362529277675183
CIC	197	0.0038734181743494602	0.00265886916924071	0.00344818772790699
CIC	198	0.00367604654763101	0.00258215280636663	0.00334659916095608
CIC	199	0.00355515642626596	0.00249785951876425	0.00323983410651723
CIC	200	0.00337937232121985	0.00239525532973513	0.00308259829907091
CIC	201	0.00319279445533757	0.00224718959233619	0.00290983302916077
CIC	202	0.00305710146196864	0.00219287015894418	0.00275615605686242
CIC	203	0.00292665115243442	0.00208677722776058	0.00262318503451584
CIC	204	0.00273779696697845	0.00200473202764527	0.00255459657530058
CIC	205	0.00262133932837003	0.00190033658336061	0.00242583144903796
CIC	206	0.00251054075659936	0.00183781248258307	0.00225209558772383
CIC	207	0.00243233394649046	0.00173228538036579	0.00223300729011203
CIC	208	0.00235889933245215	0.00170455976101647	0.00210100685916945
CIC	209	0.00229368789749596	0.00167343916786928	0.00205830083739391
CIC	210	0.00221050026809926	0.00159846682983287	0.00199424180473059
CIC	211	0.00217674296921364	0.0015342452421564	0.00194312399078714
CIC	212	0.00209536376654296	0.00147766234552515	0.00181436426314401
CIC	213	0.00208149916164351	0.00144314677858009	0.00182178244752484
CIC	214	0.00194707277500971	0.00121483479067298	0.00169303493902583
CIC	215	0.00183675874472278	0.00127085185833792	0.0016577701180142
CIC	216	0.00182048290418864	0.00122332222516767	0.0015677096324815
CIC	217	0.00176894274249721	0.00114269159746814	0.00155229918544734
CIC	218	0.00171710117635144	0.00116617349957011	0.00152752780041869
CIC	219	0.0017553795420521	0.00112062426778195	0.00150032779102232
CIC	220	0.0017083604471757	0.00107988458220745	0.00145394592317639
CIC	221	0.00163722899595243	0.00105866599597073	0.00139054478886478
CIC	222	0.00158267478971764	0.00100434641520472	0.0013680368362309
CIC	223	0.00161281523515123	0.00101849213936254	0.00133094591432677
CIC	224	0.00159714220352576	0.00101141927728363	0.00133256131747841
CIC	225	0.00153113462802621	9.361640247640704e-4	0.00126346113293326
CIC	226	0.00149918575586661	9.254132744041326e-4	0.00126687912899901
CIC	227	0.0014907464311452	9.223012150894136e-4	0.001236348205491
CIC	228	0.00145005682980986	8.852394177959434e-4	0.00118885565781187
CIC	229	0.00140906582402018	9.231499585388824e-4	0.00120823678102725
CIC	230	0.00144854980753818	8.971218260885064e-4	0.00116815053356064
CIC	231	0.0014117784641092	8.524213377498171e-4	0.00114814775980119
CIC	232	0.00136747200932183	8.668499763907864e-4	0.00113612042629804
CIC	233	0.0013915843656687	8.476117915361606e-4	0.00114783936663445
CIC	234	0.00136536217814148	8.580796274129422e-4	0.00110858140895276
CIC	235	0.00137350009840855	8.065891914785026e-4	0.00108431037428445
CIC	236	0.00135903268460043	8.241298894341908e-4	0.00108117961163313
CIC	237	0.001308396736272	8.207349156363157e-4	0.00104047398507683
CIC	238	0.00132919364362118	7.865022631744081e-4	0.00104791998060823
CIC	239	0.00128850404228583	8.057404480290338e-4	0.00105603388400738
CIC	240	0.0013126163986327	8.097012507932215e-4	0.00102170656143469
CIC	241	0.00126288466366729	7.947067831859396e-4	0.00102888323706429
CIC	242	0.0012209894445146	7.842389473091579e-4	9.982686807618792e-4
CIC	243	0.00123003157814468	7.726394534997512e-4	9.700831942394272e-4
CIC	244	0.00125354112558287	7.327485113747183e-4	9.699443430535906e-4
CIC	245	0.00123756668950307	7.344459982736558e-4	9.78720717307571e-4
CIC	246	0.00119356163917004	7.208661030821552e-4	9.393655859130936e-4
CIC	247	0.00120983747970417	7.183198727337489e-4	9.44589949461912e-4
CIC	248	0.00119084899908101	7.330314258578746e-4	9.414328974917854e-4
CIC	249	0.00121737259106257	7.234123334305616e-4	9.512197585991782e-4
CIC	250	0.00122731893805565	7.460454920830625e-4	9.385915507186712e-4
CIC	251	0.00119567147035039	7.27090221711593e-4	9.405964775585236e-4
CIC	252	0.00121134450197585	7.451967486335938e-4	9.295761895060648e-4
CIC	253	0.00123425124050538	7.740540259155325e-4	9.210912423861148e-4
CIC	254	0.00121465995097355	7.4547966311675e-4	9.338145089116374e-4
CIC	255	0.00122370208460362	7.471771500156876e-4	9.200451295688028e-4
CIC	256	0.00120139815498277	7.392555444873123e-4	9.161731364692903e-4
CIC	257	0.00115528327346938	7.415188603525623e-4	9.104147369422296e-4
CIC	258	0.0011857251233573	7.316168534420932e-4	9.105140696315412e-4
CIC	259	0.00119537006589605	7.44348005184125e-4	9.081313046472256e-4
CIC	260	0.00118301248326828	7.101153527222173e-4	8.893852565224551e-4
CIC	261	0.00122701753360132	7.700932231513449e-4	9.13194680238896e-4
CIC	262	0.00122400348905796	8.125303956247841e-4	8.926205612024204e-4
CIC	263	0.001229428769236	8.354464687604413e-4	9.072377677781072e-4
CIC	264	0.00122219506233194	8.45914304637223e-4	9.176623645844876e-4
CIC	265	0.00118060124763359	8.122474811416278e-4	8.899627216418204e-4
CIC	266	0.00119386304362437	7.805610590281265e-4	8.69709219275139e-4
CIC	267	0.00118165495366262	7.576449858924693e-4	8.837079635579924e-4
CIC	268	0.00122709133299518	7.890484935228144e-4	8.542212468770886e-4
CIC	269	0.0012308004251856	7.785806576460326e-4	8.676242999138631e-4
CIC	270	0.00127252771232775	8.133791390742529e-4	8.750704404898488e-4
CIC	271	0.00131456409048577	7.888697205402802e-4	8.953239428565301e-4
CIC	272	0.00137236411045305	8.200174303817846e-4	8.863885741653472e-4
CIC	273	0.00142460049213471	8.126159943798429e-4	8.941325603643724e-4
CIC	274	0.00140018230188115	8.342035160521727e-4	9.1110976087762e-4
CIC	275	0.00146447323318166	8.628840805596966e-4	8.985363985042877e-4
CIC	276	0.00143943686089637	8.218677893822699e-4	8.994937815790822e-4
CIC	277	0.00146910959841967	8.129243875465905e-4	9.03063030234788e-4
CIC	278	0.00147312778162596	8.326615502184349e-4	8.968131709717273e-4
CIC	279	0.00156554599537043	8.292692253842116e-4	9.503097489218836e-4
CIC	280	0.00157605508990994	8.150831397138235e-4	9.633238151470716e-4
CIC	281	0.00165487329895623	8.39754593053629e-4	9.955760662268857e-4
CIC	282	0.00170061876930466	8.499315675562987e-4	0.00100717556003629
CIC	283	0.00175934606231954	8.628840805596966e-4	9.887861186311353e-4
CIC	284	0.0017646006095893	8.44072097388095e-4	0.00105017856147604
CIC	285	0.00178685516273178	8.156999260473186e-4	0.00104508610077923
CIC	286	0.00183074608698501	8.391378067201338e-4	0.00108497704290426
CIC	287	0.00182178244752484	8.400629862203766e-4	0.00110053733947785
CIC	288	0.00184898245692121	8.449972768883377e-4	0.00108893784566845
CIC	289	0.00194047339761808	8.992744742359097e-4	0.0010866745298032
CIC	290	0.00197787341053808	9.106850214055698e-4	0.00117947048027845
CIC	291	0.00199827341758536	8.687435507279004e-4	0.00116560767060379
CIC	292	0.00207338253444123	9.143857394065404e-4	0.00124538955485386
CIC	293	0.0021178916407262	9.489257740822682e-4	0.00123322423207814
CIC	294	0.00212314618799595	9.230207480754724e-4	0.0012516136734833
CIC	295	0.00216827347631265	9.56943996417705e-4	0.00128160260869786
CIC	296	0.00216827347631265	9.677377572538698e-4	0.00132205937978921
CIC	297	0.00212129164190074	9.942595695941608e-4	0.00135204831500377
CIC	298	0.0022004189419629	0.00101862262976721	0.00141740156061287
CIC	299	0.00223194622558142	0.00106488160477935	0.00149454840265798
CIC	300	0.00221525531072456	0.00105100391227571	0.00143720557443381
CIC	301	0.00218960075640753	0.00107012428861406	0.00147497468044319
CIC	302	0.0022186553118991	0.00107968447678323	0.00147313571379465
CIC	303	0.00215652801770967	0.0011028139642893	0.00149492012899768
CIC	304	0.00220660076228026	0.00114968972563493	0.00148841309588509
CIC	305	0.00220443712516918	0.00116480099080556	0.00149675833903707
CIC	306	0.00220505530720092	0.00117251081997425	0.00156400354600077
CIC	307	0.00212994619034504	0.00117713671747546	0.00154569264457403
CIC	308	0.0021630189290429	0.00123172230798978	0.00154663976016507
CIC	309	0.00208729163015529	0.00126626234266551	0.00155011251733221
CIC	310	0.00203134615628321	0.00128291557366988	0.00153432725748158
CIC	311	0.00196458249685577	0.00126996306066648	0.00150654520014446
CIC	312	0.00195623703942734	0.00130203595000823	0.00148697147792968
CIC	313	0.00194449158082436	0.00129525130033978	0.00152556528120796
CIC	314	0.00189349156320617	0.00130357791584197	0.00154343601859033
CIC	315	0.00178160061546203	0.00135353760885507	0.00148684535021284
CIC	316	0.00175192787793872	0.0013439774206859	0.00147403798842214
CIC	317	0.00166909148568614	0.00131776400151236	0.00148982766830087
CIC	318	0.00160850964657605	0.00129586808667328	0.00142305985027599
CIC	319	0.00161685510400449	0.00133101311060542	0.00138244568974916
CIC	320	0.00156308350018581	0.00130544098964739	0.00144258094961377
CIC	321	0.00150867324845075	0.0012558752737164	0.00139894574361698
CIC	322	0.00151335176522039	0.0012533496321403	0.00137500448898524
CIC	323	0.00153053181911754	0.00122493616440916	0.00133488671095367
CIC	324	0.00146603126588966	0.0011412742872008	0.00132785500416809
CIC	325	0.00144131610063412	0.00114727268594404	0.00130544543836599
CIC	326	0.00144493295408615	0.00111570216624277	0.00128303680686726
CIC	327	0.00140394194829647	0.0010664521555088	0.00127471004390631
CIC	328	0.00138193942312995	0.00103740727738363	0.00125950411191048
CIC	329	0.00137832256967792	9.951027809839395e-4	0.00122593258443029
CIC	330	0.00131713746544774	0.00101215086162262	0.00120644511515905
CIC	331	0.00127554365074939	9.256476376411518e-4	0.00118929800035523
CIC	332	0.00127885909974709	8.852373724235299e-4	0.00118793047831163
CIC	333	0.00128458578437947	8.96602759515986e-4	0.00116503321525549
CIC	334	0.0012604734280326	8.852373724235299e-4	0.00114820963091967
CIC	335	0.00122792174696432	8.306203733403378e-4	0.00110291536540016
CIC	336	0.00119989113271109	8.157822290807423e-4	0.00111823362262668
CIC	337	0.00115136501556301	7.854745301675259e-4	0.00106312111783659
CIC	338	0.00115046080220001	7.289632999022577e-4	0.00106796553644682
CIC	339	0.00112212878349243	7.287877086105306e-4	0.00107536697244877
CIC	340	0.00110645575186697	7.1633947135165e-4	0.00101426801716911
CIC	341	0.00106546474607729	6.838043057886849e-4	9.998677565433705e-4
CIC	342	0.00103502289618937	6.481427694670139e-4	9.790031961574932e-4
CIC	343	0.00102869340264832	6.535097578162293e-4	9.227088947260976e-4
CIC	344	0.00102567935810496	6.328796988205578e-4	9.437383751458718e-4
CIC	345	0.00105129873672351	6.222549433119748e-4	9.623392080404022e-4
CIC	346	0.00100548525966445	5.831074988824036e-4	9.130029806862016e-4
CIC	347	9.985529572147337e-4	5.63533776667618e-4	9.15591224430174e-4
CIC	348	9.63420252919404e-4	5.433286440588071e-4	8.750704404898488e-4
CIC	349	9.494240311579868e-4	5.233917938390844e-4	8.618851667427502e-4
CIC	350	9.23804652539438e-4	5.310161413753129e-4	8.47649826150903e-4
CIC	351	9.084330253683088e-4	5.019712632501471e-4	8.479664887932606e-4
CIC	352	9.045171580706184e-4	5.202797345243656e-4	8.259732847951356e-4
CIC	353	8.73986234562609e-4	4.732420903219941e-4	7.975026036114412e-4
CIC	354	8.57641396724988e-4	4.622822654773319e-4	7.858555067635662e-4
CIC	355	8.599069082202338e-4	4.523802585668627e-4	7.874731591035488e-4
CIC	356	8.428385247211046e-4	4.436099095890186e-4	7.785684586250731e-4
CIC	357	8.06139737878144e-4	4.393661923416747e-4	7.418553631160384e-4
CIC	358	8.053527019854415e-4	4.2209784840594133e-4	7.363553451600974e-4
CIC	359	8.082984900453769e-4	4.136209743744548e-4	7.272964920561946e-4
CIC	360	7.79001139204358e-4	4.045677109134545e-4	6.829728179406704e-4
CIC	361	7.860628169079459e-4	3.912707302051102e-4	6.836198788766634e-4
CIC	362	7.774591733706201e-4	3.77267710430142e-4	6.67443355476837e-4
CIC	363	7.098074899609711e-4	3.6750591361998415e-4	6.722963124967849e-4
CIC	364	7.154721468543588e-4	3.5579975703328037e-4	6.478142301107628e-4
CIC	365	7.245763082234288e-4	3.6750921786682074e-4	6.380020828891529e-4
CIC	366	6.965456939701929e-4	3.207564801648739e-4	6.215020290213301e-4
CIC	367	6.694192930799647e-4	3.2959537287704507e-4	6.177318221837803e-4
CIC	368	6.479340433366413e-4	3.0639638525823163e-4	5.904431040936633e-4
CIC	369	6.501294080024691e-4	3.140350763034507e-4	5.962869373249412e-4
CIC	370	6.471153634591104e-4	2.8461197005519946e-4	5.709700593665896e-4
CIC	371	6.305381184706376e-4	3.0073809559510637e-4	5.703743681205108e-4
CIC	372	6.214959848405615e-4	2.9253357558357477e-4	5.709700593665896e-4
CIC	373	5.868344725919367e-4	2.730124762457927e-4	5.280017237703334e-4
CIC	374	5.829162146855704e-4	2.814999107404806e-4	4.937074941627016e-4
CIC	375	5.572664523128563e-4	2.4528685689647906e-4	4.950016160346877e-4
CIC	376	5.364999287178465e-4	2.569840303683143e-4	4.924133722907154e-4
CIC	377	5.461448712565944e-4	2.4603644863077314e-4	4.75957305617011e-4
CIC	378	5.199226837293737e-4	2.3029238928919715e-4	4.6361916063902446e-4
CIC	379	5.138945946426564e-4	2.2321952721029065e-4	4.417050589674765e-4
CIC	380	5.120861679166411e-4	2.1331752029982143e-4	4.4259859583659474e-4
CIC	381	4.930976872934814e-4	2.0284968442303976e-4	4.345567640145301e-4
CIC	382	4.933990917478173e-4	2.0369842787250857e-4	4.150895904395452e-4
CIC	383	4.623544329512228e-4	1.926647630294143e-4	3.843541959798751e-4
CIC	384	4.852611714807488e-4	1.892697892315392e-4	3.8928422931253657e-4
CIC	385	4.20459213798537e-4	1.884210457820704e-4	3.6307381448506663e-4
CIC	386	4.2618589843091857e-4	1.9009097475870037e-4	3.6720708117605913e-4
CIC	387	3.936342173626447e-4	1.7399240714110106e-4	3.5135408824422926e-4
CIC	388	4.3040556079162074e-4	1.677682885116633e-4	3.30906487196808e-4
CIC	389	3.9875809308635447e-4	1.7286074920847602e-4	3.3647168671638896e-4
CIC	390	3.957440485429958e-4	1.5418839332016272e-4	3.070304141287e-4
CIC	391	3.76755567919836e-4	1.513592484886001e-4	3.1900104144457647e-4
CIC	392	3.83989274823897e-4	1.366476953644745e-4	3.10860312081549e-4
CIC	393	3.665078164724165e-4	1.5164216297175635e-4	3.0185392664076053e-4
CIC	394	3.5354742493597417e-4	1.3777935329709954e-4	2.797126022400446e-4
CIC	395	3.330519220411351e-4	1.5052732472762127e-4	2.760118842390738e-4
CIC	396	3.436010779428905e-4	1.3410146501606813e-4	2.7231116623810294e-4
CIC	397	3.42395460125547e-4	1.284431753529429e-4	2.562747215672294e-4
CIC	398	3.19488721596021e-4	1.2504820155506775e-4	2.5674292705998966e-4
CIC	399	3.01103049881533e-4	1.2108739879088008e-4	2.381184244454445e-4
CIC	400	2.9175951179712106e-4	1.2278488568981765e-4	2.3900470422936557e-4
