# Supplementary material for: Cell-free DNA methylome and fragmentome analysis for relapse monitoring of Ewing sarcoma
Source: EMBO Mol Med. 2026 Mar 6;18(4):1342–57. doi: 10.1038/s44321-026-00396-7 (PMC13084053; doi:10.1038/s44321-026-00396-7)
Supplement: Supplementary file 9 — Source data Fig. 2 [file 44321_2026_396_MOESM9_ESM.zip › Figure2/Panel_D/Figure2D_source_data.csv]

sample_name	p100_150	cancer_subtype	Treatment_relapse	Timepoint_description	Timepoint_updated	Relapse	Time	condition	fragPositive
NCC0006_D2	0.10361419424596521	NA	NA	NA	NA	NA	NA	NCC 1/24	No
NCC0011	0.10363159958130651	NA	NA	NA	NA	NA	NA	NCC 1/24	No
NCC0012	0.11206228123402666	NA	NA	NA	NA	NA	NA	NCC 1/24	No
NCC0017	0.1049460722110755	NA	NA	NA	NA	NA	NA	NCC 1/24	No
NCC0018	0.12085242752540411	NA	NA	NA	NA	NA	NA	NCC 1/24	No
NCC0019	0.1461106375106769	NA	NA	NA	NA	NA	NA	NCC 1/24	No
NCC0020	0.1548602650476178	NA	NA	NA	NA	NA	NA	NCC 1/24	No
NCC0021	0.16662228024531078	NA	NA	NA	NA	NA	NA	NCC 1/24	No
NCC0022	0.1855363194735699	NA	NA	NA	NA	NA	NA	NCC 1/24	Yes
NCC0023	0.16188993113785305	NA	NA	NA	NA	NA	NA	NCC 1/24	No
NCC0024	0.1770084586837428	NA	NA	NA	NA	NA	NA	NCC 1/24	No
NCC0025	0.16576451919831486	NA	NA	NA	NA	NA	NA	NCC 1/24	No
NCC0026	0.16114802346084633	NA	NA	NA	NA	NA	NA	NCC 1/24	No
NCC0027	0.14897140899227143	NA	NA	NA	NA	NA	NA	NCC 1/24	No
NCC0028	0.15094317362710696	NA	NA	NA	NA	NA	NA	NCC 1/24	No
NCC0029	0.16625749901373493	NA	NA	NA	NA	NA	NA	NCC 1/24	No
NCC0030	0.15551653675215976	NA	NA	NA	NA	NA	NA	NCC 1/24	No
NCC0031	0.16608083993858133	NA	NA	NA	NA	NA	NA	NCC 1/24	No
NCC0032	0.1607627859731855	NA	NA	NA	NA	NA	NA	NCC 1/24	No
NCC0033	0.17874979458777293	NA	NA	NA	NA	NA	NA	NCC 1/24	No
NCC0034	0.16114224092360366	NA	NA	NA	NA	NA	NA	NCC 1/24	No
NCC0080_D3	0.13154375409973418	NA	NA	NA	NA	NA	NA	NCC 1/24	No
NCC0107_D3	0.10067465952550081	NA	NA	NA	NA	NA	NA	NCC 1/24	No
NCC0124_D1	0.1397390195869994	NA	NA	NA	NA	NA	NA	NCC 1/24	No
Patient10_T1	0.20639076204042872	CICrearranged	No_Yes	Relapse	R1	Relapse	0	Relapse 15/18	Yes
Patient10_T2	0.17068880555209237	CICrearranged	Yes_Yes	Relapse Treatment	R2	Relapse	33	Treatment After Relapse 11/20	No
Patient11_T1	0.16724559105383818	Ewing	No_No	Diagnosis	D1	No \n Relapse	0	Diagnosis 11/16	No
Patient11_T2	0.16365087020815378	Ewing	Yes_No	On Treatment	T1	No \n Relapse	20	First-Line Treatment 4/32	No
Patient11_T3	0.15848504372614708	Ewing	Yes_No	On Treatment	T2	No \n Relapse	35	First-Line Treatment 4/32	No
Patient12_T1	0.17915285236101836	Ewing	No_No	Diagnosis	D1	No \n Relapse	0	Diagnosis 11/16	No
Patient12_T2	0.16385032581256503	Ewing	Yes_No	On Treatment	T1	No \n Relapse	12	First-Line Treatment 4/32	No
Patient13_T1	0.20692802250647319	CICrearranged	No_No	Diagnosis	D1	Relapse	0	Diagnosis 11/16	Yes
Patient13_T2	0.19148008366089803	CICrearranged	No_Yes	Relapse	R1	Relapse	45	Relapse 15/18	Yes
Patient13_T3	0.2743080373491874	CICrearranged	No_Yes	Relapse	R2	Relapse	193	Relapse 15/18	Yes
Patient13_T4	0.23612420884290827	CICrearranged	No_Yes	Relapse	R3	Relapse	217	Relapse 15/18	Yes
Patient14_T1	0.206131679020622	Ewing	No_No	Diagnosis	D1	No \n Relapse	0	Diagnosis 11/16	Yes
Patient14_T2	0.15034518329848878	Ewing	Yes_No	On Treatment	T1	No \n Relapse	14	First-Line Treatment 4/32	No
Patient14_T3	0.1651084169556824	Ewing	Yes_No	On Treatment	T2	No \n Relapse	28	First-Line Treatment 4/32	No
Patient15_T1	0.19451318657967412	Ewing	No_Yes	Relapse	R1	Relapse	0	Relapse 15/18	Yes
Patient15_T2	0.1830194477237764	Ewing	Yes_Yes	Relapse Treatment	R2	Relapse	28	Treatment After Relapse 11/20	No
Patient15_T3	0.18208169025764673	Ewing	Yes_Yes	Relapse Treatment	R3	Relapse	48	Treatment After Relapse 11/20	No
Patient15_T4	0.18170481134631633	Ewing	Yes_Yes	Relapse Treatment	R4	Relapse	121	Treatment After Relapse 11/20	No
Patient15_T5	0.18884365059518923	Ewing	Yes_Yes	Relapse Treatment	R5	Relapse	141	Treatment After Relapse 11/20	Yes
Patient15_T6	0.18456672522314171	Ewing	Yes_Yes	Relapse Treatment	R6	Relapse	162	Treatment After Relapse 11/20	No
Patient16_T1	0.2437900632423444	Ewing	No_No	Diagnosis	D1	No \n Relapse	0	Diagnosis 11/16	Yes
Patient16_T2	0.16866362618282404	Ewing	Yes_No	On Treatment	T2	No \n Relapse	26	First-Line Treatment 4/32	No
Patient17_T1	0.1663665689865204	Ewing	No_No	Diagnosis	D1	No \n Relapse	0	Diagnosis 11/16	No
Patient18_T1	0.19439369583081878	Ewing	No_Yes	Relapse	R1	Relapse	0	Relapse 15/18	Yes
Patient18_T2	0.18377502972501575	Ewing	Yes_Yes	Relapse Treatment	R2	Relapse	34	Treatment After Relapse 11/20	No
Patient18_T3	0.1894536079855239	Ewing	Yes_Yes	Relapse Treatment	R3	Relapse	54	Treatment After Relapse 11/20	Yes
Patient18_T4	0.186459899477701	Ewing	No_Yes	Relapse	R4	Relapse	82	Relapse 15/18	Yes
Patient18_T5	0.18003376466097096	Ewing	No_Yes	Relapse	R5	Relapse	91	Relapse 15/18	No
Patient18_T6	0.18629029970091107	Ewing	No_Yes	Relapse	R6	Relapse	105	Relapse 15/18	Yes
Patient18_T7	0.1987050545245633	Ewing	Yes_Yes	Relapse Treatment	R7	Relapse	134	Treatment After Relapse 11/20	Yes
Patient18_T8	0.2177991465215504	Ewing	Yes_Yes	Relapse Treatment	R8	Relapse	145	Treatment After Relapse 11/20	Yes
Patient18_T9	0.1531435080586657	Ewing	Yes_Yes	Relapse Treatment	R9	Relapse	161	Treatment After Relapse 11/20	No
Patient19_T1	0.16231654398434936	Ewing	No_No	Diagnosis	D1	No \n Relapse	0	Diagnosis 11/16	No
Patient1_T1	0.23054589369982648	Ewing	No_No	Diagnosis	D1	No \n Relapse	0	Diagnosis 11/16	Yes
Patient1_T2	0.1629973333903094	Ewing	Yes_No	On Treatment	T1	No \n Relapse	91	First-Line Treatment 4/32	No
Patient1_T3	0.15334297014301096	Ewing	Yes_No	On Treatment	T2	No \n Relapse	119	First-Line Treatment 4/32	No
Patient20_T1	0.1484938203753646	Ewing	Yes_No	On Treatment	T1	No \n Relapse	0	First-Line Treatment 4/32	No
Patient20_T2	0.13121545157810405	Ewing	Yes_No	On Treatment	T2	No \n Relapse	14	First-Line Treatment 4/32	No
Patient21_T1	0.16977180828376776	Ewing	Yes_No	On Treatment	T1	No \n Relapse	0	First-Line Treatment 4/32	No
Patient21_T2	0.1608953352251096	Ewing	Yes_No	On Treatment	T2	No \n Relapse	13	First-Line Treatment 4/32	No
Patient21_T3	0.1755377619785687	Ewing	Yes_No	On Treatment	NA	No \n Relapse	132	First-Line Treatment 4/32	No
Patient22_T1	0.14242800202032688	Ewing	Yes_No	On Treatment	T1	No \n Relapse	0	First-Line Treatment 4/32	No
Patient22_T2	0.16184926892120527	Ewing	Yes_No	On Treatment	T2	No \n Relapse	14	First-Line Treatment 4/32	No
Patient23_T1	0.3264976702109134	Ewing	No_No	Diagnosis	D1	No \n Relapse	0	Diagnosis 11/16	Yes
Patient23_T2	0.14738168600425822	Ewing	Yes_No	On Treatment	T1	No \n Relapse	14	First-Line Treatment 4/32	No
Patient23_T3	0.15283048361851023	Ewing	Yes_No	On Treatment	T2	No \n Relapse	28	First-Line Treatment 4/32	No
Patient23_T4	0.1578661339472553	Ewing	Yes_No	On Treatment	NA	No \n Relapse	137	First-Line Treatment 4/32	No
Patient24_T1	0.1721667120299814	Ewing	Yes_No	On Treatment	T1	No \n Relapse	0	First-Line Treatment 4/32	No
Patient24_T2	0.16873204885777052	Ewing	Yes_No	On Treatment	T2	No \n Relapse	14	First-Line Treatment 4/32	No
Patient25_T1	0.18989504418407124	Ewing	No_No	Diagnosis	D1	No \n Relapse	0	Diagnosis 11/16	Yes
Patient25_T2	0.17674052265760137	Ewing	Yes_No	On Treatment	T2	No \n Relapse	27	First-Line Treatment 4/32	No
Patient26_T1	0.2321055665736477	Ewing	No_No	Diagnosis	D1	No \n Relapse	0	Diagnosis 11/16	Yes
Patient26_T3	0.1701634056213485	Ewing	Yes_No	On Treatment	T2	No \n Relapse	35	First-Line Treatment 4/32	No
Patient2_T1	0.18017843335585024	CICrearranged	No_Yes	Relapse	R1	Relapse	0	Relapse 15/18	No
Patient2_T2	0.16685986801884498	CICrearranged	Yes_Yes	Relapse Treatment	R2	Relapse	77	Treatment After Relapse 11/20	No
Patient2_T3	0.1514472778908869	CICrearranged	Yes_Yes	Relapse Treatment	R3	Relapse	98	Treatment After Relapse 11/20	No
Patient2_T4	0.21723135925980497	CICrearranged	No_Yes	Relapse	R4	Relapse	147	Relapse 15/18	Yes
Patient3_T1	0.20304530125470185	Ewing	No_No	Diagnosis	D1	No \n Relapse	0	Diagnosis 11/16	Yes
Patient3_T2	0.197712288529555	Ewing	Yes_No	On Treatment	T1	No \n Relapse	47	First-Line Treatment 4/32	Yes
Patient3_T3	0.17662936175703378	Ewing	Yes_No	On Treatment	T2	No \n Relapse	98	First-Line Treatment 4/32	No
Patient4_T1	0.3275956116405812	Ewing	No_Yes	Relapse	R1	Relapse	0	Relapse 15/18	Yes
Patient4_T2	0.20754610995593428	Ewing	Yes_Yes	Relapse Treatment	R2	Relapse	47	Treatment After Relapse 11/20	Yes
Patient4_T3	0.25351511653513414	Ewing	Yes_Yes	Relapse Treatment	R3	Relapse	68	Treatment After Relapse 11/20	Yes
Patient5_T1	0.22469963454494804	Ewing	No_No	Diagnosis	D1	Relapse	0	Diagnosis 11/16	Yes
Patient5_T2	0.17356079158137355	Ewing	Yes_No	On Treatment	T1	Relapse	28	First-Line Treatment 4/32	No
Patient5_T3	0.1850516864934721	Ewing	Yes_No	On Treatment	T2	Relapse	54	First-Line Treatment 4/32	Yes
Patient5_T4	0.23113390548185905	Ewing	No_Yes	Relapse	R1	Relapse	405	Relapse 15/18	Yes
Patient5_T5	0.20674788168840846	Ewing	Yes_Yes	Relapse Treatment	R2	Relapse	449	Treatment After Relapse 11/20	Yes
Patient5_T6	0.2185847430349413	Ewing	No_Yes	Relapse	R3	Relapse	523	Relapse 15/18	Yes
Patient5_T7	0.22216825309157384	Ewing	Yes_Yes	Relapse Treatment	R4	Relapse	567	Treatment After Relapse 11/20	Yes
Patient5_T8	0.21758305426404798	Ewing	Yes_Yes	Relapse Treatment	R5	Relapse	586	Treatment After Relapse 11/20	Yes
Patient5_T9	0.27089706678411685	Ewing	Yes_Yes	Relapse Treatment	R6	Relapse	651	Treatment After Relapse 11/20	Yes
Patient6_T1	0.20736764999270443	Ewing	No_Yes	Relapse	R1	Relapse	0	Relapse 15/18	Yes
Patient6_T2	0.2994945460203479	Ewing	No_Yes	Relapse	R2	Relapse	22	Relapse 15/18	Yes
Patient6_T3	0.1794492261353158	Ewing	No_Yes	Relapse	R3	Relapse	35	Relapse 15/18	No
Patient6_T4	0.1990626632106451	Ewing	Yes_Yes	Relapse Treatment	R4	Relapse	43	Treatment After Relapse 11/20	Yes
Patient7_T1	0.16920677878088883	Ewing	No_No	Diagnosis	D1	No \n Relapse	0	Diagnosis 11/16	No
Patient7_T2	0.17168746301344856	Ewing	Yes_No	On Treatment	T1	No \n Relapse	49	First-Line Treatment 4/32	No
Patient7_T3	0.16122811555550323	Ewing	Yes_No	On Treatment	T2	No \n Relapse	76	First-Line Treatment 4/32	No
Patient8_T1	0.20620864483851498	Ewing	No_No	Diagnosis	D1	Relapse	0	Diagnosis 11/16	Yes
Patient8_T2	0.1781449198543928	Ewing	Yes_No	On Treatment	T1	Relapse	46	First-Line Treatment 4/32	No
Patient8_T3	0.1975269939071576	Ewing	Yes_No	On Treatment	T2	Relapse	60	First-Line Treatment 4/32	Yes
Patient8_T4	0.22915108178848653	Ewing	No_Yes	Relapse	R1	Relapse	179	Relapse 15/18	Yes
Patient9_T1	0.20058830144023163	Ewing	No_No	Diagnosis	D1	No \n Relapse	0	Diagnosis 11/16	Yes
Patient9_T2	0.1793391597577161	Ewing	Yes_No	On Treatment	T1	No \n Relapse	12	First-Line Treatment 4/32	No
Patient9_T3	0.19307613922552624	Ewing	Yes_No	On Treatment	T2	No \n Relapse	28	First-Line Treatment 4/32	Yes
