# Supplementary material for: Cell-free DNA methylome and fragmentome analysis for relapse monitoring of Ewing sarcoma
Source: EMBO Mol Med. 2026 Mar 6;18(4):1342–57. doi: 10.1038/s44321-026-00396-7 (PMC13084053; doi:10.1038/s44321-026-00396-7)
Supplement: Supplementary file 9 — Source data Fig. 2 [file 44321_2026_396_MOESM9_ESM.zip › Figure2/Panel_E/Figure2E_source_data.csv]

x	y_corr	sample	roi	cancer_subtype	Treatment_relapse	Timepoint_description	Timepoint_updated	Relapse	Time	cond
-20000	0.00522409955142885	NCC0006_D2_higherdepth	universal_DHSs	NA	NA	NA	NA	NA	NA	NCC
-19500	0.00312702044726414	NCC0006_D2_higherdepth	universal_DHSs	NA	NA	NA	NA	NA	NA	NCC
-19000	0.00122056029794083	NCC0006_D2_higherdepth	universal_DHSs	NA	NA	NA	NA	NA	NA	NCC
-18500	-6.258390610848275e-4	NCC0006_D2_higherdepth	universal_DHSs	NA	NA	NA	NA	NA	NA	NCC
-18000	-0.00263576233139369	NCC0006_D2_higherdepth	universal_DHSs	NA	NA	NA	NA	NA	NA	NCC
-17500	-0.00500138919076169	NCC0006_D2_higherdepth	universal_DHSs	NA	NA	NA	NA	NA	NA	NCC
-17000	-0.00768673036866385	NCC0006_D2_higherdepth	universal_DHSs	NA	NA	NA	NA	NA	NA	NCC
-16500	-0.01053320789263634	NCC0006_D2_higherdepth	universal_DHSs	NA	NA	NA	NA	NA	NA	NCC
-16000	-0.01311735505257768	NCC0006_D2_higherdepth	universal_DHSs	NA	NA	NA	NA	NA	NA	NCC
-15500	-0.01495359310447036	NCC0006_D2_higherdepth	universal_DHSs	NA	NA	NA	NA	NA	NA	NCC
-15000	-0.01572603479876655	NCC0006_D2_higherdepth	universal_DHSs	NA	NA	NA	NA	NA	NA	NCC
-14500	-0.01525923948353184	NCC0006_D2_higherdepth	universal_DHSs	NA	NA	NA	NA	NA	NA	NCC
-14000	-0.01395349959094456	NCC0006_D2_higherdepth	universal_DHSs	NA	NA	NA	NA	NA	NA	NCC
-13500	-0.01231815188477577	NCC0006_D2_higherdepth	universal_DHSs	NA	NA	NA	NA	NA	NA	NCC
-13000	-0.01087296909470156	NCC0006_D2_higherdepth	universal_DHSs	NA	NA	NA	NA	NA	NA	NCC
-12500	-0.0100210840613245	NCC0006_D2_higherdepth	universal_DHSs	NA	NA	NA	NA	NA	NA	NCC
-12000	-0.0098174540515266109	NCC0006_D2_higherdepth	universal_DHSs	NA	NA	NA	NA	NA	NA	NCC
-11500	-0.00998461579946196	NCC0006_D2_higherdepth	universal_DHSs	NA	NA	NA	NA	NA	NA	NCC
-11000	-0.01010208520013473	NCC0006_D2_higherdepth	universal_DHSs	NA	NA	NA	NA	NA	NA	NCC
-10500	-0.00999012536447314	NCC0006_D2_higherdepth	universal_DHSs	NA	NA	NA	NA	NA	NA	NCC
-10000	-0.00970486823296042	NCC0006_D2_higherdepth	universal_DHSs	NA	NA	NA	NA	NA	NA	NCC
-9500	-0.0094613046630246	NCC0006_D2_higherdepth	universal_DHSs	NA	NA	NA	NA	NA	NA	NCC
-9000	-0.00955758898001551	NCC0006_D2_higherdepth	universal_DHSs	NA	NA	NA	NA	NA	NA	NCC
-8500	-0.00999150832136362	NCC0006_D2_higherdepth	universal_DHSs	NA	NA	NA	NA	NA	NA	NCC
-8000	-0.010420856896874	NCC0006_D2_higherdepth	universal_DHSs	NA	NA	NA	NA	NA	NA	NCC
-7500	-0.01031202727442025	NCC0006_D2_higherdepth	universal_DHSs	NA	NA	NA	NA	NA	NA	NCC
-7000	-0.00925184187947269	NCC0006_D2_higherdepth	universal_DHSs	NA	NA	NA	NA	NA	NA	NCC
-6500	-0.00728598328632355	NCC0006_D2_higherdepth	universal_DHSs	NA	NA	NA	NA	NA	NA	NCC
-6000	-0.0050289608144769	NCC0006_D2_higherdepth	universal_DHSs	NA	NA	NA	NA	NA	NA	NCC
-5500	-0.00362406422084736	NCC0006_D2_higherdepth	universal_DHSs	NA	NA	NA	NA	NA	NA	NCC
-5000	-0.00416010592517752	NCC0006_D2_higherdepth	universal_DHSs	NA	NA	NA	NA	NA	NA	NCC
-4500	-0.00781727462983322	NCC0006_D2_higherdepth	universal_DHSs	NA	NA	NA	NA	NA	NA	NCC
-4000	-0.01493195961831861	NCC0006_D2_higherdepth	universal_DHSs	NA	NA	NA	NA	NA	NA	NCC
-3500	-0.0258061743294553	NCC0006_D2_higherdepth	universal_DHSs	NA	NA	NA	NA	NA	NA	NCC
-3000	-0.04093533120078213	NCC0006_D2_higherdepth	universal_DHSs	NA	NA	NA	NA	NA	NA	NCC
-2500	-0.06127191325029763	NCC0006_D2_higherdepth	universal_DHSs	NA	NA	NA	NA	NA	NA	NCC
-2000	-0.08778891618135361	NCC0006_D2_higherdepth	universal_DHSs	NA	NA	NA	NA	NA	NA	NCC
-1500	-0.12102269698528752	NCC0006_D2_higherdepth	universal_DHSs	NA	NA	NA	NA	NA	NA	NCC
-1000	-0.1596407935585681	NCC0006_D2_higherdepth	universal_DHSs	NA	NA	NA	NA	NA	NA	NCC
-500	-0.19985964834931377	NCC0006_D2_higherdepth	universal_DHSs	NA	NA	NA	NA	NA	NA	NCC
-68	-0.23575698930995853	NCC0006_D2_higherdepth	universal_DHSs	NA	NA	NA	NA	NA	NA	NCC
-49	-0.26076292747761	NCC0006_D2_higherdepth	universal_DHSs	NA	NA	NA	NA	NA	NA	NCC
0	-0.2698895299660674	NCC0006_D2_higherdepth	universal_DHSs	NA	NA	NA	NA	NA	NA	NCC
49	-0.2613839858946191	NCC0006_D2_higherdepth	universal_DHSs	NA	NA	NA	NA	NA	NA	NCC
68	-0.237337440499045	NCC0006_D2_higherdepth	universal_DHSs	NA	NA	NA	NA	NA	NA	NCC
500	-0.2026292356295988	NCC0006_D2_higherdepth	universal_DHSs	NA	NA	NA	NA	NA	NA	NCC
1000	-0.1635685616317665	NCC0006_D2_higherdepth	universal_DHSs	NA	NA	NA	NA	NA	NA	NCC
1500	-0.1258346477620555	NCC0006_D2_higherdepth	universal_DHSs	NA	NA	NA	NA	NA	NA	NCC
2000	-0.09315042011095856	NCC0006_D2_higherdepth	universal_DHSs	NA	NA	NA	NA	NA	NA	NCC
2500	-0.06743011182969133	NCC0006_D2_higherdepth	universal_DHSs	NA	NA	NA	NA	NA	NA	NCC
3000	-0.04847968307681965	NCC0006_D2_higherdepth	universal_DHSs	NA	NA	NA	NA	NA	NA	NCC
3500	-0.03553354559090344	NCC0006_D2_higherdepth	universal_DHSs	NA	NA	NA	NA	NA	NA	NCC
4000	-0.02701687904704889	NCC0006_D2_higherdepth	universal_DHSs	NA	NA	NA	NA	NA	NA	NCC
4500	-0.0214237004558156	NCC0006_D2_higherdepth	universal_DHSs	NA	NA	NA	NA	NA	NA	NCC
5000	-0.01748319517837007	NCC0006_D2_higherdepth	universal_DHSs	NA	NA	NA	NA	NA	NA	NCC
5500	-0.01444469923312705	NCC0006_D2_higherdepth	universal_DHSs	NA	NA	NA	NA	NA	NA	NCC
6000	-0.01166941312461801	NCC0006_D2_higherdepth	universal_DHSs	NA	NA	NA	NA	NA	NA	NCC
6500	-0.00905087055615273	NCC0006_D2_higherdepth	universal_DHSs	NA	NA	NA	NA	NA	NA	NCC
7000	-0.00665234604880731	NCC0006_D2_higherdepth	universal_DHSs	NA	NA	NA	NA	NA	NA	NCC
7500	-0.0046279424393247	NCC0006_D2_higherdepth	universal_DHSs	NA	NA	NA	NA	NA	NA	NCC
8000	-0.00295529161738656	NCC0006_D2_higherdepth	universal_DHSs	NA	NA	NA	NA	NA	NA	NCC
8500	-0.00162650157737438	NCC0006_D2_higherdepth	universal_DHSs	NA	NA	NA	NA	NA	NA	NCC
9000	-5.13755950460894e-4	NCC0006_D2_higherdepth	universal_DHSs	NA	NA	NA	NA	NA	NA	NCC
9500	3.5025238015203236e-4	NCC0006_D2_higherdepth	universal_DHSs	NA	NA	NA	NA	NA	NA	NCC
10000	7.863847995265537e-4	NCC0006_D2_higherdepth	universal_DHSs	NA	NA	NA	NA	NA	NA	NCC
10500	7.77166180557086e-4	NCC0006_D2_higherdepth	universal_DHSs	NA	NA	NA	NA	NA	NA	NCC
11000	2.851439536628188e-4	NCC0006_D2_higherdepth	universal_DHSs	NA	NA	NA	NA	NA	NA	NCC
11500	-4.789956950443965e-4	NCC0006_D2_higherdepth	universal_DHSs	NA	NA	NA	NA	NA	NA	NCC
12000	-0.00110303168040403	NCC0006_D2_higherdepth	universal_DHSs	NA	NA	NA	NA	NA	NA	NCC
12500	-0.00137942981489617	NCC0006_D2_higherdepth	universal_DHSs	NA	NA	NA	NA	NA	NA	NCC
13000	-0.0012615485166902	NCC0006_D2_higherdepth	universal_DHSs	NA	NA	NA	NA	NA	NA	NCC
13500	-8.590487792164993e-4	NCC0006_D2_higherdepth	universal_DHSs	NA	NA	NA	NA	NA	NA	NCC
14000	-6.040555001730098e-4	NCC0006_D2_higherdepth	universal_DHSs	NA	NA	NA	NA	NA	NA	NCC
14500	-5.940048092001808e-4	NCC0006_D2_higherdepth	universal_DHSs	NA	NA	NA	NA	NA	NA	NCC
15000	-8.074713932966506e-4	NCC0006_D2_higherdepth	universal_DHSs	NA	NA	NA	NA	NA	NA	NCC
15500	-9.096217709402684e-4	NCC0006_D2_higherdepth	universal_DHSs	NA	NA	NA	NA	NA	NA	NCC
16000	-5.552363748311775e-4	NCC0006_D2_higherdepth	universal_DHSs	NA	NA	NA	NA	NA	NA	NCC
16500	4.233891924520522e-4	NCC0006_D2_higherdepth	universal_DHSs	NA	NA	NA	NA	NA	NA	NCC
17000	0.00204949262923205	NCC0006_D2_higherdepth	universal_DHSs	NA	NA	NA	NA	NA	NA	NCC
17500	0.00406248370186039	NCC0006_D2_higherdepth	universal_DHSs	NA	NA	NA	NA	NA	NA	NCC
18000	0.0062291600498822	NCC0006_D2_higherdepth	universal_DHSs	NA	NA	NA	NA	NA	NA	NCC
18500	0.00821879346336376	NCC0006_D2_higherdepth	universal_DHSs	NA	NA	NA	NA	NA	NA	NCC
19000	0.00993958872701419	NCC0006_D2_higherdepth	universal_DHSs	NA	NA	NA	NA	NA	NA	NCC
19500	0.01133331431314755	NCC0006_D2_higherdepth	universal_DHSs	NA	NA	NA	NA	NA	NA	NCC
20000	0.01239269899491597	NCC0006_D2_higherdepth	universal_DHSs	NA	NA	NA	NA	NA	NA	NCC
-20000	0.01815317870316593	NCC0011_higherdepth	universal_DHSs	NA	NA	NA	NA	NA	NA	NCC
-19500	0.01565577456593746	NCC0011_higherdepth	universal_DHSs	NA	NA	NA	NA	NA	NA	NCC
-19000	0.01303736799096721	NCC0011_higherdepth	universal_DHSs	NA	NA	NA	NA	NA	NA	NCC
-18500	0.01047848511565495	NCC0011_higherdepth	universal_DHSs	NA	NA	NA	NA	NA	NA	NCC
-18000	0.00835236545547799	NCC0011_higherdepth	universal_DHSs	NA	NA	NA	NA	NA	NA	NCC
-17500	0.00680246059177602	NCC0011_higherdepth	universal_DHSs	NA	NA	NA	NA	NA	NA	NCC
-17000	0.00575347919662231	NCC0011_higherdepth	universal_DHSs	NA	NA	NA	NA	NA	NA	NCC
-16500	0.00470053407469352	NCC0011_higherdepth	universal_DHSs	NA	NA	NA	NA	NA	NA	NCC
-16000	0.00299984288906995	NCC0011_higherdepth	universal_DHSs	NA	NA	NA	NA	NA	NA	NCC
-15500	2.0225474950700344e-4	NCC0011_higherdepth	universal_DHSs	NA	NA	NA	NA	NA	NA	NCC
-15000	-0.00366071630819687	NCC0011_higherdepth	universal_DHSs	NA	NA	NA	NA	NA	NA	NCC
-14500	-0.00769341159389857	NCC0011_higherdepth	universal_DHSs	NA	NA	NA	NA	NA	NA	NCC
-14000	-0.01087798808869479	NCC0011_higherdepth	universal_DHSs	NA	NA	NA	NA	NA	NA	NCC
-13500	-0.01223174561445102	NCC0011_higherdepth	universal_DHSs	NA	NA	NA	NA	NA	NA	NCC
-13000	-0.01119851180595607	NCC0011_higherdepth	universal_DHSs	NA	NA	NA	NA	NA	NA	NCC
-12500	-0.00820789713368026	NCC0011_higherdepth	universal_DHSs	NA	NA	NA	NA	NA	NA	NCC
-12000	-0.00404910094766261	NCC0011_higherdepth	universal_DHSs	NA	NA	NA	NA	NA	NA	NCC
-11500	-2.841556995412821e-5	NCC0011_higherdepth	universal_DHSs	NA	NA	NA	NA	NA	NA	NCC
-11000	0.00279601822475823	NCC0011_higherdepth	universal_DHSs	NA	NA	NA	NA	NA	NA	NCC
-10500	0.00355594045537251	NCC0011_higherdepth	universal_DHSs	NA	NA	NA	NA	NA	NA	NCC
-10000	0.00184502582732097	NCC0011_higherdepth	universal_DHSs	NA	NA	NA	NA	NA	NA	NCC
-9500	-0.00212124526511915	NCC0011_higherdepth	universal_DHSs	NA	NA	NA	NA	NA	NA	NCC
-9000	-0.00783018052964505	NCC0011_higherdepth	universal_DHSs	NA	NA	NA	NA	NA	NA	NCC
-8500	-0.01443211511380999	NCC0011_higherdepth	universal_DHSs	NA	NA	NA	NA	NA	NA	NCC
-8000	-0.02089179583297042	NCC0011_higherdepth	universal_DHSs	NA	NA	NA	NA	NA	NA	NCC
-7500	-0.02648453329339426	NCC0011_higherdepth	universal_DHSs	NA	NA	NA	NA	NA	NA	NCC
-7000	-0.03073722825669066	NCC0011_higherdepth	universal_DHSs	NA	NA	NA	NA	NA	NA	NCC
-6500	-0.0338466651236087	NCC0011_higherdepth	universal_DHSs	NA	NA	NA	NA	NA	NA	NCC
-6000	-0.03627592159196164	NCC0011_higherdepth	universal_DHSs	NA	NA	NA	NA	NA	NA	NCC
-5500	-0.03873734980293857	NCC0011_higherdepth	universal_DHSs	NA	NA	NA	NA	NA	NA	NCC
-5000	-0.04190265950096637	NCC0011_higherdepth	universal_DHSs	NA	NA	NA	NA	NA	NA	NCC
-4500	-0.04627456274471932	NCC0011_higherdepth	universal_DHSs	NA	NA	NA	NA	NA	NA	NCC
-4000	-0.05182302587964857	NCC0011_higherdepth	universal_DHSs	NA	NA	NA	NA	NA	NA	NCC
-3500	-0.05900654837324854	NCC0011_higherdepth	universal_DHSs	NA	NA	NA	NA	NA	NA	NCC
-3000	-0.0689035999544332	NCC0011_higherdepth	universal_DHSs	NA	NA	NA	NA	NA	NA	NCC
-2500	-0.08370421468180184	NCC0011_higherdepth	universal_DHSs	NA	NA	NA	NA	NA	NA	NCC
-2000	-0.10567606683653372	NCC0011_higherdepth	universal_DHSs	NA	NA	NA	NA	NA	NA	NCC
-1500	-0.13654271595215628	NCC0011_higherdepth	universal_DHSs	NA	NA	NA	NA	NA	NA	NCC
-1000	-0.175416900387147	NCC0011_higherdepth	universal_DHSs	NA	NA	NA	NA	NA	NA	NCC
-500	-0.21808872434894297	NCC0011_higherdepth	universal_DHSs	NA	NA	NA	NA	NA	NA	NCC
-68	-0.2573305145826225	NCC0011_higherdepth	universal_DHSs	NA	NA	NA	NA	NA	NA	NCC
-49	-0.28481216135397064	NCC0011_higherdepth	universal_DHSs	NA	NA	NA	NA	NA	NA	NCC
0	-0.2940747246270557	NCC0011_higherdepth	universal_DHSs	NA	NA	NA	NA	NA	NA	NCC
49	-0.282574969550318	NCC0011_higherdepth	universal_DHSs	NA	NA	NA	NA	NA	NA	NCC
68	-0.25260208329556666	NCC0011_higherdepth	universal_DHSs	NA	NA	NA	NA	NA	NA	NCC
500	-0.210265180496751	NCC0011_higherdepth	universal_DHSs	NA	NA	NA	NA	NA	NA	NCC
1000	-0.16333474546226695	NCC0011_higherdepth	universal_DHSs	NA	NA	NA	NA	NA	NA	NCC
1500	-0.11899240658426584	NCC0011_higherdepth	universal_DHSs	NA	NA	NA	NA	NA	NA	NCC
2000	-0.08202618670540605	NCC0011_higherdepth	universal_DHSs	NA	NA	NA	NA	NA	NA	NCC
2500	-0.05453625482345388	NCC0011_higherdepth	universal_DHSs	NA	NA	NA	NA	NA	NA	NCC
3000	-0.03617661226672872	NCC0011_higherdepth	universal_DHSs	NA	NA	NA	NA	NA	NA	NCC
3500	-0.02547030064623043	NCC0011_higherdepth	universal_DHSs	NA	NA	NA	NA	NA	NA	NCC
4000	-0.01985781908148209	NCC0011_higherdepth	universal_DHSs	NA	NA	NA	NA	NA	NA	NCC
4500	-0.01696500636277848	NCC0011_higherdepth	universal_DHSs	NA	NA	NA	NA	NA	NA	NCC
5000	-0.01499275972809022	NCC0011_higherdepth	universal_DHSs	NA	NA	NA	NA	NA	NA	NCC
5500	-0.01312355973513488	NCC0011_higherdepth	universal_DHSs	NA	NA	NA	NA	NA	NA	NCC
6000	-0.01105251694536155	NCC0011_higherdepth	universal_DHSs	NA	NA	NA	NA	NA	NA	NCC
6500	-0.00914764763434253	NCC0011_higherdepth	universal_DHSs	NA	NA	NA	NA	NA	NA	NCC
7000	-0.00801948462741352	NCC0011_higherdepth	universal_DHSs	NA	NA	NA	NA	NA	NA	NCC
7500	-0.00793906962852416	NCC0011_higherdepth	universal_DHSs	NA	NA	NA	NA	NA	NA	NCC
8000	-0.00894317980778209	NCC0011_higherdepth	universal_DHSs	NA	NA	NA	NA	NA	NA	NCC
8500	-0.01068073935094342	NCC0011_higherdepth	universal_DHSs	NA	NA	NA	NA	NA	NA	NCC
9000	-0.01259690609364564	NCC0011_higherdepth	universal_DHSs	NA	NA	NA	NA	NA	NA	NCC
9500	-0.01423144544601023	NCC0011_higherdepth	universal_DHSs	NA	NA	NA	NA	NA	NA	NCC
10000	-0.01519759511634357	NCC0011_higherdepth	universal_DHSs	NA	NA	NA	NA	NA	NA	NCC
10500	-0.01527846227232633	NCC0011_higherdepth	universal_DHSs	NA	NA	NA	NA	NA	NA	NCC
11000	-0.01465112723583749	NCC0011_higherdepth	universal_DHSs	NA	NA	NA	NA	NA	NA	NCC
11500	-0.01378904759578179	NCC0011_higherdepth	universal_DHSs	NA	NA	NA	NA	NA	NA	NCC
12000	-0.01319932996226033	NCC0011_higherdepth	universal_DHSs	NA	NA	NA	NA	NA	NA	NCC
12500	-0.01321284618079752	NCC0011_higherdepth	universal_DHSs	NA	NA	NA	NA	NA	NA	NCC
13000	-0.01393360339977693	NCC0011_higherdepth	universal_DHSs	NA	NA	NA	NA	NA	NA	NCC
13500	-0.01506150343187002	NCC0011_higherdepth	universal_DHSs	NA	NA	NA	NA	NA	NA	NCC
14000	-0.01616975195200806	NCC0011_higherdepth	universal_DHSs	NA	NA	NA	NA	NA	NA	NCC
14500	-0.0167947420102868	NCC0011_higherdepth	universal_DHSs	NA	NA	NA	NA	NA	NA	NCC
15000	-0.01657359793652448	NCC0011_higherdepth	universal_DHSs	NA	NA	NA	NA	NA	NA	NCC
15500	-0.01547171633973341	NCC0011_higherdepth	universal_DHSs	NA	NA	NA	NA	NA	NA	NCC
16000	-0.01351195236256484	NCC0011_higherdepth	universal_DHSs	NA	NA	NA	NA	NA	NA	NCC
16500	-0.01083289265713392	NCC0011_higherdepth	universal_DHSs	NA	NA	NA	NA	NA	NA	NCC
17000	-0.00778097904629822	NCC0011_higherdepth	universal_DHSs	NA	NA	NA	NA	NA	NA	NCC
17500	-0.00464557001830059	NCC0011_higherdepth	universal_DHSs	NA	NA	NA	NA	NA	NA	NCC
18000	-0.00188309829066928	NCC0011_higherdepth	universal_DHSs	NA	NA	NA	NA	NA	NA	NCC
18500	1.584953199712286e-4	NCC0011_higherdepth	universal_DHSs	NA	NA	NA	NA	NA	NA	NCC
19000	0.00138675084291884	NCC0011_higherdepth	universal_DHSs	NA	NA	NA	NA	NA	NA	NCC
19500	0.00170418843301159	NCC0011_higherdepth	universal_DHSs	NA	NA	NA	NA	NA	NA	NCC
20000	0.00120261585387194	NCC0011_higherdepth	universal_DHSs	NA	NA	NA	NA	NA	NA	NCC
-20000	0.00164107678726363	NCC0012_higherdepth	universal_DHSs	NA	NA	NA	NA	NA	NA	NCC
-19500	4.5014502353793435e-4	NCC0012_higherdepth	universal_DHSs	NA	NA	NA	NA	NA	NA	NCC
-19000	-7.735890004202868e-4	NCC0012_higherdepth	universal_DHSs	NA	NA	NA	NA	NA	NA	NCC
-18500	-0.00202784092745676	NCC0012_higherdepth	universal_DHSs	NA	NA	NA	NA	NA	NA	NCC
-18000	-0.00318855194494077	NCC0012_higherdepth	universal_DHSs	NA	NA	NA	NA	NA	NA	NCC
-17500	-0.00418912447890387	NCC0012_higherdepth	universal_DHSs	NA	NA	NA	NA	NA	NA	NCC
-17000	-0.00505317499596201	NCC0012_higherdepth	universal_DHSs	NA	NA	NA	NA	NA	NA	NCC
-16500	-0.00586546029795039	NCC0012_higherdepth	universal_DHSs	NA	NA	NA	NA	NA	NA	NCC
-16000	-0.00675551867494848	NCC0012_higherdepth	universal_DHSs	NA	NA	NA	NA	NA	NA	NCC
-15500	-0.00788391134376973	NCC0012_higherdepth	universal_DHSs	NA	NA	NA	NA	NA	NA	NCC
-15000	-0.00936325777536438	NCC0012_higherdepth	universal_DHSs	NA	NA	NA	NA	NA	NA	NCC
-14500	-0.01085099105517444	NCC0012_higherdepth	universal_DHSs	NA	NA	NA	NA	NA	NA	NCC
-14000	-0.01205056759992251	NCC0012_higherdepth	universal_DHSs	NA	NA	NA	NA	NA	NA	NCC
-13500	-0.01252446517537792	NCC0012_higherdepth	universal_DHSs	NA	NA	NA	NA	NA	NA	NCC
-13000	-0.01216184872335663	NCC0012_higherdepth	universal_DHSs	NA	NA	NA	NA	NA	NA	NCC
-12500	-0.01132657686808719	NCC0012_higherdepth	universal_DHSs	NA	NA	NA	NA	NA	NA	NCC
-12000	-0.01056401711981524	NCC0012_higherdepth	universal_DHSs	NA	NA	NA	NA	NA	NA	NCC
-11500	-0.01058663203012538	NCC0012_higherdepth	universal_DHSs	NA	NA	NA	NA	NA	NA	NCC
-11000	-0.01183822431176651	NCC0012_higherdepth	universal_DHSs	NA	NA	NA	NA	NA	NA	NCC
-10500	-0.01441137414048221	NCC0012_higherdepth	universal_DHSs	NA	NA	NA	NA	NA	NA	NCC
-10000	-0.01793295816376643	NCC0012_higherdepth	universal_DHSs	NA	NA	NA	NA	NA	NA	NCC
-9500	-0.02184113872642747	NCC0012_higherdepth	universal_DHSs	NA	NA	NA	NA	NA	NA	NCC
-9000	-0.02572073879526577	NCC0012_higherdepth	universal_DHSs	NA	NA	NA	NA	NA	NA	NCC
-8500	-0.02943717326428002	NCC0012_higherdepth	universal_DHSs	NA	NA	NA	NA	NA	NA	NCC
-8000	-0.03302484824997125	NCC0012_higherdepth	universal_DHSs	NA	NA	NA	NA	NA	NA	NCC
-7500	-0.03651063086525457	NCC0012_higherdepth	universal_DHSs	NA	NA	NA	NA	NA	NA	NCC
-7000	-0.03992109734746279	NCC0012_higherdepth	universal_DHSs	NA	NA	NA	NA	NA	NA	NCC
-6500	-0.04311574601659792	NCC0012_higherdepth	universal_DHSs	NA	NA	NA	NA	NA	NA	NCC
-6000	-0.04586770382262099	NCC0012_higherdepth	universal_DHSs	NA	NA	NA	NA	NA	NA	NCC
-5500	-0.04809068089385966	NCC0012_higherdepth	universal_DHSs	NA	NA	NA	NA	NA	NA	NCC
-5000	-0.05018023260216777	NCC0012_higherdepth	universal_DHSs	NA	NA	NA	NA	NA	NA	NCC
-4500	-0.05319058033520174	NCC0012_higherdepth	universal_DHSs	NA	NA	NA	NA	NA	NA	NCC
-4000	-0.05835105086269771	NCC0012_higherdepth	universal_DHSs	NA	NA	NA	NA	NA	NA	NCC
-3500	-0.0673167576110002	NCC0012_higherdepth	universal_DHSs	NA	NA	NA	NA	NA	NA	NCC
-3000	-0.08206029159049869	NCC0012_higherdepth	universal_DHSs	NA	NA	NA	NA	NA	NA	NCC
-2500	-0.10473203660619616	NCC0012_higherdepth	universal_DHSs	NA	NA	NA	NA	NA	NA	NCC
-2000	-0.1366306591555256	NCC0012_higherdepth	universal_DHSs	NA	NA	NA	NA	NA	NA	NCC
-1500	-0.17797128773012114	NCC0012_higherdepth	universal_DHSs	NA	NA	NA	NA	NA	NA	NCC
-1000	-0.2264298151026903	NCC0012_higherdepth	universal_DHSs	NA	NA	NA	NA	NA	NA	NCC
-500	-0.27682051840201605	NCC0012_higherdepth	universal_DHSs	NA	NA	NA	NA	NA	NA	NCC
-68	-0.32116980777437737	NCC0012_higherdepth	universal_DHSs	NA	NA	NA	NA	NA	NA	NCC
-49	-0.3509736909324217	NCC0012_higherdepth	universal_DHSs	NA	NA	NA	NA	NA	NA	NCC
0	-0.3597330120741548	NCC0012_higherdepth	universal_DHSs	NA	NA	NA	NA	NA	NA	NCC
49	-0.3453214887002093	NCC0012_higherdepth	universal_DHSs	NA	NA	NA	NA	NA	NA	NCC
68	-0.3109108577527766	NCC0012_higherdepth	universal_DHSs	NA	NA	NA	NA	NA	NA	NCC
500	-0.2637125985822927	NCC0012_higherdepth	universal_DHSs	NA	NA	NA	NA	NA	NA	NCC
1000	-0.2124936950976908	NCC0012_higherdepth	universal_DHSs	NA	NA	NA	NA	NA	NA	NCC
1500	-0.1646513863716555	NCC0012_higherdepth	universal_DHSs	NA	NA	NA	NA	NA	NA	NCC
2000	-0.12466982390306634	NCC0012_higherdepth	universal_DHSs	NA	NA	NA	NA	NA	NA	NCC
2500	-0.09374277352309074	NCC0012_higherdepth	universal_DHSs	NA	NA	NA	NA	NA	NA	NCC
3000	-0.07080108691615584	NCC0012_higherdepth	universal_DHSs	NA	NA	NA	NA	NA	NA	NCC
3500	-0.05440652418644285	NCC0012_higherdepth	universal_DHSs	NA	NA	NA	NA	NA	NA	NCC
4000	-0.04276318963158963	NCC0012_higherdepth	universal_DHSs	NA	NA	NA	NA	NA	NA	NCC
4500	-0.03441483489221694	NCC0012_higherdepth	universal_DHSs	NA	NA	NA	NA	NA	NA	NCC
5000	-0.02826669357970895	NCC0012_higherdepth	universal_DHSs	NA	NA	NA	NA	NA	NA	NCC
5500	-0.02368101277869624	NCC0012_higherdepth	universal_DHSs	NA	NA	NA	NA	NA	NA	NCC
6000	-0.02016726071953338	NCC0012_higherdepth	universal_DHSs	NA	NA	NA	NA	NA	NA	NCC
6500	-0.01767262705374387	NCC0012_higherdepth	universal_DHSs	NA	NA	NA	NA	NA	NA	NCC
7000	-0.01643685998212385	NCC0012_higherdepth	universal_DHSs	NA	NA	NA	NA	NA	NA	NCC
7500	-0.0165382032063794	NCC0012_higherdepth	universal_DHSs	NA	NA	NA	NA	NA	NA	NCC
8000	-0.01758287875952188	NCC0012_higherdepth	universal_DHSs	NA	NA	NA	NA	NA	NA	NCC
8500	-0.01884506572093625	NCC0012_higherdepth	universal_DHSs	NA	NA	NA	NA	NA	NA	NCC
9000	-0.01957392411482596	NCC0012_higherdepth	universal_DHSs	NA	NA	NA	NA	NA	NA	NCC
9500	-0.01912591073796611	NCC0012_higherdepth	universal_DHSs	NA	NA	NA	NA	NA	NA	NCC
10000	-0.01731807586027474	NCC0012_higherdepth	universal_DHSs	NA	NA	NA	NA	NA	NA	NCC
10500	-0.01422836466490862	NCC0012_higherdepth	universal_DHSs	NA	NA	NA	NA	NA	NA	NCC
11000	-0.01013765526838236	NCC0012_higherdepth	universal_DHSs	NA	NA	NA	NA	NA	NA	NCC
11500	-0.00521002761408074	NCC0012_higherdepth	universal_DHSs	NA	NA	NA	NA	NA	NA	NCC
12000	4.9052482439890965e-5	NCC0012_higherdepth	universal_DHSs	NA	NA	NA	NA	NA	NA	NCC
12500	0.00515893136027737	NCC0012_higherdepth	universal_DHSs	NA	NA	NA	NA	NA	NA	NCC
13000	0.00931233522085837	NCC0012_higherdepth	universal_DHSs	NA	NA	NA	NA	NA	NA	NCC
13500	0.0115336082730357	NCC0012_higherdepth	universal_DHSs	NA	NA	NA	NA	NA	NA	NCC
14000	0.01109898343322479	NCC0012_higherdepth	universal_DHSs	NA	NA	NA	NA	NA	NA	NCC
14500	0.00782704187274523	NCC0012_higherdepth	universal_DHSs	NA	NA	NA	NA	NA	NA	NCC
15000	0.00228510299257064	NCC0012_higherdepth	universal_DHSs	NA	NA	NA	NA	NA	NA	NCC
15500	-0.00409978050511297	NCC0012_higherdepth	universal_DHSs	NA	NA	NA	NA	NA	NA	NCC
16000	-0.00985728459480199	NCC0012_higherdepth	universal_DHSs	NA	NA	NA	NA	NA	NA	NCC
16500	-0.01359268710343166	NCC0012_higherdepth	universal_DHSs	NA	NA	NA	NA	NA	NA	NCC
17000	-0.01474657505016702	NCC0012_higherdepth	universal_DHSs	NA	NA	NA	NA	NA	NA	NCC
17500	-0.01350336583718208	NCC0012_higherdepth	universal_DHSs	NA	NA	NA	NA	NA	NA	NCC
18000	-0.01063390002541629	NCC0012_higherdepth	universal_DHSs	NA	NA	NA	NA	NA	NA	NCC
18500	-0.00701023699812514	NCC0012_higherdepth	universal_DHSs	NA	NA	NA	NA	NA	NA	NCC
19000	-0.00341115082473683	NCC0012_higherdepth	universal_DHSs	NA	NA	NA	NA	NA	NA	NCC
19500	-1.6594164562894965e-4	NCC0012_higherdepth	universal_DHSs	NA	NA	NA	NA	NA	NA	NCC
20000	0.00259324389587533	NCC0012_higherdepth	universal_DHSs	NA	NA	NA	NA	NA	NA	NCC
-20000	-0.00746660584739826	NCC0017_higherdepth	universal_DHSs	NA	NA	NA	NA	NA	NA	NCC
-19500	-0.00990743030620909	NCC0017_higherdepth	universal_DHSs	NA	NA	NA	NA	NA	NA	NCC
-19000	-0.01127867728397571	NCC0017_higherdepth	universal_DHSs	NA	NA	NA	NA	NA	NA	NCC
-18500	-0.01142607357856466	NCC0017_higherdepth	universal_DHSs	NA	NA	NA	NA	NA	NA	NCC
-18000	-0.01033307729786444	NCC0017_higherdepth	universal_DHSs	NA	NA	NA	NA	NA	NA	NCC
-17500	-0.00824955731135595	NCC0017_higherdepth	universal_DHSs	NA	NA	NA	NA	NA	NA	NCC
-17000	-0.00565828829217119	NCC0017_higherdepth	universal_DHSs	NA	NA	NA	NA	NA	NA	NCC
-16500	-0.0033224687788977	NCC0017_higherdepth	universal_DHSs	NA	NA	NA	NA	NA	NA	NCC
-16000	-0.00177300083641888	NCC0017_higherdepth	universal_DHSs	NA	NA	NA	NA	NA	NA	NCC
-15500	-0.00149265069989609	NCC0017_higherdepth	universal_DHSs	NA	NA	NA	NA	NA	NA	NCC
-15000	-0.00253757706850094	NCC0017_higherdepth	universal_DHSs	NA	NA	NA	NA	NA	NA	NCC
-14500	-0.00449211554844806	NCC0017_higherdepth	universal_DHSs	NA	NA	NA	NA	NA	NA	NCC
-14000	-0.0067564745234215	NCC0017_higherdepth	universal_DHSs	NA	NA	NA	NA	NA	NA	NCC
-13500	-0.00849701231132653	NCC0017_higherdepth	universal_DHSs	NA	NA	NA	NA	NA	NA	NCC
-13000	-0.00901107247739048	NCC0017_higherdepth	universal_DHSs	NA	NA	NA	NA	NA	NA	NCC
-12500	-0.00808449462372932	NCC0017_higherdepth	universal_DHSs	NA	NA	NA	NA	NA	NA	NCC
-12000	-0.005846229516155	NCC0017_higherdepth	universal_DHSs	NA	NA	NA	NA	NA	NA	NCC
-11500	-0.00299990725432298	NCC0017_higherdepth	universal_DHSs	NA	NA	NA	NA	NA	NA	NCC
-11000	-1.8633912197183483e-4	NCC0017_higherdepth	universal_DHSs	NA	NA	NA	NA	NA	NA	NCC
-10500	0.00190701790059897	NCC0017_higherdepth	universal_DHSs	NA	NA	NA	NA	NA	NA	NCC
-10000	0.00290779385468779	NCC0017_higherdepth	universal_DHSs	NA	NA	NA	NA	NA	NA	NCC
-9500	0.00279386920742634	NCC0017_higherdepth	universal_DHSs	NA	NA	NA	NA	NA	NA	NCC
-9000	0.00177356406880633	NCC0017_higherdepth	universal_DHSs	NA	NA	NA	NA	NA	NA	NCC
-8500	9.450830121520344e-5	NCC0017_higherdepth	universal_DHSs	NA	NA	NA	NA	NA	NA	NCC
-8000	-0.00183799173441314	NCC0017_higherdepth	universal_DHSs	NA	NA	NA	NA	NA	NA	NCC
-7500	-0.00358527289002709	NCC0017_higherdepth	universal_DHSs	NA	NA	NA	NA	NA	NA	NCC
-7000	-0.00481552472266386	NCC0017_higherdepth	universal_DHSs	NA	NA	NA	NA	NA	NA	NCC
-6500	-0.00567052715966289	NCC0017_higherdepth	universal_DHSs	NA	NA	NA	NA	NA	NA	NCC
-6000	-0.00628658668546868	NCC0017_higherdepth	universal_DHSs	NA	NA	NA	NA	NA	NA	NCC
-5500	-0.00720917300752901	NCC0017_higherdepth	universal_DHSs	NA	NA	NA	NA	NA	NA	NCC
-5000	-0.00913369073953797	NCC0017_higherdepth	universal_DHSs	NA	NA	NA	NA	NA	NA	NCC
-4500	-0.01309190799350739	NCC0017_higherdepth	universal_DHSs	NA	NA	NA	NA	NA	NA	NCC
-4000	-0.01968806161339818	NCC0017_higherdepth	universal_DHSs	NA	NA	NA	NA	NA	NA	NCC
-3500	-0.02986484164033656	NCC0017_higherdepth	universal_DHSs	NA	NA	NA	NA	NA	NA	NCC
-3000	-0.04505897933967668	NCC0017_higherdepth	universal_DHSs	NA	NA	NA	NA	NA	NA	NCC
-2500	-0.06733786971371268	NCC0017_higherdepth	universal_DHSs	NA	NA	NA	NA	NA	NA	NCC
-2000	-0.0984761851388102	NCC0017_higherdepth	universal_DHSs	NA	NA	NA	NA	NA	NA	NCC
-1500	-0.1395438643716245	NCC0017_higherdepth	universal_DHSs	NA	NA	NA	NA	NA	NA	NCC
-1000	-0.18900179903741804	NCC0017_higherdepth	universal_DHSs	NA	NA	NA	NA	NA	NA	NCC
-500	-0.24189497269990023	NCC0017_higherdepth	universal_DHSs	NA	NA	NA	NA	NA	NA	NCC
-68	-0.29013854351490614	NCC0017_higherdepth	universal_DHSs	NA	NA	NA	NA	NA	NA	NCC
-49	-0.32449274019379426	NCC0017_higherdepth	universal_DHSs	NA	NA	NA	NA	NA	NA	NCC
0	-0.3374867467718455	NCC0017_higherdepth	universal_DHSs	NA	NA	NA	NA	NA	NA	NCC
49	-0.3260444256761671	NCC0017_higherdepth	universal_DHSs	NA	NA	NA	NA	NA	NA	NCC
68	-0.29269444620066315	NCC0017_higherdepth	universal_DHSs	NA	NA	NA	NA	NA	NA	NCC
500	-0.24439698616269645	NCC0017_higherdepth	universal_DHSs	NA	NA	NA	NA	NA	NA	NCC
1000	-0.19028300196849743	NCC0017_higherdepth	universal_DHSs	NA	NA	NA	NA	NA	NA	NCC
1500	-0.13886399716122524	NCC0017_higherdepth	universal_DHSs	NA	NA	NA	NA	NA	NA	NCC
2000	-0.09579222706521268	NCC0017_higherdepth	universal_DHSs	NA	NA	NA	NA	NA	NA	NCC
2500	-0.06332000283405581	NCC0017_higherdepth	universal_DHSs	NA	NA	NA	NA	NA	NA	NCC
3000	-0.04089714195180447	NCC0017_higherdepth	universal_DHSs	NA	NA	NA	NA	NA	NA	NCC
3500	-0.02693882247909413	NCC0017_higherdepth	universal_DHSs	NA	NA	NA	NA	NA	NA	NCC
4000	-0.01882366336082179	NCC0017_higherdepth	universal_DHSs	NA	NA	NA	NA	NA	NA	NCC
4500	-0.01439576454543415	NCC0017_higherdepth	universal_DHSs	NA	NA	NA	NA	NA	NA	NCC
5000	-0.01205144440907747	NCC0017_higherdepth	universal_DHSs	NA	NA	NA	NA	NA	NA	NCC
5500	-0.01082571272669142	NCC0017_higherdepth	universal_DHSs	NA	NA	NA	NA	NA	NA	NCC
6000	-0.00978410393060086	NCC0017_higherdepth	universal_DHSs	NA	NA	NA	NA	NA	NA	NCC
6500	-0.00868337881780664	NCC0017_higherdepth	universal_DHSs	NA	NA	NA	NA	NA	NA	NCC
7000	-0.00758957321392644	NCC0017_higherdepth	universal_DHSs	NA	NA	NA	NA	NA	NA	NCC
7500	-0.00680108902670042	NCC0017_higherdepth	universal_DHSs	NA	NA	NA	NA	NA	NA	NCC
8000	-0.00661482499534287	NCC0017_higherdepth	universal_DHSs	NA	NA	NA	NA	NA	NA	NCC
8500	-0.00723589148711432	NCC0017_higherdepth	universal_DHSs	NA	NA	NA	NA	NA	NA	NCC
9000	-0.00870102392237656	NCC0017_higherdepth	universal_DHSs	NA	NA	NA	NA	NA	NA	NCC
9500	-0.01055442082534987	NCC0017_higherdepth	universal_DHSs	NA	NA	NA	NA	NA	NA	NCC
10000	-0.01230100677367558	NCC0017_higherdepth	universal_DHSs	NA	NA	NA	NA	NA	NA	NCC
10500	-0.01337866137377044	NCC0017_higherdepth	universal_DHSs	NA	NA	NA	NA	NA	NA	NCC
11000	-0.01353190458909235	NCC0017_higherdepth	universal_DHSs	NA	NA	NA	NA	NA	NA	NCC
11500	-0.01271627475808665	NCC0017_higherdepth	universal_DHSs	NA	NA	NA	NA	NA	NA	NCC
12000	-0.01105459598284596	NCC0017_higherdepth	universal_DHSs	NA	NA	NA	NA	NA	NA	NCC
12500	-0.00867736142538185	NCC0017_higherdepth	universal_DHSs	NA	NA	NA	NA	NA	NA	NCC
13000	-0.00573663074434754	NCC0017_higherdepth	universal_DHSs	NA	NA	NA	NA	NA	NA	NCC
13500	-0.00252949358547584	NCC0017_higherdepth	universal_DHSs	NA	NA	NA	NA	NA	NA	NCC
14000	7.010641384020101e-4	NCC0017_higherdepth	universal_DHSs	NA	NA	NA	NA	NA	NA	NCC
14500	0.003777081903218	NCC0017_higherdepth	universal_DHSs	NA	NA	NA	NA	NA	NA	NCC
15000	0.00648015785670353	NCC0017_higherdepth	universal_DHSs	NA	NA	NA	NA	NA	NA	NCC
15500	0.00866303009692425	NCC0017_higherdepth	universal_DHSs	NA	NA	NA	NA	NA	NA	NCC
16000	0.01049398185924583	NCC0017_higherdepth	universal_DHSs	NA	NA	NA	NA	NA	NA	NCC
16500	0.0118938949745236	NCC0017_higherdepth	universal_DHSs	NA	NA	NA	NA	NA	NA	NCC
17000	0.01266450747896323	NCC0017_higherdepth	universal_DHSs	NA	NA	NA	NA	NA	NA	NCC
17500	0.01257696925155018	NCC0017_higherdepth	universal_DHSs	NA	NA	NA	NA	NA	NA	NCC
18000	0.011462306974878411	NCC0017_higherdepth	universal_DHSs	NA	NA	NA	NA	NA	NA	NCC
18500	0.00941648057158842	NCC0017_higherdepth	universal_DHSs	NA	NA	NA	NA	NA	NA	NCC
19000	0.00665803867624803	NCC0017_higherdepth	universal_DHSs	NA	NA	NA	NA	NA	NA	NCC
19500	0.00354031449445307	NCC0017_higherdepth	universal_DHSs	NA	NA	NA	NA	NA	NA	NCC
20000	3.2089072433878795e-4	NCC0017_higherdepth	universal_DHSs	NA	NA	NA	NA	NA	NA	NCC
-20000	-0.00127121696387352	NCC0018_higherdepth	universal_DHSs	NA	NA	NA	NA	NA	NA	NCC
-19500	-0.00215362188617051	NCC0018_higherdepth	universal_DHSs	NA	NA	NA	NA	NA	NA	NCC
-19000	-0.0024810635578651	NCC0018_higherdepth	universal_DHSs	NA	NA	NA	NA	NA	NA	NCC
-18500	-0.00215164456235263	NCC0018_higherdepth	universal_DHSs	NA	NA	NA	NA	NA	NA	NCC
-18000	-0.00118724970060311	NCC0018_higherdepth	universal_DHSs	NA	NA	NA	NA	NA	NA	NCC
-17500	2.1353926410421596e-4	NCC0018_higherdepth	universal_DHSs	NA	NA	NA	NA	NA	NA	NCC
-17000	0.00170818445693739	NCC0018_higherdepth	universal_DHSs	NA	NA	NA	NA	NA	NA	NCC
-16500	0.00281215523132852	NCC0018_higherdepth	universal_DHSs	NA	NA	NA	NA	NA	NA	NCC
-16000	0.00309119883525425	NCC0018_higherdepth	universal_DHSs	NA	NA	NA	NA	NA	NA	NCC
-15500	0.00230668007182509	NCC0018_higherdepth	universal_DHSs	NA	NA	NA	NA	NA	NA	NCC
-15000	3.9387695699293095e-4	NCC0018_higherdepth	universal_DHSs	NA	NA	NA	NA	NA	NA	NCC
-14500	-0.00222756988538789	NCC0018_higherdepth	universal_DHSs	NA	NA	NA	NA	NA	NA	NCC
-14000	-0.00508451644715121	NCC0018_higherdepth	universal_DHSs	NA	NA	NA	NA	NA	NA	NCC
-13500	-0.00749474162678291	NCC0018_higherdepth	universal_DHSs	NA	NA	NA	NA	NA	NA	NCC
-13000	-0.00900569518314529	NCC0018_higherdepth	universal_DHSs	NA	NA	NA	NA	NA	NA	NCC
-12500	-0.00943886381526443	NCC0018_higherdepth	universal_DHSs	NA	NA	NA	NA	NA	NA	NCC
-12000	-0.00903559037603191	NCC0018_higherdepth	universal_DHSs	NA	NA	NA	NA	NA	NA	NCC
-11500	-0.00830543828598506	NCC0018_higherdepth	universal_DHSs	NA	NA	NA	NA	NA	NA	NCC
-11000	-0.00794875072704197	NCC0018_higherdepth	universal_DHSs	NA	NA	NA	NA	NA	NA	NCC
-10500	-0.00858831081297652	NCC0018_higherdepth	universal_DHSs	NA	NA	NA	NA	NA	NA	NCC
-10000	-0.01053441488255366	NCC0018_higherdepth	universal_DHSs	NA	NA	NA	NA	NA	NA	NCC
-9500	-0.01363170293695602	NCC0018_higherdepth	universal_DHSs	NA	NA	NA	NA	NA	NA	NCC
-9000	-0.01745091586685742	NCC0018_higherdepth	universal_DHSs	NA	NA	NA	NA	NA	NA	NCC
-8500	-0.02134362680756103	NCC0018_higherdepth	universal_DHSs	NA	NA	NA	NA	NA	NA	NCC
-8000	-0.02467986506198981	NCC0018_higherdepth	universal_DHSs	NA	NA	NA	NA	NA	NA	NCC
-7500	-0.02702621562634396	NCC0018_higherdepth	universal_DHSs	NA	NA	NA	NA	NA	NA	NCC
-7000	-0.02825359629936299	NCC0018_higherdepth	universal_DHSs	NA	NA	NA	NA	NA	NA	NCC
-6500	-0.02860298978594144	NCC0018_higherdepth	universal_DHSs	NA	NA	NA	NA	NA	NA	NCC
-6000	-0.02859425984401805	NCC0018_higherdepth	universal_DHSs	NA	NA	NA	NA	NA	NA	NCC
-5500	-0.02869268950911751	NCC0018_higherdepth	universal_DHSs	NA	NA	NA	NA	NA	NA	NCC
-5000	-0.02968883604430303	NCC0018_higherdepth	universal_DHSs	NA	NA	NA	NA	NA	NA	NCC
-4500	-0.03233328847682668	NCC0018_higherdepth	universal_DHSs	NA	NA	NA	NA	NA	NA	NCC
-4000	-0.03706896794138386	NCC0018_higherdepth	universal_DHSs	NA	NA	NA	NA	NA	NA	NCC
-3500	-0.04471125372938197	NCC0018_higherdepth	universal_DHSs	NA	NA	NA	NA	NA	NA	NCC
-3000	-0.05673568977072735	NCC0018_higherdepth	universal_DHSs	NA	NA	NA	NA	NA	NA	NCC
-2500	-0.07549390663787883	NCC0018_higherdepth	universal_DHSs	NA	NA	NA	NA	NA	NA	NCC
-2000	-0.10324845640205352	NCC0018_higherdepth	universal_DHSs	NA	NA	NA	NA	NA	NA	NCC
-1500	-0.1416231512207757	NCC0018_higherdepth	universal_DHSs	NA	NA	NA	NA	NA	NA	NCC
-1000	-0.18952613480197997	NCC0018_higherdepth	universal_DHSs	NA	NA	NA	NA	NA	NA	NCC
-500	-0.24191017099743903	NCC0018_higherdepth	universal_DHSs	NA	NA	NA	NA	NA	NA	NCC
-68	-0.290357782444171	NCC0018_higherdepth	universal_DHSs	NA	NA	NA	NA	NA	NA	NCC
-49	-0.32488967832407506	NCC0018_higherdepth	universal_DHSs	NA	NA	NA	NA	NA	NA	NCC
0	-0.33757245780533035	NCC0018_higherdepth	universal_DHSs	NA	NA	NA	NA	NA	NA	NCC
49	-0.3251692868548133	NCC0018_higherdepth	universal_DHSs	NA	NA	NA	NA	NA	NA	NCC
68	-0.29051685922136283	NCC0018_higherdepth	universal_DHSs	NA	NA	NA	NA	NA	NA	NCC
500	-0.24151968761807216	NCC0018_higherdepth	universal_DHSs	NA	NA	NA	NA	NA	NA	NCC
1000	-0.1880934548553239	NCC0018_higherdepth	universal_DHSs	NA	NA	NA	NA	NA	NA	NCC
1500	-0.13940370513741418	NCC0018_higherdepth	universal_DHSs	NA	NA	NA	NA	NA	NA	NCC
2000	-0.10093858295946426	NCC0018_higherdepth	universal_DHSs	NA	NA	NA	NA	NA	NA	NCC
2500	-0.0741277837964491	NCC0018_higherdepth	universal_DHSs	NA	NA	NA	NA	NA	NA	NCC
3000	-0.05725344892565202	NCC0018_higherdepth	universal_DHSs	NA	NA	NA	NA	NA	NA	NCC
3500	-0.04748217767523458	NCC0018_higherdepth	universal_DHSs	NA	NA	NA	NA	NA	NA	NCC
4000	-0.0416871879432559	NCC0018_higherdepth	universal_DHSs	NA	NA	NA	NA	NA	NA	NCC
4500	-0.0377665599528973	NCC0018_higherdepth	universal_DHSs	NA	NA	NA	NA	NA	NA	NCC
5000	-0.03474365725899381	NCC0018_higherdepth	universal_DHSs	NA	NA	NA	NA	NA	NA	NCC
5500	-0.03252697457837484	NCC0018_higherdepth	universal_DHSs	NA	NA	NA	NA	NA	NA	NCC
6000	-0.03084026660535174	NCC0018_higherdepth	universal_DHSs	NA	NA	NA	NA	NA	NA	NCC
6500	-0.02966436730814223	NCC0018_higherdepth	universal_DHSs	NA	NA	NA	NA	NA	NA	NCC
7000	-0.02901078518754276	NCC0018_higherdepth	universal_DHSs	NA	NA	NA	NA	NA	NA	NCC
7500	-0.02886905769598471	NCC0018_higherdepth	universal_DHSs	NA	NA	NA	NA	NA	NA	NCC
8000	-0.02912492218840644	NCC0018_higherdepth	universal_DHSs	NA	NA	NA	NA	NA	NA	NCC
8500	-0.02969773997204895	NCC0018_higherdepth	universal_DHSs	NA	NA	NA	NA	NA	NA	NCC
9000	-0.03037685553212547	NCC0018_higherdepth	universal_DHSs	NA	NA	NA	NA	NA	NA	NCC
9500	-0.03073497266102953	NCC0018_higherdepth	universal_DHSs	NA	NA	NA	NA	NA	NA	NCC
10000	-0.03047424953005807	NCC0018_higherdepth	universal_DHSs	NA	NA	NA	NA	NA	NA	NCC
10500	-0.02942408527473965	NCC0018_higherdepth	universal_DHSs	NA	NA	NA	NA	NA	NA	NCC
11000	-0.02748807217112284	NCC0018_higherdepth	universal_DHSs	NA	NA	NA	NA	NA	NA	NCC
11500	-0.0250125846329025	NCC0018_higherdepth	universal_DHSs	NA	NA	NA	NA	NA	NA	NCC
12000	-0.02202403352197703	NCC0018_higherdepth	universal_DHSs	NA	NA	NA	NA	NA	NA	NCC
12500	-0.01848068982230921	NCC0018_higherdepth	universal_DHSs	NA	NA	NA	NA	NA	NA	NCC
13000	-0.01438222945400247	NCC0018_higherdepth	universal_DHSs	NA	NA	NA	NA	NA	NA	NCC
13500	-0.00977497011182871	NCC0018_higherdepth	universal_DHSs	NA	NA	NA	NA	NA	NA	NCC
14000	-0.00489974944367419	NCC0018_higherdepth	universal_DHSs	NA	NA	NA	NA	NA	NA	NCC
14500	-2.67552770141596e-4	NCC0018_higherdepth	universal_DHSs	NA	NA	NA	NA	NA	NA	NCC
15000	0.0035046986827928	NCC0018_higherdepth	universal_DHSs	NA	NA	NA	NA	NA	NA	NCC
15500	0.00608282817441611	NCC0018_higherdepth	universal_DHSs	NA	NA	NA	NA	NA	NA	NCC
16000	0.00727434216622167	NCC0018_higherdepth	universal_DHSs	NA	NA	NA	NA	NA	NA	NCC
16500	0.00731442604161388	NCC0018_higherdepth	universal_DHSs	NA	NA	NA	NA	NA	NA	NCC
17000	0.00656736692934635	NCC0018_higherdepth	universal_DHSs	NA	NA	NA	NA	NA	NA	NCC
17500	0.00538898294245933	NCC0018_higherdepth	universal_DHSs	NA	NA	NA	NA	NA	NA	NCC
18000	0.0042700400275865	NCC0018_higherdepth	universal_DHSs	NA	NA	NA	NA	NA	NA	NCC
18500	0.00340282547910029	NCC0018_higherdepth	universal_DHSs	NA	NA	NA	NA	NA	NA	NCC
19000	0.00289334568044996	NCC0018_higherdepth	universal_DHSs	NA	NA	NA	NA	NA	NA	NCC
19500	0.0028626854350121	NCC0018_higherdepth	universal_DHSs	NA	NA	NA	NA	NA	NA	NCC
20000	0.00313439710206986	NCC0018_higherdepth	universal_DHSs	NA	NA	NA	NA	NA	NA	NCC
-20000	0.01526053857347478	NCC0019_higherdepth	universal_DHSs	NA	NA	NA	NA	NA	NA	NCC
-19500	0.01714050400746974	NCC0019_higherdepth	universal_DHSs	NA	NA	NA	NA	NA	NA	NCC
-19000	0.0185956429017034	NCC0019_higherdepth	universal_DHSs	NA	NA	NA	NA	NA	NA	NCC
-18500	0.01952878959252851	NCC0019_higherdepth	universal_DHSs	NA	NA	NA	NA	NA	NA	NCC
-18000	0.01983005136619979	NCC0019_higherdepth	universal_DHSs	NA	NA	NA	NA	NA	NA	NCC
-17500	0.01950543011716381	NCC0019_higherdepth	universal_DHSs	NA	NA	NA	NA	NA	NA	NCC
-17000	0.01880487874847693	NCC0019_higherdepth	universal_DHSs	NA	NA	NA	NA	NA	NA	NCC
-16500	0.017736698760573658	NCC0019_higherdepth	universal_DHSs	NA	NA	NA	NA	NA	NA	NCC
-16000	0.01624026064343809	NCC0019_higherdepth	universal_DHSs	NA	NA	NA	NA	NA	NA	NCC
-15500	0.01401718530468577	NCC0019_higherdepth	universal_DHSs	NA	NA	NA	NA	NA	NA	NCC
-15000	0.01061046377067272	NCC0019_higherdepth	universal_DHSs	NA	NA	NA	NA	NA	NA	NCC
-14500	0.00581293603007852	NCC0019_higherdepth	universal_DHSs	NA	NA	NA	NA	NA	NA	NCC
-14000	-1.5871926119906372e-4	NCC0019_higherdepth	universal_DHSs	NA	NA	NA	NA	NA	NA	NCC
-13500	-0.00668511629649018	NCC0019_higherdepth	universal_DHSs	NA	NA	NA	NA	NA	NA	NCC
-13000	-0.01277543839401485	NCC0019_higherdepth	universal_DHSs	NA	NA	NA	NA	NA	NA	NCC
-12500	-0.01753188223812282	NCC0019_higherdepth	universal_DHSs	NA	NA	NA	NA	NA	NA	NCC
-12000	-0.02048050912653844	NCC0019_higherdepth	universal_DHSs	NA	NA	NA	NA	NA	NA	NCC
-11500	-0.02163542600271758	NCC0019_higherdepth	universal_DHSs	NA	NA	NA	NA	NA	NA	NCC
-11000	-0.0213241445604356	NCC0019_higherdepth	universal_DHSs	NA	NA	NA	NA	NA	NA	NCC
-10500	-0.02015482601699101	NCC0019_higherdepth	universal_DHSs	NA	NA	NA	NA	NA	NA	NCC
-10000	-0.01873706073795535	NCC0019_higherdepth	universal_DHSs	NA	NA	NA	NA	NA	NA	NCC
-9500	-0.01752921831691567	NCC0019_higherdepth	universal_DHSs	NA	NA	NA	NA	NA	NA	NCC
-9000	-0.01706502792798249	NCC0019_higherdepth	universal_DHSs	NA	NA	NA	NA	NA	NA	NCC
-8500	-0.01756241527176165	NCC0019_higherdepth	universal_DHSs	NA	NA	NA	NA	NA	NA	NCC
-8000	-0.01911460527115718	NCC0019_higherdepth	universal_DHSs	NA	NA	NA	NA	NA	NA	NCC
-7500	-0.02167307274195201	NCC0019_higherdepth	universal_DHSs	NA	NA	NA	NA	NA	NA	NCC
-7000	-0.02489944128202791	NCC0019_higherdepth	universal_DHSs	NA	NA	NA	NA	NA	NA	NCC
-6500	-0.028539172398756	NCC0019_higherdepth	universal_DHSs	NA	NA	NA	NA	NA	NA	NCC
-6000	-0.03238988674191427	NCC0019_higherdepth	universal_DHSs	NA	NA	NA	NA	NA	NA	NCC
-5500	-0.03626196943323533	NCC0019_higherdepth	universal_DHSs	NA	NA	NA	NA	NA	NA	NCC
-5000	-0.04029195749944862	NCC0019_higherdepth	universal_DHSs	NA	NA	NA	NA	NA	NA	NCC
-4500	-0.0447551244799953	NCC0019_higherdepth	universal_DHSs	NA	NA	NA	NA	NA	NA	NCC
-4000	-0.04981042138946622	NCC0019_higherdepth	universal_DHSs	NA	NA	NA	NA	NA	NA	NCC
-3500	-0.05638433776341301	NCC0019_higherdepth	universal_DHSs	NA	NA	NA	NA	NA	NA	NCC
-3000	-0.06623625016124805	NCC0019_higherdepth	universal_DHSs	NA	NA	NA	NA	NA	NA	NCC
-2500	-0.08189522620779956	NCC0019_higherdepth	universal_DHSs	NA	NA	NA	NA	NA	NA	NCC
-2000	-0.1058153936282901	NCC0019_higherdepth	universal_DHSs	NA	NA	NA	NA	NA	NA	NCC
-1500	-0.13949348957766805	NCC0019_higherdepth	universal_DHSs	NA	NA	NA	NA	NA	NA	NCC
-1000	-0.1818201362867841	NCC0019_higherdepth	universal_DHSs	NA	NA	NA	NA	NA	NA	NCC
-500	-0.22826750989091812	NCC0019_higherdepth	universal_DHSs	NA	NA	NA	NA	NA	NA	NCC
-68	-0.2713465499830145	NCC0019_higherdepth	universal_DHSs	NA	NA	NA	NA	NA	NA	NCC
-49	-0.30247982332292556	NCC0019_higherdepth	universal_DHSs	NA	NA	NA	NA	NA	NA	NCC
0	-0.3148601962945538	NCC0019_higherdepth	universal_DHSs	NA	NA	NA	NA	NA	NA	NCC
49	-0.3055315248903313	NCC0019_higherdepth	universal_DHSs	NA	NA	NA	NA	NA	NA	NCC
68	-0.27661897780668304	NCC0019_higherdepth	universal_DHSs	NA	NA	NA	NA	NA	NA	NCC
500	-0.23429053637047983	NCC0019_higherdepth	universal_DHSs	NA	NA	NA	NA	NA	NA	NCC
1000	-0.1868194429905588	NCC0019_higherdepth	universal_DHSs	NA	NA	NA	NA	NA	NA	NCC
1500	-0.1418010525024702	NCC0019_higherdepth	universal_DHSs	NA	NA	NA	NA	NA	NA	NCC
2000	-0.10448775283088033	NCC0019_higherdepth	universal_DHSs	NA	NA	NA	NA	NA	NA	NCC
2500	-0.07700836977707727	NCC0019_higherdepth	universal_DHSs	NA	NA	NA	NA	NA	NA	NCC
3000	-0.05905320680986776	NCC0019_higherdepth	universal_DHSs	NA	NA	NA	NA	NA	NA	NCC
3500	-0.04908824158778319	NCC0019_higherdepth	universal_DHSs	NA	NA	NA	NA	NA	NA	NCC
4000	-0.04480016322357667	NCC0019_higherdepth	universal_DHSs	NA	NA	NA	NA	NA	NA	NCC
4500	-0.04386546408101773	NCC0019_higherdepth	universal_DHSs	NA	NA	NA	NA	NA	NA	NCC
5000	-0.04430854924687774	NCC0019_higherdepth	universal_DHSs	NA	NA	NA	NA	NA	NA	NCC
5500	-0.04473785937260832	NCC0019_higherdepth	universal_DHSs	NA	NA	NA	NA	NA	NA	NCC
6000	-0.04407780634194687	NCC0019_higherdepth	universal_DHSs	NA	NA	NA	NA	NA	NA	NCC
6500	-0.04206988428184284	NCC0019_higherdepth	universal_DHSs	NA	NA	NA	NA	NA	NA	NCC
7000	-0.03904020257962153	NCC0019_higherdepth	universal_DHSs	NA	NA	NA	NA	NA	NA	NCC
7500	-0.03560940045634123	NCC0019_higherdepth	universal_DHSs	NA	NA	NA	NA	NA	NA	NCC
8000	-0.03235173672249444	NCC0019_higherdepth	universal_DHSs	NA	NA	NA	NA	NA	NA	NCC
8500	-0.02957029869149141	NCC0019_higherdepth	universal_DHSs	NA	NA	NA	NA	NA	NA	NCC
9000	-0.02742595637716338	NCC0019_higherdepth	universal_DHSs	NA	NA	NA	NA	NA	NA	NCC
9500	-0.02577913907639764	NCC0019_higherdepth	universal_DHSs	NA	NA	NA	NA	NA	NA	NCC
10000	-0.02465166539432009	NCC0019_higherdepth	universal_DHSs	NA	NA	NA	NA	NA	NA	NCC
10500	-0.02390340813055536	NCC0019_higherdepth	universal_DHSs	NA	NA	NA	NA	NA	NA	NCC
11000	-0.02353921748121318	NCC0019_higherdepth	universal_DHSs	NA	NA	NA	NA	NA	NA	NCC
11500	-0.02344836896012748	NCC0019_higherdepth	universal_DHSs	NA	NA	NA	NA	NA	NA	NCC
12000	-0.02365051174979893	NCC0019_higherdepth	universal_DHSs	NA	NA	NA	NA	NA	NA	NCC
12500	-0.02407842459280186	NCC0019_higherdepth	universal_DHSs	NA	NA	NA	NA	NA	NA	NCC
13000	-0.02460482306878384	NCC0019_higherdepth	universal_DHSs	NA	NA	NA	NA	NA	NA	NCC
13500	-0.02495416994683401	NCC0019_higherdepth	universal_DHSs	NA	NA	NA	NA	NA	NA	NCC
14000	-0.02482078448231835	NCC0019_higherdepth	universal_DHSs	NA	NA	NA	NA	NA	NA	NCC
14500	-0.02368482073068941	NCC0019_higherdepth	universal_DHSs	NA	NA	NA	NA	NA	NA	NCC
15000	-0.0212509915362851	NCC0019_higherdepth	universal_DHSs	NA	NA	NA	NA	NA	NA	NCC
15500	-0.01757180377162454	NCC0019_higherdepth	universal_DHSs	NA	NA	NA	NA	NA	NA	NCC
16000	-0.01306549339890351	NCC0019_higherdepth	universal_DHSs	NA	NA	NA	NA	NA	NA	NCC
16500	-0.00837359717217951	NCC0019_higherdepth	universal_DHSs	NA	NA	NA	NA	NA	NA	NCC
17000	-0.00408606050969772	NCC0019_higherdepth	universal_DHSs	NA	NA	NA	NA	NA	NA	NCC
17500	-6.111434558268492e-4	NCC0019_higherdepth	universal_DHSs	NA	NA	NA	NA	NA	NA	NCC
18000	0.00196733376727679	NCC0019_higherdepth	universal_DHSs	NA	NA	NA	NA	NA	NA	NCC
18500	0.00381795163611366	NCC0019_higherdepth	universal_DHSs	NA	NA	NA	NA	NA	NA	NCC
19000	0.00513478060720522	NCC0019_higherdepth	universal_DHSs	NA	NA	NA	NA	NA	NA	NCC
19500	0.00617356877518924	NCC0019_higherdepth	universal_DHSs	NA	NA	NA	NA	NA	NA	NCC
20000	0.00697446530986251	NCC0019_higherdepth	universal_DHSs	NA	NA	NA	NA	NA	NA	NCC
-20000	-0.00385616337588551	NCC0020_higherdepth	universal_DHSs	NA	NA	NA	NA	NA	NA	NCC
-19500	-0.00248050215132135	NCC0020_higherdepth	universal_DHSs	NA	NA	NA	NA	NA	NA	NCC
-19000	-0.00173533356243964	NCC0020_higherdepth	universal_DHSs	NA	NA	NA	NA	NA	NA	NCC
-18500	-0.00163512767568041	NCC0020_higherdepth	universal_DHSs	NA	NA	NA	NA	NA	NA	NCC
-18000	-0.00204894428934742	NCC0020_higherdepth	universal_DHSs	NA	NA	NA	NA	NA	NA	NCC
-17500	-0.0025962683897815	NCC0020_higherdepth	universal_DHSs	NA	NA	NA	NA	NA	NA	NCC
-17000	-0.00276984531249872	NCC0020_higherdepth	universal_DHSs	NA	NA	NA	NA	NA	NA	NCC
-16500	-0.00229182724927699	NCC0020_higherdepth	universal_DHSs	NA	NA	NA	NA	NA	NA	NCC
-16000	-0.00111698170084494	NCC0020_higherdepth	universal_DHSs	NA	NA	NA	NA	NA	NA	NCC
-15500	4.2294937885975617e-4	NCC0020_higherdepth	universal_DHSs	NA	NA	NA	NA	NA	NA	NCC
-15000	0.00190429094955832	NCC0020_higherdepth	universal_DHSs	NA	NA	NA	NA	NA	NA	NCC
-14500	0.00291121592509295	NCC0020_higherdepth	universal_DHSs	NA	NA	NA	NA	NA	NA	NCC
-14000	0.00330420144390322	NCC0020_higherdepth	universal_DHSs	NA	NA	NA	NA	NA	NA	NCC
-13500	0.00312418484373876	NCC0020_higherdepth	universal_DHSs	NA	NA	NA	NA	NA	NA	NCC
-13000	0.00237364665378589	NCC0020_higherdepth	universal_DHSs	NA	NA	NA	NA	NA	NA	NCC
-12500	0.00102535494312772	NCC0020_higherdepth	universal_DHSs	NA	NA	NA	NA	NA	NA	NCC
-12000	-0.00114047115888843	NCC0020_higherdepth	universal_DHSs	NA	NA	NA	NA	NA	NA	NCC
-11500	-0.00424507806747587	NCC0020_higherdepth	universal_DHSs	NA	NA	NA	NA	NA	NA	NCC
-11000	-0.0081340140669376	NCC0020_higherdepth	universal_DHSs	NA	NA	NA	NA	NA	NA	NCC
-10500	-0.01245944745074729	NCC0020_higherdepth	universal_DHSs	NA	NA	NA	NA	NA	NA	NCC
-10000	-0.01667291595465024	NCC0020_higherdepth	universal_DHSs	NA	NA	NA	NA	NA	NA	NCC
-9500	-0.02029668184126289	NCC0020_higherdepth	universal_DHSs	NA	NA	NA	NA	NA	NA	NCC
-9000	-0.02320961188297152	NCC0020_higherdepth	universal_DHSs	NA	NA	NA	NA	NA	NA	NCC
-8500	-0.02549398179165786	NCC0020_higherdepth	universal_DHSs	NA	NA	NA	NA	NA	NA	NCC
-8000	-0.02755902952527843	NCC0020_higherdepth	universal_DHSs	NA	NA	NA	NA	NA	NA	NCC
-7500	-0.02972076926844927	NCC0020_higherdepth	universal_DHSs	NA	NA	NA	NA	NA	NA	NCC
-7000	-0.03208195137020476	NCC0020_higherdepth	universal_DHSs	NA	NA	NA	NA	NA	NA	NCC
-6500	-0.03479625001266948	NCC0020_higherdepth	universal_DHSs	NA	NA	NA	NA	NA	NA	NCC
-6000	-0.037918463362487	NCC0020_higherdepth	universal_DHSs	NA	NA	NA	NA	NA	NA	NCC
-5500	-0.0415516520261477	NCC0020_higherdepth	universal_DHSs	NA	NA	NA	NA	NA	NA	NCC
-5000	-0.04601892055410984	NCC0020_higherdepth	universal_DHSs	NA	NA	NA	NA	NA	NA	NCC
-4500	-0.05175401279524319	NCC0020_higherdepth	universal_DHSs	NA	NA	NA	NA	NA	NA	NCC
-4000	-0.0587812850424692	NCC0020_higherdepth	universal_DHSs	NA	NA	NA	NA	NA	NA	NCC
-3500	-0.06769894887397183	NCC0020_higherdepth	universal_DHSs	NA	NA	NA	NA	NA	NA	NCC
-3000	-0.08001815520178227	NCC0020_higherdepth	universal_DHSs	NA	NA	NA	NA	NA	NA	NCC
-2500	-0.09836174277014868	NCC0020_higherdepth	universal_DHSs	NA	NA	NA	NA	NA	NA	NCC
-2000	-0.1255370234337586	NCC0020_higherdepth	universal_DHSs	NA	NA	NA	NA	NA	NA	NCC
-1500	-0.16376946800803563	NCC0020_higherdepth	universal_DHSs	NA	NA	NA	NA	NA	NA	NCC
-1000	-0.21219051920287177	NCC0020_higherdepth	universal_DHSs	NA	NA	NA	NA	NA	NA	NCC
-500	-0.2657471103385224	NCC0020_higherdepth	universal_DHSs	NA	NA	NA	NA	NA	NA	NCC
-68	-0.31566246680616594	NCC0020_higherdepth	universal_DHSs	NA	NA	NA	NA	NA	NA	NCC
-49	-0.3515899248585624	NCC0020_higherdepth	universal_DHSs	NA	NA	NA	NA	NA	NA	NCC
0	-0.3653531601451546	NCC0020_higherdepth	universal_DHSs	NA	NA	NA	NA	NA	NA	NCC
49	-0.3534488608541551	NCC0020_higherdepth	universal_DHSs	NA	NA	NA	NA	NA	NA	NCC
68	-0.3185728248680767	NCC0020_higherdepth	universal_DHSs	NA	NA	NA	NA	NA	NA	NCC
500	-0.268278039869376	NCC0020_higherdepth	universal_DHSs	NA	NA	NA	NA	NA	NA	NCC
1000	-0.21229087952227232	NCC0020_higherdepth	universal_DHSs	NA	NA	NA	NA	NA	NA	NCC
1500	-0.15938867565010204	NCC0020_higherdepth	universal_DHSs	NA	NA	NA	NA	NA	NA	NCC
2000	-0.11537946369572258	NCC0020_higherdepth	universal_DHSs	NA	NA	NA	NA	NA	NA	NCC
2500	-0.08215737558392468	NCC0020_higherdepth	universal_DHSs	NA	NA	NA	NA	NA	NA	NCC
3000	-0.05897185812661033	NCC0020_higherdepth	universal_DHSs	NA	NA	NA	NA	NA	NA	NCC
3500	-0.04380742595446076	NCC0020_higherdepth	universal_DHSs	NA	NA	NA	NA	NA	NA	NCC
4000	-0.03395506416078379	NCC0020_higherdepth	universal_DHSs	NA	NA	NA	NA	NA	NA	NCC
4500	-0.0273338179088781	NCC0020_higherdepth	universal_DHSs	NA	NA	NA	NA	NA	NA	NCC
5000	-0.02267360049671945	NCC0020_higherdepth	universal_DHSs	NA	NA	NA	NA	NA	NA	NCC
5500	-0.01945929964594166	NCC0020_higherdepth	universal_DHSs	NA	NA	NA	NA	NA	NA	NCC
6000	-0.01713899472133347	NCC0020_higherdepth	universal_DHSs	NA	NA	NA	NA	NA	NA	NCC
6500	-0.01557187985078703	NCC0020_higherdepth	universal_DHSs	NA	NA	NA	NA	NA	NA	NCC
7000	-0.01462957652314363	NCC0020_higherdepth	universal_DHSs	NA	NA	NA	NA	NA	NA	NCC
7500	-0.01404234111973382	NCC0020_higherdepth	universal_DHSs	NA	NA	NA	NA	NA	NA	NCC
8000	-0.01355911424657364	NCC0020_higherdepth	universal_DHSs	NA	NA	NA	NA	NA	NA	NCC
8500	-0.01289366732578011	NCC0020_higherdepth	universal_DHSs	NA	NA	NA	NA	NA	NA	NCC
9000	-0.01225801414733155	NCC0020_higherdepth	universal_DHSs	NA	NA	NA	NA	NA	NA	NCC
9500	-0.01176876346335071	NCC0020_higherdepth	universal_DHSs	NA	NA	NA	NA	NA	NA	NCC
10000	-0.01172025057674466	NCC0020_higherdepth	universal_DHSs	NA	NA	NA	NA	NA	NA	NCC
10500	-0.01209127667007916	NCC0020_higherdepth	universal_DHSs	NA	NA	NA	NA	NA	NA	NCC
11000	-0.01280326823030933	NCC0020_higherdepth	universal_DHSs	NA	NA	NA	NA	NA	NA	NCC
11500	-0.01332377763551433	NCC0020_higherdepth	universal_DHSs	NA	NA	NA	NA	NA	NA	NCC
12000	-0.01309955924311806	NCC0020_higherdepth	universal_DHSs	NA	NA	NA	NA	NA	NA	NCC
12500	-0.01160859272857203	NCC0020_higherdepth	universal_DHSs	NA	NA	NA	NA	NA	NA	NCC
13000	-0.00888441159250371	NCC0020_higherdepth	universal_DHSs	NA	NA	NA	NA	NA	NA	NCC
13500	-0.00533222976300048	NCC0020_higherdepth	universal_DHSs	NA	NA	NA	NA	NA	NA	NCC
14000	-0.00181380879557946	NCC0020_higherdepth	universal_DHSs	NA	NA	NA	NA	NA	NA	NCC
14500	8.868903043730688e-4	NCC0020_higherdepth	universal_DHSs	NA	NA	NA	NA	NA	NA	NCC
15000	0.00217480571018498	NCC0020_higherdepth	universal_DHSs	NA	NA	NA	NA	NA	NA	NCC
15500	0.00183463205558132	NCC0020_higherdepth	universal_DHSs	NA	NA	NA	NA	NA	NA	NCC
16000	2.8295839214523163e-4	NCC0020_higherdepth	universal_DHSs	NA	NA	NA	NA	NA	NA	NCC
16500	-0.00190945926859262	NCC0020_higherdepth	universal_DHSs	NA	NA	NA	NA	NA	NA	NCC
17000	-0.00417517615660186	NCC0020_higherdepth	universal_DHSs	NA	NA	NA	NA	NA	NA	NCC
17500	-0.00612024241292466	NCC0020_higherdepth	universal_DHSs	NA	NA	NA	NA	NA	NA	NCC
18000	-0.00759627642346806	NCC0020_higherdepth	universal_DHSs	NA	NA	NA	NA	NA	NA	NCC
18500	-0.00852003664254703	NCC0020_higherdepth	universal_DHSs	NA	NA	NA	NA	NA	NA	NCC
19000	-0.0090638728101138	NCC0020_higherdepth	universal_DHSs	NA	NA	NA	NA	NA	NA	NCC
19500	-0.00927988462808264	NCC0020_higherdepth	universal_DHSs	NA	NA	NA	NA	NA	NA	NCC
20000	-0.00938411610324794	NCC0020_higherdepth	universal_DHSs	NA	NA	NA	NA	NA	NA	NCC
-20000	0.00833553641497978	NCC0021_higherdepth	universal_DHSs	NA	NA	NA	NA	NA	NA	NCC
-19500	0.01125808887740117	NCC0021_higherdepth	universal_DHSs	NA	NA	NA	NA	NA	NA	NCC
-19000	0.01377325314198955	NCC0021_higherdepth	universal_DHSs	NA	NA	NA	NA	NA	NA	NCC
-18500	0.01541036570159964	NCC0021_higherdepth	universal_DHSs	NA	NA	NA	NA	NA	NA	NCC
-18000	0.01576384842669749	NCC0021_higherdepth	universal_DHSs	NA	NA	NA	NA	NA	NA	NCC
-17500	0.01470468377897427	NCC0021_higherdepth	universal_DHSs	NA	NA	NA	NA	NA	NA	NCC
-17000	0.01253829594637096	NCC0021_higherdepth	universal_DHSs	NA	NA	NA	NA	NA	NA	NCC
-16500	0.00988361302650776	NCC0021_higherdepth	universal_DHSs	NA	NA	NA	NA	NA	NA	NCC
-16000	0.00741231482333422	NCC0021_higherdepth	universal_DHSs	NA	NA	NA	NA	NA	NA	NCC
-15500	0.00548342843373924	NCC0021_higherdepth	universal_DHSs	NA	NA	NA	NA	NA	NA	NCC
-15000	0.0039950542985426	NCC0021_higherdepth	universal_DHSs	NA	NA	NA	NA	NA	NA	NCC
-14500	0.00267258484040825	NCC0021_higherdepth	universal_DHSs	NA	NA	NA	NA	NA	NA	NCC
-14000	9.86706455629891e-4	NCC0021_higherdepth	universal_DHSs	NA	NA	NA	NA	NA	NA	NCC
-13500	-0.0012087535087906	NCC0021_higherdepth	universal_DHSs	NA	NA	NA	NA	NA	NA	NCC
-13000	-0.00374190733823976	NCC0021_higherdepth	universal_DHSs	NA	NA	NA	NA	NA	NA	NCC
-12500	-0.0063252653275923	NCC0021_higherdepth	universal_DHSs	NA	NA	NA	NA	NA	NA	NCC
-12000	-0.0085104485444123	NCC0021_higherdepth	universal_DHSs	NA	NA	NA	NA	NA	NA	NCC
-11500	-0.00995240994762161	NCC0021_higherdepth	universal_DHSs	NA	NA	NA	NA	NA	NA	NCC
-11000	-0.01040526047701025	NCC0021_higherdepth	universal_DHSs	NA	NA	NA	NA	NA	NA	NCC
-10500	-0.0098227180168231	NCC0021_higherdepth	universal_DHSs	NA	NA	NA	NA	NA	NA	NCC
-10000	-0.00856248410925161	NCC0021_higherdepth	universal_DHSs	NA	NA	NA	NA	NA	NA	NCC
-9500	-0.00700945461495469	NCC0021_higherdepth	universal_DHSs	NA	NA	NA	NA	NA	NA	NCC
-9000	-0.00582942359247252	NCC0021_higherdepth	universal_DHSs	NA	NA	NA	NA	NA	NA	NCC
-8500	-0.00550893714932447	NCC0021_higherdepth	universal_DHSs	NA	NA	NA	NA	NA	NA	NCC
-8000	-0.00621169172896444	NCC0021_higherdepth	universal_DHSs	NA	NA	NA	NA	NA	NA	NCC
-7500	-0.00769411119533528	NCC0021_higherdepth	universal_DHSs	NA	NA	NA	NA	NA	NA	NCC
-7000	-0.00933908123211825	NCC0021_higherdepth	universal_DHSs	NA	NA	NA	NA	NA	NA	NCC
-6500	-0.01059821007650405	NCC0021_higherdepth	universal_DHSs	NA	NA	NA	NA	NA	NA	NCC
-6000	-0.01120018678373976	NCC0021_higherdepth	universal_DHSs	NA	NA	NA	NA	NA	NA	NCC
-5500	-0.01143374310439279	NCC0021_higherdepth	universal_DHSs	NA	NA	NA	NA	NA	NA	NCC
-5000	-0.01217752035907895	NCC0021_higherdepth	universal_DHSs	NA	NA	NA	NA	NA	NA	NCC
-4500	-0.01457159596025668	NCC0021_higherdepth	universal_DHSs	NA	NA	NA	NA	NA	NA	NCC
-4000	-0.01936049321249378	NCC0021_higherdepth	universal_DHSs	NA	NA	NA	NA	NA	NA	NCC
-3500	-0.02735452635531339	NCC0021_higherdepth	universal_DHSs	NA	NA	NA	NA	NA	NA	NCC
-3000	-0.03954486823939551	NCC0021_higherdepth	universal_DHSs	NA	NA	NA	NA	NA	NA	NCC
-2500	-0.0575624729415114	NCC0021_higherdepth	universal_DHSs	NA	NA	NA	NA	NA	NA	NCC
-2000	-0.08303523872140786	NCC0021_higherdepth	universal_DHSs	NA	NA	NA	NA	NA	NA	NCC
-1500	-0.11733241662152516	NCC0021_higherdepth	universal_DHSs	NA	NA	NA	NA	NA	NA	NCC
-1000	-0.15944428145993483	NCC0021_higherdepth	universal_DHSs	NA	NA	NA	NA	NA	NA	NCC
-500	-0.2051228031829787	NCC0021_higherdepth	universal_DHSs	NA	NA	NA	NA	NA	NA	NCC
-68	-0.24697948892320637	NCC0021_higherdepth	universal_DHSs	NA	NA	NA	NA	NA	NA	NCC
-49	-0.27646454042760127	NCC0021_higherdepth	universal_DHSs	NA	NA	NA	NA	NA	NA	NCC
0	-0.28678630864542776	NCC0021_higherdepth	universal_DHSs	NA	NA	NA	NA	NA	NA	NCC
49	-0.2752961438553794	NCC0021_higherdepth	universal_DHSs	NA	NA	NA	NA	NA	NA	NCC
68	-0.24474979171628733	NCC0021_higherdepth	universal_DHSs	NA	NA	NA	NA	NA	NA	NCC
500	-0.20200538121757977	NCC0021_higherdepth	universal_DHSs	NA	NA	NA	NA	NA	NA	NCC
1000	-0.1555404482356674	NCC0021_higherdepth	universal_DHSs	NA	NA	NA	NA	NA	NA	NCC
1500	-0.11296859431507268	NCC0021_higherdepth	universal_DHSs	NA	NA	NA	NA	NA	NA	NCC
2000	-0.07875262974372133	NCC0021_higherdepth	universal_DHSs	NA	NA	NA	NA	NA	NA	NCC
2500	-0.0541557042585008	NCC0021_higherdepth	universal_DHSs	NA	NA	NA	NA	NA	NA	NCC
3000	-0.03783052710962201	NCC0021_higherdepth	universal_DHSs	NA	NA	NA	NA	NA	NA	NCC
3500	-0.02761070313409612	NCC0021_higherdepth	universal_DHSs	NA	NA	NA	NA	NA	NA	NCC
4000	-0.02098181290865304	NCC0021_higherdepth	universal_DHSs	NA	NA	NA	NA	NA	NA	NCC
4500	-0.01628040396820515	NCC0021_higherdepth	universal_DHSs	NA	NA	NA	NA	NA	NA	NCC
5000	-0.01268513480554737	NCC0021_higherdepth	universal_DHSs	NA	NA	NA	NA	NA	NA	NCC
5500	-0.0101274646101785	NCC0021_higherdepth	universal_DHSs	NA	NA	NA	NA	NA	NA	NCC
6000	-0.00864112618060066	NCC0021_higherdepth	universal_DHSs	NA	NA	NA	NA	NA	NA	NCC
6500	-0.00852717575750938	NCC0021_higherdepth	universal_DHSs	NA	NA	NA	NA	NA	NA	NCC
7000	-0.00970577418364244	NCC0021_higherdepth	universal_DHSs	NA	NA	NA	NA	NA	NA	NCC
7500	-0.01189021321454806	NCC0021_higherdepth	universal_DHSs	NA	NA	NA	NA	NA	NA	NCC
8000	-0.01431515357839264	NCC0021_higherdepth	universal_DHSs	NA	NA	NA	NA	NA	NA	NCC
8500	-0.01617023379645316	NCC0021_higherdepth	universal_DHSs	NA	NA	NA	NA	NA	NA	NCC
9000	-0.01683955716061982	NCC0021_higherdepth	universal_DHSs	NA	NA	NA	NA	NA	NA	NCC
9500	-0.01596455565693087	NCC0021_higherdepth	universal_DHSs	NA	NA	NA	NA	NA	NA	NCC
10000	-0.01383312724747744	NCC0021_higherdepth	universal_DHSs	NA	NA	NA	NA	NA	NA	NCC
10500	-0.01109374316260965	NCC0021_higherdepth	universal_DHSs	NA	NA	NA	NA	NA	NA	NCC
11000	-0.00827735287222655	NCC0021_higherdepth	universal_DHSs	NA	NA	NA	NA	NA	NA	NCC
11500	-0.00582910896703837	NCC0021_higherdepth	universal_DHSs	NA	NA	NA	NA	NA	NA	NCC
12000	-0.00377330287155653	NCC0021_higherdepth	universal_DHSs	NA	NA	NA	NA	NA	NA	NCC
12500	-0.00205827301229932	NCC0021_higherdepth	universal_DHSs	NA	NA	NA	NA	NA	NA	NCC
13000	-6.682714185690073e-4	NCC0021_higherdepth	universal_DHSs	NA	NA	NA	NA	NA	NA	NCC
13500	2.075861131273844e-4	NCC0021_higherdepth	universal_DHSs	NA	NA	NA	NA	NA	NA	NCC
14000	3.349858316008243e-4	NCC0021_higherdepth	universal_DHSs	NA	NA	NA	NA	NA	NA	NCC
14500	-5.516859754581303e-4	NCC0021_higherdepth	universal_DHSs	NA	NA	NA	NA	NA	NA	NCC
15000	-0.00238803883442284	NCC0021_higherdepth	universal_DHSs	NA	NA	NA	NA	NA	NA	NCC
15500	-0.0047798386907784	NCC0021_higherdepth	universal_DHSs	NA	NA	NA	NA	NA	NA	NCC
16000	-0.00729192876466804	NCC0021_higherdepth	universal_DHSs	NA	NA	NA	NA	NA	NA	NCC
16500	-0.00953990168419387	NCC0021_higherdepth	universal_DHSs	NA	NA	NA	NA	NA	NA	NCC
17000	-0.01130663304746027	NCC0021_higherdepth	universal_DHSs	NA	NA	NA	NA	NA	NA	NCC
17500	-0.01251762000633337	NCC0021_higherdepth	universal_DHSs	NA	NA	NA	NA	NA	NA	NCC
18000	-0.01318908132517607	NCC0021_higherdepth	universal_DHSs	NA	NA	NA	NA	NA	NA	NCC
18500	-0.01340378313303144	NCC0021_higherdepth	universal_DHSs	NA	NA	NA	NA	NA	NA	NCC
19000	-0.01327766508748559	NCC0021_higherdepth	universal_DHSs	NA	NA	NA	NA	NA	NA	NCC
19500	-0.01292570390923328	NCC0021_higherdepth	universal_DHSs	NA	NA	NA	NA	NA	NA	NCC
20000	-0.01240965552715619	NCC0021_higherdepth	universal_DHSs	NA	NA	NA	NA	NA	NA	NCC
-20000	0.03272669411589987	NCC0022_higherdepth	universal_DHSs	NA	NA	NA	NA	NA	NA	NCC
-19500	0.02926860462538414	NCC0022_higherdepth	universal_DHSs	NA	NA	NA	NA	NA	NA	NCC
-19000	0.02412423217662394	NCC0022_higherdepth	universal_DHSs	NA	NA	NA	NA	NA	NA	NCC
-18500	0.01741896384980615	NCC0022_higherdepth	universal_DHSs	NA	NA	NA	NA	NA	NA	NCC
-18000	0.00978718002969609	NCC0022_higherdepth	universal_DHSs	NA	NA	NA	NA	NA	NA	NCC
-17500	0.00216240932978362	NCC0022_higherdepth	universal_DHSs	NA	NA	NA	NA	NA	NA	NCC
-17000	-0.0043205640987035	NCC0022_higherdepth	universal_DHSs	NA	NA	NA	NA	NA	NA	NCC
-16500	-0.00896380183678522	NCC0022_higherdepth	universal_DHSs	NA	NA	NA	NA	NA	NA	NCC
-16000	-0.01172709823380978	NCC0022_higherdepth	universal_DHSs	NA	NA	NA	NA	NA	NA	NCC
-15500	-0.01321742017970039	NCC0022_higherdepth	universal_DHSs	NA	NA	NA	NA	NA	NA	NCC
-15000	-0.01424218440156664	NCC0022_higherdepth	universal_DHSs	NA	NA	NA	NA	NA	NA	NCC
-14500	-0.01534483856219234	NCC0022_higherdepth	universal_DHSs	NA	NA	NA	NA	NA	NA	NCC
-14000	-0.01650784970466553	NCC0022_higherdepth	universal_DHSs	NA	NA	NA	NA	NA	NA	NCC
-13500	-0.01722904239533314	NCC0022_higherdepth	universal_DHSs	NA	NA	NA	NA	NA	NA	NCC
-13000	-0.01690414485553907	NCC0022_higherdepth	universal_DHSs	NA	NA	NA	NA	NA	NA	NCC
-12500	-0.01516791440275667	NCC0022_higherdepth	universal_DHSs	NA	NA	NA	NA	NA	NA	NCC
-12000	-0.01214671338535715	NCC0022_higherdepth	universal_DHSs	NA	NA	NA	NA	NA	NA	NCC
-11500	-0.00836470464807004	NCC0022_higherdepth	universal_DHSs	NA	NA	NA	NA	NA	NA	NCC
-11000	-0.0044450259373874	NCC0022_higherdepth	universal_DHSs	NA	NA	NA	NA	NA	NA	NCC
-10500	-0.00113337102894122	NCC0022_higherdepth	universal_DHSs	NA	NA	NA	NA	NA	NA	NCC
-10000	0.00112788603745303	NCC0022_higherdepth	universal_DHSs	NA	NA	NA	NA	NA	NA	NCC
-9500	0.00208789605986616	NCC0022_higherdepth	universal_DHSs	NA	NA	NA	NA	NA	NA	NCC
-9000	0.00159511003280392	NCC0022_higherdepth	universal_DHSs	NA	NA	NA	NA	NA	NA	NCC
-8500	-2.8161674597834533e-4	NCC0022_higherdepth	universal_DHSs	NA	NA	NA	NA	NA	NA	NCC
-8000	-0.00326413989091099	NCC0022_higherdepth	universal_DHSs	NA	NA	NA	NA	NA	NA	NCC
-7500	-0.00719309735363724	NCC0022_higherdepth	universal_DHSs	NA	NA	NA	NA	NA	NA	NCC
-7000	-0.0117517361732105	NCC0022_higherdepth	universal_DHSs	NA	NA	NA	NA	NA	NA	NCC
-6500	-0.01676335696735628	NCC0022_higherdepth	universal_DHSs	NA	NA	NA	NA	NA	NA	NCC
-6000	-0.02207615584845665	NCC0022_higherdepth	universal_DHSs	NA	NA	NA	NA	NA	NA	NCC
-5500	-0.02757074536967511	NCC0022_higherdepth	universal_DHSs	NA	NA	NA	NA	NA	NA	NCC
-5000	-0.03323098318152071	NCC0022_higherdepth	universal_DHSs	NA	NA	NA	NA	NA	NA	NCC
-4500	-0.03959339158683767	NCC0022_higherdepth	universal_DHSs	NA	NA	NA	NA	NA	NA	NCC
-4000	-0.04705873289355589	NCC0022_higherdepth	universal_DHSs	NA	NA	NA	NA	NA	NA	NCC
-3500	-0.05736896867273896	NCC0022_higherdepth	universal_DHSs	NA	NA	NA	NA	NA	NA	NCC
-3000	-0.07354943717648729	NCC0022_higherdepth	universal_DHSs	NA	NA	NA	NA	NA	NA	NCC
-2500	-0.0997818238335384	NCC0022_higherdepth	universal_DHSs	NA	NA	NA	NA	NA	NA	NCC
-2000	-0.13973490439613587	NCC0022_higherdepth	universal_DHSs	NA	NA	NA	NA	NA	NA	NCC
-1500	-0.195550565671678	NCC0022_higherdepth	universal_DHSs	NA	NA	NA	NA	NA	NA	NCC
-1000	-0.26485570815234644	NCC0022_higherdepth	universal_DHSs	NA	NA	NA	NA	NA	NA	NCC
-500	-0.3399762241476447	NCC0022_higherdepth	universal_DHSs	NA	NA	NA	NA	NA	NA	NCC
-68	-0.4083243831717744	NCC0022_higherdepth	universal_DHSs	NA	NA	NA	NA	NA	NA	NCC
-49	-0.4559956992692914	NCC0022_higherdepth	universal_DHSs	NA	NA	NA	NA	NA	NA	NCC
0	-0.4721972170413295	NCC0022_higherdepth	universal_DHSs	NA	NA	NA	NA	NA	NA	NCC
49	-0.4528625867022248	NCC0022_higherdepth	universal_DHSs	NA	NA	NA	NA	NA	NA	NCC
68	-0.40233086659194733	NCC0022_higherdepth	universal_DHSs	NA	NA	NA	NA	NA	NA	NCC
500	-0.3316744370409983	NCC0022_higherdepth	universal_DHSs	NA	NA	NA	NA	NA	NA	NCC
1000	-0.254746601559071	NCC0022_higherdepth	universal_DHSs	NA	NA	NA	NA	NA	NA	NCC
1500	-0.18383889778627951	NCC0022_higherdepth	universal_DHSs	NA	NA	NA	NA	NA	NA	NCC
2000	-0.12647668230238238	NCC0022_higherdepth	universal_DHSs	NA	NA	NA	NA	NA	NA	NCC
2500	-0.08479439271623124	NCC0022_higherdepth	universal_DHSs	NA	NA	NA	NA	NA	NA	NCC
3000	-0.05684074897211718	NCC0022_higherdepth	universal_DHSs	NA	NA	NA	NA	NA	NA	NCC
3500	-0.03930242337502539	NCC0022_higherdepth	universal_DHSs	NA	NA	NA	NA	NA	NA	NCC
4000	-0.02836998371811955	NCC0022_higherdepth	universal_DHSs	NA	NA	NA	NA	NA	NA	NCC
4500	-0.02134794778800008	NCC0022_higherdepth	universal_DHSs	NA	NA	NA	NA	NA	NA	NCC
5000	-0.01667336875498134	NCC0022_higherdepth	universal_DHSs	NA	NA	NA	NA	NA	NA	NCC
5500	-0.01366852101575193	NCC0022_higherdepth	universal_DHSs	NA	NA	NA	NA	NA	NA	NCC
6000	-0.01129912687039937	NCC0022_higherdepth	universal_DHSs	NA	NA	NA	NA	NA	NA	NCC
6500	-0.00901984179378639	NCC0022_higherdepth	universal_DHSs	NA	NA	NA	NA	NA	NA	NCC
7000	-0.00627727594710227	NCC0022_higherdepth	universal_DHSs	NA	NA	NA	NA	NA	NA	NCC
7500	-0.00312760658811029	NCC0022_higherdepth	universal_DHSs	NA	NA	NA	NA	NA	NA	NCC
8000	9.61162395677232e-5	NCC0022_higherdepth	universal_DHSs	NA	NA	NA	NA	NA	NA	NCC
8500	0.00250040674881657	NCC0022_higherdepth	universal_DHSs	NA	NA	NA	NA	NA	NA	NCC
9000	0.00315957205003212	NCC0022_higherdepth	universal_DHSs	NA	NA	NA	NA	NA	NA	NCC
9500	0.00164807197222473	NCC0022_higherdepth	universal_DHSs	NA	NA	NA	NA	NA	NA	NCC
10000	-0.00177332978411806	NCC0022_higherdepth	universal_DHSs	NA	NA	NA	NA	NA	NA	NCC
10500	-0.00598531350883787	NCC0022_higherdepth	universal_DHSs	NA	NA	NA	NA	NA	NA	NCC
11000	-0.00977314743434349	NCC0022_higherdepth	universal_DHSs	NA	NA	NA	NA	NA	NA	NCC
11500	-0.01217123912256356	NCC0022_higherdepth	universal_DHSs	NA	NA	NA	NA	NA	NA	NCC
12000	-0.01285230583744115	NCC0022_higherdepth	universal_DHSs	NA	NA	NA	NA	NA	NA	NCC
12500	-0.01212866632551081	NCC0022_higherdepth	universal_DHSs	NA	NA	NA	NA	NA	NA	NCC
13000	-0.01078736240960989	NCC0022_higherdepth	universal_DHSs	NA	NA	NA	NA	NA	NA	NCC
13500	-0.00946048948953302	NCC0022_higherdepth	universal_DHSs	NA	NA	NA	NA	NA	NA	NCC
14000	-0.00850701568509093	NCC0022_higherdepth	universal_DHSs	NA	NA	NA	NA	NA	NA	NCC
14500	-0.00797202700107845	NCC0022_higherdepth	universal_DHSs	NA	NA	NA	NA	NA	NA	NCC
15000	-0.00767575340458035	NCC0022_higherdepth	universal_DHSs	NA	NA	NA	NA	NA	NA	NCC
15500	-0.00750287223129803	NCC0022_higherdepth	universal_DHSs	NA	NA	NA	NA	NA	NA	NCC
16000	-0.0072774718151759	NCC0022_higherdepth	universal_DHSs	NA	NA	NA	NA	NA	NA	NCC
16500	-0.00706264367484552	NCC0022_higherdepth	universal_DHSs	NA	NA	NA	NA	NA	NA	NCC
17000	-0.00683379161909301	NCC0022_higherdepth	universal_DHSs	NA	NA	NA	NA	NA	NA	NCC
17500	-0.00673357636285509	NCC0022_higherdepth	universal_DHSs	NA	NA	NA	NA	NA	NA	NCC
18000	-0.00678817352759253	NCC0022_higherdepth	universal_DHSs	NA	NA	NA	NA	NA	NA	NCC
18500	-0.00708532460231316	NCC0022_higherdepth	universal_DHSs	NA	NA	NA	NA	NA	NA	NCC
19000	-0.00759106451866443	NCC0022_higherdepth	universal_DHSs	NA	NA	NA	NA	NA	NA	NCC
19500	-0.00829617230271475	NCC0022_higherdepth	universal_DHSs	NA	NA	NA	NA	NA	NA	NCC
20000	-0.00922829031613178	NCC0022_higherdepth	universal_DHSs	NA	NA	NA	NA	NA	NA	NCC
-20000	0.0090618193613689	NCC0023_higherdepth	universal_DHSs	NA	NA	NA	NA	NA	NA	NCC
-19500	0.00873013055921544	NCC0023_higherdepth	universal_DHSs	NA	NA	NA	NA	NA	NA	NCC
-19000	0.00794478513411407	NCC0023_higherdepth	universal_DHSs	NA	NA	NA	NA	NA	NA	NCC
-18500	0.00674791413664787	NCC0023_higherdepth	universal_DHSs	NA	NA	NA	NA	NA	NA	NCC
-18000	0.00538644381873597	NCC0023_higherdepth	universal_DHSs	NA	NA	NA	NA	NA	NA	NCC
-17500	0.00395674852232022	NCC0023_higherdepth	universal_DHSs	NA	NA	NA	NA	NA	NA	NCC
-17000	0.00276833890251218	NCC0023_higherdepth	universal_DHSs	NA	NA	NA	NA	NA	NA	NCC
-16500	0.00182463327575986	NCC0023_higherdepth	universal_DHSs	NA	NA	NA	NA	NA	NA	NCC
-16000	0.00116488071068508	NCC0023_higherdepth	universal_DHSs	NA	NA	NA	NA	NA	NA	NCC
-15500	6.348982715469535e-4	NCC0023_higherdepth	universal_DHSs	NA	NA	NA	NA	NA	NA	NCC
-15000	1.8586225302554416e-4	NCC0023_higherdepth	universal_DHSs	NA	NA	NA	NA	NA	NA	NCC
-14500	-1.4589313348859685e-4	NCC0023_higherdepth	universal_DHSs	NA	NA	NA	NA	NA	NA	NCC
-14000	-2.591447815537545e-4	NCC0023_higherdepth	universal_DHSs	NA	NA	NA	NA	NA	NA	NCC
-13500	3.347805040737078e-5	NCC0023_higherdepth	universal_DHSs	NA	NA	NA	NA	NA	NA	NCC
-13000	7.105048387042171e-4	NCC0023_higherdepth	universal_DHSs	NA	NA	NA	NA	NA	NA	NCC
-12500	0.00156938610768056	NCC0023_higherdepth	universal_DHSs	NA	NA	NA	NA	NA	NA	NCC
-12000	0.00240636396570403	NCC0023_higherdepth	universal_DHSs	NA	NA	NA	NA	NA	NA	NCC
-11500	0.00299075445339849	NCC0023_higherdepth	universal_DHSs	NA	NA	NA	NA	NA	NA	NCC
-11000	0.0031018391930582	NCC0023_higherdepth	universal_DHSs	NA	NA	NA	NA	NA	NA	NCC
-10500	0.0027806280348139	NCC0023_higherdepth	universal_DHSs	NA	NA	NA	NA	NA	NA	NCC
-10000	0.00211563973134578	NCC0023_higherdepth	universal_DHSs	NA	NA	NA	NA	NA	NA	NCC
-9500	0.00132185346239482	NCC0023_higherdepth	universal_DHSs	NA	NA	NA	NA	NA	NA	NCC
-9000	3.823526735879401e-4	NCC0023_higherdepth	universal_DHSs	NA	NA	NA	NA	NA	NA	NCC
-8500	-8.905117641764541e-4	NCC0023_higherdepth	universal_DHSs	NA	NA	NA	NA	NA	NA	NCC
-8000	-0.00263739082909385	NCC0023_higherdepth	universal_DHSs	NA	NA	NA	NA	NA	NA	NCC
-7500	-0.00512282257316697	NCC0023_higherdepth	universal_DHSs	NA	NA	NA	NA	NA	NA	NCC
-7000	-0.00820753722736302	NCC0023_higherdepth	universal_DHSs	NA	NA	NA	NA	NA	NA	NCC
-6500	-0.01163543877781694	NCC0023_higherdepth	universal_DHSs	NA	NA	NA	NA	NA	NA	NCC
-6000	-0.0148696275656311	NCC0023_higherdepth	universal_DHSs	NA	NA	NA	NA	NA	NA	NCC
-5500	-0.01745491746907817	NCC0023_higherdepth	universal_DHSs	NA	NA	NA	NA	NA	NA	NCC
-5000	-0.01919191927667102	NCC0023_higherdepth	universal_DHSs	NA	NA	NA	NA	NA	NA	NCC
-4500	-0.02095466856986339	NCC0023_higherdepth	universal_DHSs	NA	NA	NA	NA	NA	NA	NCC
-4000	-0.02387847284758946	NCC0023_higherdepth	universal_DHSs	NA	NA	NA	NA	NA	NA	NCC
-3500	-0.03039410868588079	NCC0023_higherdepth	universal_DHSs	NA	NA	NA	NA	NA	NA	NCC
-3000	-0.04400483718445461	NCC0023_higherdepth	universal_DHSs	NA	NA	NA	NA	NA	NA	NCC
-2500	-0.06896816373861667	NCC0023_higherdepth	universal_DHSs	NA	NA	NA	NA	NA	NA	NCC
-2000	-0.10852519390709751	NCC0023_higherdepth	universal_DHSs	NA	NA	NA	NA	NA	NA	NCC
-1500	-0.163966663643605	NCC0023_higherdepth	universal_DHSs	NA	NA	NA	NA	NA	NA	NCC
-1000	-0.23225742829746623	NCC0023_higherdepth	universal_DHSs	NA	NA	NA	NA	NA	NA	NCC
-500	-0.3051847373338634	NCC0023_higherdepth	universal_DHSs	NA	NA	NA	NA	NA	NA	NCC
-68	-0.3705222055122307	NCC0023_higherdepth	universal_DHSs	NA	NA	NA	NA	NA	NA	NCC
-49	-0.41510035454424254	NCC0023_higherdepth	universal_DHSs	NA	NA	NA	NA	NA	NA	NCC
0	-0.429123065119876	NCC0023_higherdepth	universal_DHSs	NA	NA	NA	NA	NA	NA	NCC
49	-0.4095758247492716	NCC0023_higherdepth	universal_DHSs	NA	NA	NA	NA	NA	NA	NCC
68	-0.3612260542010033	NCC0023_higherdepth	universal_DHSs	NA	NA	NA	NA	NA	NA	NCC
500	-0.29490312051914574	NCC0023_higherdepth	universal_DHSs	NA	NA	NA	NA	NA	NA	NCC
1000	-0.22382651602925335	NCC0023_higherdepth	universal_DHSs	NA	NA	NA	NA	NA	NA	NCC
1500	-0.1592579986470705	NCC0023_higherdepth	universal_DHSs	NA	NA	NA	NA	NA	NA	NCC
2000	-0.10814856190214037	NCC0023_higherdepth	universal_DHSs	NA	NA	NA	NA	NA	NA	NCC
2500	-0.07239895134624441	NCC0023_higherdepth	universal_DHSs	NA	NA	NA	NA	NA	NA	NCC
3000	-0.05005716475475505	NCC0023_higherdepth	universal_DHSs	NA	NA	NA	NA	NA	NA	NCC
3500	-0.03804473064755952	NCC0023_higherdepth	universal_DHSs	NA	NA	NA	NA	NA	NA	NCC
4000	-0.03257787418061284	NCC0023_higherdepth	universal_DHSs	NA	NA	NA	NA	NA	NA	NCC
4500	-0.03054248323915374	NCC0023_higherdepth	universal_DHSs	NA	NA	NA	NA	NA	NA	NCC
5000	-0.02985987136988157	NCC0023_higherdepth	universal_DHSs	NA	NA	NA	NA	NA	NA	NCC
5500	-0.02948111556936952	NCC0023_higherdepth	universal_DHSs	NA	NA	NA	NA	NA	NA	NCC
6000	-0.02838363658934989	NCC0023_higherdepth	universal_DHSs	NA	NA	NA	NA	NA	NA	NCC
6500	-0.02642401970714215	NCC0023_higherdepth	universal_DHSs	NA	NA	NA	NA	NA	NA	NCC
7000	-0.02373976466039061	NCC0023_higherdepth	universal_DHSs	NA	NA	NA	NA	NA	NA	NCC
7500	-0.02050023734529368	NCC0023_higherdepth	universal_DHSs	NA	NA	NA	NA	NA	NA	NCC
8000	-0.0170027137437993	NCC0023_higherdepth	universal_DHSs	NA	NA	NA	NA	NA	NA	NCC
8500	-0.0132298592684529	NCC0023_higherdepth	universal_DHSs	NA	NA	NA	NA	NA	NA	NCC
9000	-0.00930915312887693	NCC0023_higherdepth	universal_DHSs	NA	NA	NA	NA	NA	NA	NCC
9500	-0.00543361541863062	NCC0023_higherdepth	universal_DHSs	NA	NA	NA	NA	NA	NA	NCC
10000	-0.00189728396432257	NCC0023_higherdepth	universal_DHSs	NA	NA	NA	NA	NA	NA	NCC
10500	0.00105640304211462	NCC0023_higherdepth	universal_DHSs	NA	NA	NA	NA	NA	NA	NCC
11000	0.00293163677972742	NCC0023_higherdepth	universal_DHSs	NA	NA	NA	NA	NA	NA	NCC
11500	0.00359291531283669	NCC0023_higherdepth	universal_DHSs	NA	NA	NA	NA	NA	NA	NCC
12000	0.00292726892444818	NCC0023_higherdepth	universal_DHSs	NA	NA	NA	NA	NA	NA	NCC
12500	0.00139178394847553	NCC0023_higherdepth	universal_DHSs	NA	NA	NA	NA	NA	NA	NCC
13000	-4.56438558941684e-4	NCC0023_higherdepth	universal_DHSs	NA	NA	NA	NA	NA	NA	NCC
13500	-0.00214789058425999	NCC0023_higherdepth	universal_DHSs	NA	NA	NA	NA	NA	NA	NCC
14000	-0.00339897319148147	NCC0023_higherdepth	universal_DHSs	NA	NA	NA	NA	NA	NA	NCC
14500	-0.00396827944181253	NCC0023_higherdepth	universal_DHSs	NA	NA	NA	NA	NA	NA	NCC
15000	-0.00419871628302979	NCC0023_higherdepth	universal_DHSs	NA	NA	NA	NA	NA	NA	NCC
15500	-0.00446776285847125	NCC0023_higherdepth	universal_DHSs	NA	NA	NA	NA	NA	NA	NCC
16000	-0.005084356131265	NCC0023_higherdepth	universal_DHSs	NA	NA	NA	NA	NA	NA	NCC
16500	-0.00621090759731873	NCC0023_higherdepth	universal_DHSs	NA	NA	NA	NA	NA	NA	NCC
17000	-0.00787603819502854	NCC0023_higherdepth	universal_DHSs	NA	NA	NA	NA	NA	NA	NCC
17500	-0.009784098192601	NCC0023_higherdepth	universal_DHSs	NA	NA	NA	NA	NA	NA	NCC
18000	-0.01176966190472287	NCC0023_higherdepth	universal_DHSs	NA	NA	NA	NA	NA	NA	NCC
18500	-0.01350716382715334	NCC0023_higherdepth	universal_DHSs	NA	NA	NA	NA	NA	NA	NCC
19000	-0.01490741207129973	NCC0023_higherdepth	universal_DHSs	NA	NA	NA	NA	NA	NA	NCC
19500	-0.01594849494900274	NCC0023_higherdepth	universal_DHSs	NA	NA	NA	NA	NA	NA	NCC
20000	-0.01679856397458753	NCC0023_higherdepth	universal_DHSs	NA	NA	NA	NA	NA	NA	NCC
-20000	-0.00814315961425953	NCC0024_higherdepth	universal_DHSs	NA	NA	NA	NA	NA	NA	NCC
-19500	-0.01047863723696229	NCC0024_higherdepth	universal_DHSs	NA	NA	NA	NA	NA	NA	NCC
-19000	-0.01264477093694966	NCC0024_higherdepth	universal_DHSs	NA	NA	NA	NA	NA	NA	NCC
-18500	-0.01425462332551154	NCC0024_higherdepth	universal_DHSs	NA	NA	NA	NA	NA	NA	NCC
-18000	-0.01483368602004744	NCC0024_higherdepth	universal_DHSs	NA	NA	NA	NA	NA	NA	NCC
-17500	-0.01421838379240305	NCC0024_higherdepth	universal_DHSs	NA	NA	NA	NA	NA	NA	NCC
-17000	-0.01245111753406761	NCC0024_higherdepth	universal_DHSs	NA	NA	NA	NA	NA	NA	NCC
-16500	-0.01010859933651356	NCC0024_higherdepth	universal_DHSs	NA	NA	NA	NA	NA	NA	NCC
-16000	-0.00796621334488303	NCC0024_higherdepth	universal_DHSs	NA	NA	NA	NA	NA	NA	NCC
-15500	-0.0066555540401201	NCC0024_higherdepth	universal_DHSs	NA	NA	NA	NA	NA	NA	NCC
-15000	-0.00642756388569394	NCC0024_higherdepth	universal_DHSs	NA	NA	NA	NA	NA	NA	NCC
-14500	-0.007161949441462	NCC0024_higherdepth	universal_DHSs	NA	NA	NA	NA	NA	NA	NCC
-14000	-0.00844776418724252	NCC0024_higherdepth	universal_DHSs	NA	NA	NA	NA	NA	NA	NCC
-13500	-0.00973024969799809	NCC0024_higherdepth	universal_DHSs	NA	NA	NA	NA	NA	NA	NCC
-13000	-0.0106280166271272	NCC0024_higherdepth	universal_DHSs	NA	NA	NA	NA	NA	NA	NCC
-12500	-0.01077128273231919	NCC0024_higherdepth	universal_DHSs	NA	NA	NA	NA	NA	NA	NCC
-12000	-0.0100567251333139	NCC0024_higherdepth	universal_DHSs	NA	NA	NA	NA	NA	NA	NCC
-11500	-0.00856705802262123	NCC0024_higherdepth	universal_DHSs	NA	NA	NA	NA	NA	NA	NCC
-11000	-0.00669259962140733	NCC0024_higherdepth	universal_DHSs	NA	NA	NA	NA	NA	NA	NCC
-10500	-0.00513122642725726	NCC0024_higherdepth	universal_DHSs	NA	NA	NA	NA	NA	NA	NCC
-10000	-0.00452225975624827	NCC0024_higherdepth	universal_DHSs	NA	NA	NA	NA	NA	NA	NCC
-9500	-0.00539434859554554	NCC0024_higherdepth	universal_DHSs	NA	NA	NA	NA	NA	NA	NCC
-9000	-0.00788915886582829	NCC0024_higherdepth	universal_DHSs	NA	NA	NA	NA	NA	NA	NCC
-8500	-0.01179080337847783	NCC0024_higherdepth	universal_DHSs	NA	NA	NA	NA	NA	NA	NCC
-8000	-0.01644179688001134	NCC0024_higherdepth	universal_DHSs	NA	NA	NA	NA	NA	NA	NCC
-7500	-0.02123302423381963	NCC0024_higherdepth	universal_DHSs	NA	NA	NA	NA	NA	NA	NCC
-7000	-0.02562553282659655	NCC0024_higherdepth	universal_DHSs	NA	NA	NA	NA	NA	NA	NCC
-6500	-0.0293259390888971	NCC0024_higherdepth	universal_DHSs	NA	NA	NA	NA	NA	NA	NCC
-6000	-0.03242803271065749	NCC0024_higherdepth	universal_DHSs	NA	NA	NA	NA	NA	NA	NCC
-5500	-0.03515926524427941	NCC0024_higherdepth	universal_DHSs	NA	NA	NA	NA	NA	NA	NCC
-5000	-0.03783024607760228	NCC0024_higherdepth	universal_DHSs	NA	NA	NA	NA	NA	NA	NCC
-4500	-0.04119041296312389	NCC0024_higherdepth	universal_DHSs	NA	NA	NA	NA	NA	NA	NCC
-4000	-0.04583743255886537	NCC0024_higherdepth	universal_DHSs	NA	NA	NA	NA	NA	NA	NCC
-3500	-0.05325743769102922	NCC0024_higherdepth	universal_DHSs	NA	NA	NA	NA	NA	NA	NCC
-3000	-0.06594351280150113	NCC0024_higherdepth	universal_DHSs	NA	NA	NA	NA	NA	NA	NCC
-2500	-0.08723453183795639	NCC0024_higherdepth	universal_DHSs	NA	NA	NA	NA	NA	NA	NCC
-2000	-0.11970724550659108	NCC0024_higherdepth	universal_DHSs	NA	NA	NA	NA	NA	NA	NCC
-1500	-0.1644911831692065	NCC0024_higherdepth	universal_DHSs	NA	NA	NA	NA	NA	NA	NCC
-1000	-0.2189965382981664	NCC0024_higherdepth	universal_DHSs	NA	NA	NA	NA	NA	NA	NCC
-500	-0.27665387990712553	NCC0024_higherdepth	universal_DHSs	NA	NA	NA	NA	NA	NA	NCC
-68	-0.3275896694049954	NCC0024_higherdepth	universal_DHSs	NA	NA	NA	NA	NA	NA	NCC
-49	-0.3614871212711408	NCC0024_higherdepth	universal_DHSs	NA	NA	NA	NA	NA	NA	NCC
0	-0.370828166943697	NCC0024_higherdepth	universal_DHSs	NA	NA	NA	NA	NA	NA	NCC
49	-0.35339842014117206	NCC0024_higherdepth	universal_DHSs	NA	NA	NA	NA	NA	NA	NCC
68	-0.313001664167748	NCC0024_higherdepth	universal_DHSs	NA	NA	NA	NA	NA	NA	NCC
500	-0.25800148113694976	NCC0024_higherdepth	universal_DHSs	NA	NA	NA	NA	NA	NA	NCC
1000	-0.19867445518909757	NCC0024_higherdepth	universal_DHSs	NA	NA	NA	NA	NA	NA	NCC
1500	-0.14381799525009575	NCC0024_higherdepth	universal_DHSs	NA	NA	NA	NA	NA	NA	NCC
2000	-0.09885849233964886	NCC0024_higherdepth	universal_DHSs	NA	NA	NA	NA	NA	NA	NCC
2500	-0.06541096880331562	NCC0024_higherdepth	universal_DHSs	NA	NA	NA	NA	NA	NA	NCC
3000	-0.04242289347282576	NCC0024_higherdepth	universal_DHSs	NA	NA	NA	NA	NA	NA	NCC
3500	-0.0278627617695179	NCC0024_higherdepth	universal_DHSs	NA	NA	NA	NA	NA	NA	NCC
4000	-0.01925532225620094	NCC0024_higherdepth	universal_DHSs	NA	NA	NA	NA	NA	NA	NCC
4500	-0.01467018373412965	NCC0024_higherdepth	universal_DHSs	NA	NA	NA	NA	NA	NA	NCC
5000	-0.01266879403014624	NCC0024_higherdepth	universal_DHSs	NA	NA	NA	NA	NA	NA	NCC
5500	-0.01235354979279291	NCC0024_higherdepth	universal_DHSs	NA	NA	NA	NA	NA	NA	NCC
6000	-0.01243804165169678	NCC0024_higherdepth	universal_DHSs	NA	NA	NA	NA	NA	NA	NCC
6500	-0.01230041060790537	NCC0024_higherdepth	universal_DHSs	NA	NA	NA	NA	NA	NA	NCC
7000	-0.01166697947894376	NCC0024_higherdepth	universal_DHSs	NA	NA	NA	NA	NA	NA	NCC
7500	-0.01069820762448965	NCC0024_higherdepth	universal_DHSs	NA	NA	NA	NA	NA	NA	NCC
8000	-0.00966972046912013	NCC0024_higherdepth	universal_DHSs	NA	NA	NA	NA	NA	NA	NCC
8500	-0.00886306417393279	NCC0024_higherdepth	universal_DHSs	NA	NA	NA	NA	NA	NA	NCC
9000	-0.0084640272091191	NCC0024_higherdepth	universal_DHSs	NA	NA	NA	NA	NA	NA	NCC
9500	-0.00833951018194554	NCC0024_higherdepth	universal_DHSs	NA	NA	NA	NA	NA	NA	NCC
10000	-0.00821593267995573	NCC0024_higherdepth	universal_DHSs	NA	NA	NA	NA	NA	NA	NCC
10500	-0.00788011397135631	NCC0024_higherdepth	universal_DHSs	NA	NA	NA	NA	NA	NA	NCC
11000	-0.00716052162094997	NCC0024_higherdepth	universal_DHSs	NA	NA	NA	NA	NA	NA	NCC
11500	-0.00600950344127619	NCC0024_higherdepth	universal_DHSs	NA	NA	NA	NA	NA	NA	NCC
12000	-0.00445280487261052	NCC0024_higherdepth	universal_DHSs	NA	NA	NA	NA	NA	NA	NCC
12500	-0.00243247038831085	NCC0024_higherdepth	universal_DHSs	NA	NA	NA	NA	NA	NA	NCC
13000	-1.7496130770459773e-4	NCC0024_higherdepth	universal_DHSs	NA	NA	NA	NA	NA	NA	NCC
13500	0.00202976715685301	NCC0024_higherdepth	universal_DHSs	NA	NA	NA	NA	NA	NA	NCC
14000	0.00381672480560368	NCC0024_higherdepth	universal_DHSs	NA	NA	NA	NA	NA	NA	NCC
14500	0.00498693042757254	NCC0024_higherdepth	universal_DHSs	NA	NA	NA	NA	NA	NA	NCC
15000	0.00548800603808475	NCC0024_higherdepth	universal_DHSs	NA	NA	NA	NA	NA	NA	NCC
15500	0.00538630347769085	NCC0024_higherdepth	universal_DHSs	NA	NA	NA	NA	NA	NA	NCC
16000	0.00505823640032631	NCC0024_higherdepth	universal_DHSs	NA	NA	NA	NA	NA	NA	NCC
16500	0.00477252283723728	NCC0024_higherdepth	universal_DHSs	NA	NA	NA	NA	NA	NA	NCC
17000	0.00475173388954683	NCC0024_higherdepth	universal_DHSs	NA	NA	NA	NA	NA	NA	NCC
17500	0.00511421850484542	NCC0024_higherdepth	universal_DHSs	NA	NA	NA	NA	NA	NA	NCC
18000	0.00593210114469087	NCC0024_higherdepth	universal_DHSs	NA	NA	NA	NA	NA	NA	NCC
18500	0.007217501727209	NCC0024_higherdepth	universal_DHSs	NA	NA	NA	NA	NA	NA	NCC
19000	0.0088446122477491	NCC0024_higherdepth	universal_DHSs	NA	NA	NA	NA	NA	NA	NCC
19500	0.01064781345982887	NCC0024_higherdepth	universal_DHSs	NA	NA	NA	NA	NA	NA	NCC
20000	0.0125290868798675	NCC0024_higherdepth	universal_DHSs	NA	NA	NA	NA	NA	NA	NCC
-20000	0.01975744303463749	NCC0025_higherdepth	universal_DHSs	NA	NA	NA	NA	NA	NA	NCC
-19500	0.0145546721630568	NCC0025_higherdepth	universal_DHSs	NA	NA	NA	NA	NA	NA	NCC
-19000	0.00877702568295324	NCC0025_higherdepth	universal_DHSs	NA	NA	NA	NA	NA	NA	NCC
-18500	0.00275868294610232	NCC0025_higherdepth	universal_DHSs	NA	NA	NA	NA	NA	NA	NCC
-18000	-0.00293536730102606	NCC0025_higherdepth	universal_DHSs	NA	NA	NA	NA	NA	NA	NCC
-17500	-0.00754825838576333	NCC0025_higherdepth	universal_DHSs	NA	NA	NA	NA	NA	NA	NCC
-17000	-0.01037239367230172	NCC0025_higherdepth	universal_DHSs	NA	NA	NA	NA	NA	NA	NCC
-16500	-0.01105680829196775	NCC0025_higherdepth	universal_DHSs	NA	NA	NA	NA	NA	NA	NCC
-16000	-0.00978723547616529	NCC0025_higherdepth	universal_DHSs	NA	NA	NA	NA	NA	NA	NCC
-15500	-0.00709042924330361	NCC0025_higherdepth	universal_DHSs	NA	NA	NA	NA	NA	NA	NCC
-15000	-0.00381237344889572	NCC0025_higherdepth	universal_DHSs	NA	NA	NA	NA	NA	NA	NCC
-14500	-6.425266586149807e-4	NCC0025_higherdepth	universal_DHSs	NA	NA	NA	NA	NA	NA	NCC
-14000	0.00188990208427856	NCC0025_higherdepth	universal_DHSs	NA	NA	NA	NA	NA	NA	NCC
-13500	0.00363984761325991	NCC0025_higherdepth	universal_DHSs	NA	NA	NA	NA	NA	NA	NCC
-13000	0.00471851058421811	NCC0025_higherdepth	universal_DHSs	NA	NA	NA	NA	NA	NA	NCC
-12500	0.00532179126993311	NCC0025_higherdepth	universal_DHSs	NA	NA	NA	NA	NA	NA	NCC
-12000	0.00558460031703717	NCC0025_higherdepth	universal_DHSs	NA	NA	NA	NA	NA	NA	NCC
-11500	0.00548764602034698	NCC0025_higherdepth	universal_DHSs	NA	NA	NA	NA	NA	NA	NCC
-11000	0.00500075505568975	NCC0025_higherdepth	universal_DHSs	NA	NA	NA	NA	NA	NA	NCC
-10500	0.00403940983883507	NCC0025_higherdepth	universal_DHSs	NA	NA	NA	NA	NA	NA	NCC
-10000	0.00257771187738917	NCC0025_higherdepth	universal_DHSs	NA	NA	NA	NA	NA	NA	NCC
-9500	8.090062273461889e-4	NCC0025_higherdepth	universal_DHSs	NA	NA	NA	NA	NA	NA	NCC
-9000	-9.980282158346316e-4	NCC0025_higherdepth	universal_DHSs	NA	NA	NA	NA	NA	NA	NCC
-8500	-0.00261399593189147	NCC0025_higherdepth	universal_DHSs	NA	NA	NA	NA	NA	NA	NCC
-8000	-0.00413252281606853	NCC0025_higherdepth	universal_DHSs	NA	NA	NA	NA	NA	NA	NCC
-7500	-0.00593909991297451	NCC0025_higherdepth	universal_DHSs	NA	NA	NA	NA	NA	NA	NCC
-7000	-0.00856436452349416	NCC0025_higherdepth	universal_DHSs	NA	NA	NA	NA	NA	NA	NCC
-6500	-0.01248606338168842	NCC0025_higherdepth	universal_DHSs	NA	NA	NA	NA	NA	NA	NCC
-6000	-0.01797232797404936	NCC0025_higherdepth	universal_DHSs	NA	NA	NA	NA	NA	NA	NCC
-5500	-0.0246026309977562	NCC0025_higherdepth	universal_DHSs	NA	NA	NA	NA	NA	NA	NCC
-5000	-0.03173523085421001	NCC0025_higherdepth	universal_DHSs	NA	NA	NA	NA	NA	NA	NCC
-4500	-0.0391519227144681	NCC0025_higherdepth	universal_DHSs	NA	NA	NA	NA	NA	NA	NCC
-4000	-0.04682948123896371	NCC0025_higherdepth	universal_DHSs	NA	NA	NA	NA	NA	NA	NCC
-3500	-0.05628205496842961	NCC0025_higherdepth	universal_DHSs	NA	NA	NA	NA	NA	NA	NCC
-3000	-0.07049199806440698	NCC0025_higherdepth	universal_DHSs	NA	NA	NA	NA	NA	NA	NCC
-2500	-0.09353767892165704	NCC0025_higherdepth	universal_DHSs	NA	NA	NA	NA	NA	NA	NCC
-2000	-0.12876768423786983	NCC0025_higherdepth	universal_DHSs	NA	NA	NA	NA	NA	NA	NCC
-1500	-0.17794354786902328	NCC0025_higherdepth	universal_DHSs	NA	NA	NA	NA	NA	NA	NCC
-1000	-0.23874618459070096	NCC0025_higherdepth	universal_DHSs	NA	NA	NA	NA	NA	NA	NCC
-500	-0.30407670085537897	NCC0025_higherdepth	universal_DHSs	NA	NA	NA	NA	NA	NA	NCC
-68	-0.3629458030123897	NCC0025_higherdepth	universal_DHSs	NA	NA	NA	NA	NA	NA	NCC
-49	-0.40337448176808666	NCC0025_higherdepth	universal_DHSs	NA	NA	NA	NA	NA	NA	NCC
0	-0.4163647728181126	NCC0025_higherdepth	universal_DHSs	NA	NA	NA	NA	NA	NA	NCC
49	-0.39884938045270313	NCC0025_higherdepth	universal_DHSs	NA	NA	NA	NA	NA	NA	NCC
68	-0.35503263003643354	NCC0025_higherdepth	universal_DHSs	NA	NA	NA	NA	NA	NA	NCC
500	-0.29469911911316843	NCC0025_higherdepth	universal_DHSs	NA	NA	NA	NA	NA	NA	NCC
1000	-0.22978765791144987	NCC0025_higherdepth	universal_DHSs	NA	NA	NA	NA	NA	NA	NCC
1500	-0.1704641880093131	NCC0025_higherdepth	universal_DHSs	NA	NA	NA	NA	NA	NA	NCC
2000	-0.12279280877738535	NCC0025_higherdepth	universal_DHSs	NA	NA	NA	NA	NA	NA	NCC
2500	-0.08827555699799716	NCC0025_higherdepth	universal_DHSs	NA	NA	NA	NA	NA	NA	NCC
3000	-0.06501644018083894	NCC0025_higherdepth	universal_DHSs	NA	NA	NA	NA	NA	NA	NCC
3500	-0.05038342868346305	NCC0025_higherdepth	universal_DHSs	NA	NA	NA	NA	NA	NA	NCC
4000	-0.04151592290481067	NCC0025_higherdepth	universal_DHSs	NA	NA	NA	NA	NA	NA	NCC
4500	-0.03632570770803085	NCC0025_higherdepth	universal_DHSs	NA	NA	NA	NA	NA	NA	NCC
5000	-0.03356282118005718	NCC0025_higherdepth	universal_DHSs	NA	NA	NA	NA	NA	NA	NCC
5500	-0.03263549560749268	NCC0025_higherdepth	universal_DHSs	NA	NA	NA	NA	NA	NA	NCC
6000	-0.03258985952440921	NCC0025_higherdepth	universal_DHSs	NA	NA	NA	NA	NA	NA	NCC
6500	-0.03291204830729494	NCC0025_higherdepth	universal_DHSs	NA	NA	NA	NA	NA	NA	NCC
7000	-0.03341224097210342	NCC0025_higherdepth	universal_DHSs	NA	NA	NA	NA	NA	NA	NCC
7500	-0.03375157192175181	NCC0025_higherdepth	universal_DHSs	NA	NA	NA	NA	NA	NA	NCC
8000	-0.03371107783971583	NCC0025_higherdepth	universal_DHSs	NA	NA	NA	NA	NA	NA	NCC
8500	-0.03283787255872079	NCC0025_higherdepth	universal_DHSs	NA	NA	NA	NA	NA	NA	NCC
9000	-0.03104706159640532	NCC0025_higherdepth	universal_DHSs	NA	NA	NA	NA	NA	NA	NCC
9500	-0.02845605232801811	NCC0025_higherdepth	universal_DHSs	NA	NA	NA	NA	NA	NA	NCC
10000	-0.02553652773744943	NCC0025_higherdepth	universal_DHSs	NA	NA	NA	NA	NA	NA	NCC
10500	-0.02295492832043899	NCC0025_higherdepth	universal_DHSs	NA	NA	NA	NA	NA	NA	NCC
11000	-0.02123154849070798	NCC0025_higherdepth	universal_DHSs	NA	NA	NA	NA	NA	NA	NCC
11500	-0.02032835432117016	NCC0025_higherdepth	universal_DHSs	NA	NA	NA	NA	NA	NA	NCC
12000	-0.01969000805624965	NCC0025_higherdepth	universal_DHSs	NA	NA	NA	NA	NA	NA	NCC
12500	-0.01856119746989856	NCC0025_higherdepth	universal_DHSs	NA	NA	NA	NA	NA	NA	NCC
13000	-0.01625562440108943	NCC0025_higherdepth	universal_DHSs	NA	NA	NA	NA	NA	NA	NCC
13500	-0.01274950808382027	NCC0025_higherdepth	universal_DHSs	NA	NA	NA	NA	NA	NA	NCC
14000	-0.00872418469382819	NCC0025_higherdepth	universal_DHSs	NA	NA	NA	NA	NA	NA	NCC
14500	-0.00506252319004157	NCC0025_higherdepth	universal_DHSs	NA	NA	NA	NA	NA	NA	NCC
15000	-0.00258836655917061	NCC0025_higherdepth	universal_DHSs	NA	NA	NA	NA	NA	NA	NCC
15500	-0.00172736929184551	NCC0025_higherdepth	universal_DHSs	NA	NA	NA	NA	NA	NA	NCC
16000	-0.00231763808046274	NCC0025_higherdepth	universal_DHSs	NA	NA	NA	NA	NA	NA	NCC
16500	-0.00372499413719692	NCC0025_higherdepth	universal_DHSs	NA	NA	NA	NA	NA	NA	NCC
17000	-0.00543710974676454	NCC0025_higherdepth	universal_DHSs	NA	NA	NA	NA	NA	NA	NCC
17500	-0.00691699279066267	NCC0025_higherdepth	universal_DHSs	NA	NA	NA	NA	NA	NA	NCC
18000	-0.00807648459166484	NCC0025_higherdepth	universal_DHSs	NA	NA	NA	NA	NA	NA	NCC
18500	-0.00887244330896076	NCC0025_higherdepth	universal_DHSs	NA	NA	NA	NA	NA	NA	NCC
19000	-0.00944162552039087	NCC0025_higherdepth	universal_DHSs	NA	NA	NA	NA	NA	NA	NCC
19500	-0.00994408742784768	NCC0025_higherdepth	universal_DHSs	NA	NA	NA	NA	NA	NA	NCC
20000	-0.01039461655358084	NCC0025_higherdepth	universal_DHSs	NA	NA	NA	NA	NA	NA	NCC
-20000	-0.0196379541236306	NCC0026_higherdepth	universal_DHSs	NA	NA	NA	NA	NA	NA	NCC
-19500	-0.0206796921358288	NCC0026_higherdepth	universal_DHSs	NA	NA	NA	NA	NA	NA	NCC
-19000	-0.02068746270953881	NCC0026_higherdepth	universal_DHSs	NA	NA	NA	NA	NA	NA	NCC
-18500	-0.01963528455166368	NCC0026_higherdepth	universal_DHSs	NA	NA	NA	NA	NA	NA	NCC
-18000	-0.017450807473788	NCC0026_higherdepth	universal_DHSs	NA	NA	NA	NA	NA	NA	NCC
-17500	-0.01432432687119653	NCC0026_higherdepth	universal_DHSs	NA	NA	NA	NA	NA	NA	NCC
-17000	-0.01044883803398565	NCC0026_higherdepth	universal_DHSs	NA	NA	NA	NA	NA	NA	NCC
-16500	-0.00621608157915732	NCC0026_higherdepth	universal_DHSs	NA	NA	NA	NA	NA	NA	NCC
-16000	-0.00198359219372571	NCC0026_higherdepth	universal_DHSs	NA	NA	NA	NA	NA	NA	NCC
-15500	0.00182962860385591	NCC0026_higherdepth	universal_DHSs	NA	NA	NA	NA	NA	NA	NCC
-15000	0.00470828291857051	NCC0026_higherdepth	universal_DHSs	NA	NA	NA	NA	NA	NA	NCC
-14500	0.00640519977767771	NCC0026_higherdepth	universal_DHSs	NA	NA	NA	NA	NA	NA	NCC
-14000	0.00677917667996447	NCC0026_higherdepth	universal_DHSs	NA	NA	NA	NA	NA	NA	NCC
-13500	0.00589013376423528	NCC0026_higherdepth	universal_DHSs	NA	NA	NA	NA	NA	NA	NCC
-13000	0.00434674561590097	NCC0026_higherdepth	universal_DHSs	NA	NA	NA	NA	NA	NA	NCC
-12500	0.00260550301327534	NCC0026_higherdepth	universal_DHSs	NA	NA	NA	NA	NA	NA	NCC
-12000	0.00116048120749898	NCC0026_higherdepth	universal_DHSs	NA	NA	NA	NA	NA	NA	NCC
-11500	2.5145158702330906e-4	NCC0026_higherdepth	universal_DHSs	NA	NA	NA	NA	NA	NA	NCC
-11000	-2.044890082128528e-4	NCC0026_higherdepth	universal_DHSs	NA	NA	NA	NA	NA	NA	NCC
-10500	-6.175296309389632e-4	NCC0026_higherdepth	universal_DHSs	NA	NA	NA	NA	NA	NA	NCC
-10000	-0.00139151576097829	NCC0026_higherdepth	universal_DHSs	NA	NA	NA	NA	NA	NA	NCC
-9500	-0.00284733007188087	NCC0026_higherdepth	universal_DHSs	NA	NA	NA	NA	NA	NA	NCC
-9000	-0.00508834951271973	NCC0026_higherdepth	universal_DHSs	NA	NA	NA	NA	NA	NA	NCC
-8500	-0.00803704133018643	NCC0026_higherdepth	universal_DHSs	NA	NA	NA	NA	NA	NA	NCC
-8000	-0.01123029308358074	NCC0026_higherdepth	universal_DHSs	NA	NA	NA	NA	NA	NA	NCC
-7500	-0.01422270139289205	NCC0026_higherdepth	universal_DHSs	NA	NA	NA	NA	NA	NA	NCC
-7000	-0.01657562725153507	NCC0026_higherdepth	universal_DHSs	NA	NA	NA	NA	NA	NA	NCC
-6500	-0.01805958567871264	NCC0026_higherdepth	universal_DHSs	NA	NA	NA	NA	NA	NA	NCC
-6000	-0.01883782361092781	NCC0026_higherdepth	universal_DHSs	NA	NA	NA	NA	NA	NA	NCC
-5500	-0.01934171904029763	NCC0026_higherdepth	universal_DHSs	NA	NA	NA	NA	NA	NA	NCC
-5000	-0.02056024349514499	NCC0026_higherdepth	universal_DHSs	NA	NA	NA	NA	NA	NA	NCC
-4500	-0.02390203572108614	NCC0026_higherdepth	universal_DHSs	NA	NA	NA	NA	NA	NA	NCC
-4000	-0.03052018121734099	NCC0026_higherdepth	universal_DHSs	NA	NA	NA	NA	NA	NA	NCC
-3500	-0.04181604986948788	NCC0026_higherdepth	universal_DHSs	NA	NA	NA	NA	NA	NA	NCC
-3000	-0.05897117216879018	NCC0026_higherdepth	universal_DHSs	NA	NA	NA	NA	NA	NA	NCC
-2500	-0.08311256837828458	NCC0026_higherdepth	universal_DHSs	NA	NA	NA	NA	NA	NA	NCC
-2000	-0.11465593612781072	NCC0026_higherdepth	universal_DHSs	NA	NA	NA	NA	NA	NA	NCC
-1500	-0.15345819109075123	NCC0026_higherdepth	universal_DHSs	NA	NA	NA	NA	NA	NA	NCC
-1000	-0.19758014858042192	NCC0026_higherdepth	universal_DHSs	NA	NA	NA	NA	NA	NA	NCC
-500	-0.24295089748721135	NCC0026_higherdepth	universal_DHSs	NA	NA	NA	NA	NA	NA	NCC
-68	-0.28353119943462957	NCC0026_higherdepth	universal_DHSs	NA	NA	NA	NA	NA	NA	NCC
-49	-0.31251700561612256	NCC0026_higherdepth	universal_DHSs	NA	NA	NA	NA	NA	NA	NCC
0	-0.324426245571792	NCC0026_higherdepth	universal_DHSs	NA	NA	NA	NA	NA	NA	NCC
49	-0.3168483184778978	NCC0026_higherdepth	universal_DHSs	NA	NA	NA	NA	NA	NA	NCC
68	-0.291393821299186	NCC0026_higherdepth	universal_DHSs	NA	NA	NA	NA	NA	NA	NCC
500	-0.2530862494216999	NCC0026_higherdepth	universal_DHSs	NA	NA	NA	NA	NA	NA	NCC
1000	-0.2088813656911664	NCC0026_higherdepth	universal_DHSs	NA	NA	NA	NA	NA	NA	NCC
1500	-0.16531809529296174	NCC0026_higherdepth	universal_DHSs	NA	NA	NA	NA	NA	NA	NCC
2000	-0.12712551443059342	NCC0026_higherdepth	universal_DHSs	NA	NA	NA	NA	NA	NA	NCC
2500	-0.09635989341578806	NCC0026_higherdepth	universal_DHSs	NA	NA	NA	NA	NA	NA	NCC
3000	-0.07291309762605258	NCC0026_higherdepth	universal_DHSs	NA	NA	NA	NA	NA	NA	NCC
3500	-0.05545315618839817	NCC0026_higherdepth	universal_DHSs	NA	NA	NA	NA	NA	NA	NCC
4000	-0.04199015368705436	NCC0026_higherdepth	universal_DHSs	NA	NA	NA	NA	NA	NA	NCC
4500	-0.03089389495022326	NCC0026_higherdepth	universal_DHSs	NA	NA	NA	NA	NA	NA	NCC
5000	-0.02131590468926744	NCC0026_higherdepth	universal_DHSs	NA	NA	NA	NA	NA	NA	NCC
5500	-0.01332046749325708	NCC0026_higherdepth	universal_DHSs	NA	NA	NA	NA	NA	NA	NCC
6000	-0.00716885261892624	NCC0026_higherdepth	universal_DHSs	NA	NA	NA	NA	NA	NA	NCC
6500	-0.00348966012455358	NCC0026_higherdepth	universal_DHSs	NA	NA	NA	NA	NA	NA	NCC
7000	-0.00230256056718871	NCC0026_higherdepth	universal_DHSs	NA	NA	NA	NA	NA	NA	NCC
7500	-0.00301225007839709	NCC0026_higherdepth	universal_DHSs	NA	NA	NA	NA	NA	NA	NCC
8000	-0.00460657185700956	NCC0026_higherdepth	universal_DHSs	NA	NA	NA	NA	NA	NA	NCC
8500	-0.00584801325639844	NCC0026_higherdepth	universal_DHSs	NA	NA	NA	NA	NA	NA	NCC
9000	-0.00590643421779689	NCC0026_higherdepth	universal_DHSs	NA	NA	NA	NA	NA	NA	NCC
9500	-0.00447551296613263	NCC0026_higherdepth	universal_DHSs	NA	NA	NA	NA	NA	NA	NCC
10000	-0.00176510519322182	NCC0026_higherdepth	universal_DHSs	NA	NA	NA	NA	NA	NA	NCC
10500	0.00177648521180363	NCC0026_higherdepth	universal_DHSs	NA	NA	NA	NA	NA	NA	NCC
11000	0.00547060632687146	NCC0026_higherdepth	universal_DHSs	NA	NA	NA	NA	NA	NA	NCC
11500	0.00877014766426958	NCC0026_higherdepth	universal_DHSs	NA	NA	NA	NA	NA	NA	NCC
12000	0.01121969848913561	NCC0026_higherdepth	universal_DHSs	NA	NA	NA	NA	NA	NA	NCC
12500	0.01254391866081559	NCC0026_higherdepth	universal_DHSs	NA	NA	NA	NA	NA	NA	NCC
13000	0.01240926664032888	NCC0026_higherdepth	universal_DHSs	NA	NA	NA	NA	NA	NA	NCC
13500	0.01078235188725644	NCC0026_higherdepth	universal_DHSs	NA	NA	NA	NA	NA	NA	NCC
14000	0.00783171214384519	NCC0026_higherdepth	universal_DHSs	NA	NA	NA	NA	NA	NA	NCC
14500	0.00400809974842682	NCC0026_higherdepth	universal_DHSs	NA	NA	NA	NA	NA	NA	NCC
15000	-6.783898552469624e-5	NCC0026_higherdepth	universal_DHSs	NA	NA	NA	NA	NA	NA	NCC
15500	-0.00362022747905598	NCC0026_higherdepth	universal_DHSs	NA	NA	NA	NA	NA	NA	NCC
16000	-0.00606517178623258	NCC0026_higherdepth	universal_DHSs	NA	NA	NA	NA	NA	NA	NCC
16500	-0.00722712820940648	NCC0026_higherdepth	universal_DHSs	NA	NA	NA	NA	NA	NA	NCC
17000	-0.00725662365486654	NCC0026_higherdepth	universal_DHSs	NA	NA	NA	NA	NA	NA	NCC
17500	-0.00649130444692331	NCC0026_higherdepth	universal_DHSs	NA	NA	NA	NA	NA	NA	NCC
18000	-0.00541267297814177	NCC0026_higherdepth	universal_DHSs	NA	NA	NA	NA	NA	NA	NCC
18500	-0.00431476831134952	NCC0026_higherdepth	universal_DHSs	NA	NA	NA	NA	NA	NA	NCC
19000	-0.00333959910749766	NCC0026_higherdepth	universal_DHSs	NA	NA	NA	NA	NA	NA	NCC
19500	-0.00256776200138077	NCC0026_higherdepth	universal_DHSs	NA	NA	NA	NA	NA	NA	NCC
20000	-0.00199680243832268	NCC0026_higherdepth	universal_DHSs	NA	NA	NA	NA	NA	NA	NCC
-20000	-0.0136554391848795	NCC0027_higherdepth	universal_DHSs	NA	NA	NA	NA	NA	NA	NCC
-19500	-0.01090069337316985	NCC0027_higherdepth	universal_DHSs	NA	NA	NA	NA	NA	NA	NCC
-19000	-0.00811897760536703	NCC0027_higherdepth	universal_DHSs	NA	NA	NA	NA	NA	NA	NCC
-18500	-0.00557218752737135	NCC0027_higherdepth	universal_DHSs	NA	NA	NA	NA	NA	NA	NCC
-18000	-0.00349727323364872	NCC0027_higherdepth	universal_DHSs	NA	NA	NA	NA	NA	NA	NCC
-17500	-0.00201909289725443	NCC0027_higherdepth	universal_DHSs	NA	NA	NA	NA	NA	NA	NCC
-17000	-0.00111317546250403	NCC0027_higherdepth	universal_DHSs	NA	NA	NA	NA	NA	NA	NCC
-16500	-6.462285453403822e-4	NCC0027_higherdepth	universal_DHSs	NA	NA	NA	NA	NA	NA	NCC
-16000	-4.931918993470807e-4	NCC0027_higherdepth	universal_DHSs	NA	NA	NA	NA	NA	NA	NCC
-15500	-5.390402873146908e-4	NCC0027_higherdepth	universal_DHSs	NA	NA	NA	NA	NA	NA	NCC
-15000	-7.825656421722262e-4	NCC0027_higherdepth	universal_DHSs	NA	NA	NA	NA	NA	NA	NCC
-14500	-0.00113305131489425	NCC0027_higherdepth	universal_DHSs	NA	NA	NA	NA	NA	NA	NCC
-14000	-0.00160306080041678	NCC0027_higherdepth	universal_DHSs	NA	NA	NA	NA	NA	NA	NCC
-13500	-0.00186836741420335	NCC0027_higherdepth	universal_DHSs	NA	NA	NA	NA	NA	NA	NCC
-13000	-0.00159968572447799	NCC0027_higherdepth	universal_DHSs	NA	NA	NA	NA	NA	NA	NCC
-12500	-3.525276656936692e-4	NCC0027_higherdepth	universal_DHSs	NA	NA	NA	NA	NA	NA	NCC
-12000	0.00213136708362341	NCC0027_higherdepth	universal_DHSs	NA	NA	NA	NA	NA	NA	NCC
-11500	0.00577487351972852	NCC0027_higherdepth	universal_DHSs	NA	NA	NA	NA	NA	NA	NCC
-11000	0.0100925831142827	NCC0027_higherdepth	universal_DHSs	NA	NA	NA	NA	NA	NA	NCC
-10500	0.01434329055278546	NCC0027_higherdepth	universal_DHSs	NA	NA	NA	NA	NA	NA	NCC
-10000	0.0176588118404955	NCC0027_higherdepth	universal_DHSs	NA	NA	NA	NA	NA	NA	NCC
-9500	0.01943639503269052	NCC0027_higherdepth	universal_DHSs	NA	NA	NA	NA	NA	NA	NCC
-9000	0.01939512108644664	NCC0027_higherdepth	universal_DHSs	NA	NA	NA	NA	NA	NA	NCC
-8500	0.01760946795037121	NCC0027_higherdepth	universal_DHSs	NA	NA	NA	NA	NA	NA	NCC
-8000	0.01432474390686531	NCC0027_higherdepth	universal_DHSs	NA	NA	NA	NA	NA	NA	NCC
-7500	0.00997188420352149	NCC0027_higherdepth	universal_DHSs	NA	NA	NA	NA	NA	NA	NCC
-7000	0.00497818458940873	NCC0027_higherdepth	universal_DHSs	NA	NA	NA	NA	NA	NA	NCC
-6500	-2.0482278234768556e-4	NCC0027_higherdepth	universal_DHSs	NA	NA	NA	NA	NA	NA	NCC
-6000	-0.00515769473497983	NCC0027_higherdepth	universal_DHSs	NA	NA	NA	NA	NA	NA	NCC
-5500	-0.00924874603884583	NCC0027_higherdepth	universal_DHSs	NA	NA	NA	NA	NA	NA	NCC
-5000	-0.01229415107793462	NCC0027_higherdepth	universal_DHSs	NA	NA	NA	NA	NA	NA	NCC
-4500	-0.01460288325468902	NCC0027_higherdepth	universal_DHSs	NA	NA	NA	NA	NA	NA	NCC
-4000	-0.01692468763157715	NCC0027_higherdepth	universal_DHSs	NA	NA	NA	NA	NA	NA	NCC
-3500	-0.02100176617174714	NCC0027_higherdepth	universal_DHSs	NA	NA	NA	NA	NA	NA	NCC
-3000	-0.02982645718046793	NCC0027_higherdepth	universal_DHSs	NA	NA	NA	NA	NA	NA	NCC
-2500	-0.04710149975847658	NCC0027_higherdepth	universal_DHSs	NA	NA	NA	NA	NA	NA	NCC
-2000	-0.07572346956131573	NCC0027_higherdepth	universal_DHSs	NA	NA	NA	NA	NA	NA	NCC
-1500	-0.11699633385933156	NCC0027_higherdepth	universal_DHSs	NA	NA	NA	NA	NA	NA	NCC
-1000	-0.16877020776835547	NCC0027_higherdepth	universal_DHSs	NA	NA	NA	NA	NA	NA	NCC
-500	-0.22473161672515707	NCC0027_higherdepth	universal_DHSs	NA	NA	NA	NA	NA	NA	NCC
-68	-0.2755947025835385	NCC0027_higherdepth	universal_DHSs	NA	NA	NA	NA	NA	NA	NCC
-49	-0.3112987717571503	NCC0027_higherdepth	universal_DHSs	NA	NA	NA	NA	NA	NA	NCC
0	-0.3243510171282242	NCC0027_higherdepth	universal_DHSs	NA	NA	NA	NA	NA	NA	NCC
49	-0.3121154768457964	NCC0027_higherdepth	universal_DHSs	NA	NA	NA	NA	NA	NA	NCC
68	-0.27779787550624935	NCC0027_higherdepth	universal_DHSs	NA	NA	NA	NA	NA	NA	NCC
500	-0.2291033866086204	NCC0027_higherdepth	universal_DHSs	NA	NA	NA	NA	NA	NA	NCC
1000	-0.17565478403218238	NCC0027_higherdepth	universal_DHSs	NA	NA	NA	NA	NA	NA	NCC
1500	-0.12605971054775575	NCC0027_higherdepth	universal_DHSs	NA	NA	NA	NA	NA	NA	NCC
2000	-0.0858940596158731	NCC0027_higherdepth	universal_DHSs	NA	NA	NA	NA	NA	NA	NCC
2500	-0.05678900924514662	NCC0027_higherdepth	universal_DHSs	NA	NA	NA	NA	NA	NA	NCC
3000	-0.03754911468090257	NCC0027_higherdepth	universal_DHSs	NA	NA	NA	NA	NA	NA	NCC
3500	-0.02580008322956293	NCC0027_higherdepth	universal_DHSs	NA	NA	NA	NA	NA	NA	NCC
4000	-0.01879441708699871	NCC0027_higherdepth	universal_DHSs	NA	NA	NA	NA	NA	NA	NCC
4500	-0.01440396327542864	NCC0027_higherdepth	universal_DHSs	NA	NA	NA	NA	NA	NA	NCC
5000	-0.01135537823758473	NCC0027_higherdepth	universal_DHSs	NA	NA	NA	NA	NA	NA	NCC
5500	-0.00930611072898148	NCC0027_higherdepth	universal_DHSs	NA	NA	NA	NA	NA	NA	NCC
6000	-0.00775362515619879	NCC0027_higherdepth	universal_DHSs	NA	NA	NA	NA	NA	NA	NCC
6500	-0.00655378367865451	NCC0027_higherdepth	universal_DHSs	NA	NA	NA	NA	NA	NA	NCC
7000	-0.00570326187702683	NCC0027_higherdepth	universal_DHSs	NA	NA	NA	NA	NA	NA	NCC
7500	-0.00517839656657051	NCC0027_higherdepth	universal_DHSs	NA	NA	NA	NA	NA	NA	NCC
8000	-0.00502267822185963	NCC0027_higherdepth	universal_DHSs	NA	NA	NA	NA	NA	NA	NCC
8500	-0.00517836959709117	NCC0027_higherdepth	universal_DHSs	NA	NA	NA	NA	NA	NA	NCC
9000	-0.00574196412882608	NCC0027_higherdepth	universal_DHSs	NA	NA	NA	NA	NA	NA	NCC
9500	-0.00650894681397557	NCC0027_higherdepth	universal_DHSs	NA	NA	NA	NA	NA	NA	NCC
10000	-0.00724887716291165	NCC0027_higherdepth	universal_DHSs	NA	NA	NA	NA	NA	NA	NCC
10500	-0.00756561893568717	NCC0027_higherdepth	universal_DHSs	NA	NA	NA	NA	NA	NA	NCC
11000	-0.00725701539622589	NCC0027_higherdepth	universal_DHSs	NA	NA	NA	NA	NA	NA	NCC
11500	-0.00631229899524416	NCC0027_higherdepth	universal_DHSs	NA	NA	NA	NA	NA	NA	NCC
12000	-0.00501053575926165	NCC0027_higherdepth	universal_DHSs	NA	NA	NA	NA	NA	NA	NCC
12500	-0.00379344092234371	NCC0027_higherdepth	universal_DHSs	NA	NA	NA	NA	NA	NA	NCC
13000	-0.00313038529950183	NCC0027_higherdepth	universal_DHSs	NA	NA	NA	NA	NA	NA	NCC
13500	-0.00326704125129965	NCC0027_higherdepth	universal_DHSs	NA	NA	NA	NA	NA	NA	NCC
14000	-0.00411824780082416	NCC0027_higherdepth	universal_DHSs	NA	NA	NA	NA	NA	NA	NCC
14500	-0.00535769061620631	NCC0027_higherdepth	universal_DHSs	NA	NA	NA	NA	NA	NA	NCC
15000	-0.00639149479822592	NCC0027_higherdepth	universal_DHSs	NA	NA	NA	NA	NA	NA	NCC
15500	-0.0068393970746393	NCC0027_higherdepth	universal_DHSs	NA	NA	NA	NA	NA	NA	NCC
16000	-0.00646015763393912	NCC0027_higherdepth	universal_DHSs	NA	NA	NA	NA	NA	NA	NCC
16500	-0.00517204337718031	NCC0027_higherdepth	universal_DHSs	NA	NA	NA	NA	NA	NA	NCC
17000	-0.00313466579824042	NCC0027_higherdepth	universal_DHSs	NA	NA	NA	NA	NA	NA	NCC
17500	-6.223535437609847e-4	NCC0027_higherdepth	universal_DHSs	NA	NA	NA	NA	NA	NA	NCC
18000	0.00206635924565087	NCC0027_higherdepth	universal_DHSs	NA	NA	NA	NA	NA	NA	NCC
18500	0.00478009806257304	NCC0027_higherdepth	universal_DHSs	NA	NA	NA	NA	NA	NA	NCC
19000	0.00729741873906155	NCC0027_higherdepth	universal_DHSs	NA	NA	NA	NA	NA	NA	NCC
19500	0.00961178098973253	NCC0027_higherdepth	universal_DHSs	NA	NA	NA	NA	NA	NA	NCC
20000	0.01161045953047611	NCC0027_higherdepth	universal_DHSs	NA	NA	NA	NA	NA	NA	NCC
-20000	0.00397513220769714	NCC0028_higherdepth	universal_DHSs	NA	NA	NA	NA	NA	NA	NCC
-19500	0.00240674913589864	NCC0028_higherdepth	universal_DHSs	NA	NA	NA	NA	NA	NA	NCC
-19000	1.080875141446422e-5	NCC0028_higherdepth	universal_DHSs	NA	NA	NA	NA	NA	NA	NCC
-18500	-0.00299501357201022	NCC0028_higherdepth	universal_DHSs	NA	NA	NA	NA	NA	NA	NCC
-18000	-0.00597079261825908	NCC0028_higherdepth	universal_DHSs	NA	NA	NA	NA	NA	NA	NCC
-17500	-0.00811580427753352	NCC0028_higherdepth	universal_DHSs	NA	NA	NA	NA	NA	NA	NCC
-17000	-0.00849814347588471	NCC0028_higherdepth	universal_DHSs	NA	NA	NA	NA	NA	NA	NCC
-16500	-0.00670409481546542	NCC0028_higherdepth	universal_DHSs	NA	NA	NA	NA	NA	NA	NCC
-16000	-0.0029279312948148	NCC0028_higherdepth	universal_DHSs	NA	NA	NA	NA	NA	NA	NCC
-15500	0.0020268030735856	NCC0028_higherdepth	universal_DHSs	NA	NA	NA	NA	NA	NA	NCC
-15000	0.00703238262511528	NCC0028_higherdepth	universal_DHSs	NA	NA	NA	NA	NA	NA	NCC
-14500	0.01093466445103166	NCC0028_higherdepth	universal_DHSs	NA	NA	NA	NA	NA	NA	NCC
-14000	0.01277269472380149	NCC0028_higherdepth	universal_DHSs	NA	NA	NA	NA	NA	NA	NCC
-13500	0.01218216616297625	NCC0028_higherdepth	universal_DHSs	NA	NA	NA	NA	NA	NA	NCC
-13000	0.00923093337173702	NCC0028_higherdepth	universal_DHSs	NA	NA	NA	NA	NA	NA	NCC
-12500	0.00448860826699915	NCC0028_higherdepth	universal_DHSs	NA	NA	NA	NA	NA	NA	NCC
-12000	-0.00104022000596275	NCC0028_higherdepth	universal_DHSs	NA	NA	NA	NA	NA	NA	NCC
-11500	-0.00629236601676658	NCC0028_higherdepth	universal_DHSs	NA	NA	NA	NA	NA	NA	NCC
-11000	-0.01020463873755306	NCC0028_higherdepth	universal_DHSs	NA	NA	NA	NA	NA	NA	NCC
-10500	-0.01242664791838429	NCC0028_higherdepth	universal_DHSs	NA	NA	NA	NA	NA	NA	NCC
-10000	-0.0130653060757639	NCC0028_higherdepth	universal_DHSs	NA	NA	NA	NA	NA	NA	NCC
-9500	-0.01293148340537961	NCC0028_higherdepth	universal_DHSs	NA	NA	NA	NA	NA	NA	NCC
-9000	-0.0129636669985843	NCC0028_higherdepth	universal_DHSs	NA	NA	NA	NA	NA	NA	NCC
-8500	-0.01397206760420654	NCC0028_higherdepth	universal_DHSs	NA	NA	NA	NA	NA	NA	NCC
-8000	-0.01621036664010131	NCC0028_higherdepth	universal_DHSs	NA	NA	NA	NA	NA	NA	NCC
-7500	-0.01940857113670685	NCC0028_higherdepth	universal_DHSs	NA	NA	NA	NA	NA	NA	NCC
-7000	-0.02266750709153761	NCC0028_higherdepth	universal_DHSs	NA	NA	NA	NA	NA	NA	NCC
-6500	-0.02529579738485016	NCC0028_higherdepth	universal_DHSs	NA	NA	NA	NA	NA	NA	NCC
-6000	-0.02687524446171731	NCC0028_higherdepth	universal_DHSs	NA	NA	NA	NA	NA	NA	NCC
-5500	-0.02759770644687057	NCC0028_higherdepth	universal_DHSs	NA	NA	NA	NA	NA	NA	NCC
-5000	-0.02795947045833622	NCC0028_higherdepth	universal_DHSs	NA	NA	NA	NA	NA	NA	NCC
-4500	-0.02888609368131423	NCC0028_higherdepth	universal_DHSs	NA	NA	NA	NA	NA	NA	NCC
-4000	-0.03098666389064546	NCC0028_higherdepth	universal_DHSs	NA	NA	NA	NA	NA	NA	NCC
-3500	-0.03520807020887084	NCC0028_higherdepth	universal_DHSs	NA	NA	NA	NA	NA	NA	NCC
-3000	-0.04302691924660837	NCC0028_higherdepth	universal_DHSs	NA	NA	NA	NA	NA	NA	NCC
-2500	-0.05673792930738414	NCC0028_higherdepth	universal_DHSs	NA	NA	NA	NA	NA	NA	NCC
-2000	-0.07843017727980421	NCC0028_higherdepth	universal_DHSs	NA	NA	NA	NA	NA	NA	NCC
-1500	-0.10963074662449644	NCC0028_higherdepth	universal_DHSs	NA	NA	NA	NA	NA	NA	NCC
-1000	-0.1491996516710682	NCC0028_higherdepth	universal_DHSs	NA	NA	NA	NA	NA	NA	NCC
-500	-0.19270556332177613	NCC0028_higherdepth	universal_DHSs	NA	NA	NA	NA	NA	NA	NCC
-68	-0.23284727097399455	NCC0028_higherdepth	universal_DHSs	NA	NA	NA	NA	NA	NA	NCC
-49	-0.2614343598407599	NCC0028_higherdepth	universal_DHSs	NA	NA	NA	NA	NA	NA	NCC
0	-0.2720570662277471	NCC0028_higherdepth	universal_DHSs	NA	NA	NA	NA	NA	NA	NCC
49	-0.2623968328649407	NCC0028_higherdepth	universal_DHSs	NA	NA	NA	NA	NA	NA	NCC
68	-0.2350986107518341	NCC0028_higherdepth	universal_DHSs	NA	NA	NA	NA	NA	NA	NCC
500	-0.1968138065428109	NCC0028_higherdepth	universal_DHSs	NA	NA	NA	NA	NA	NA	NCC
1000	-0.15558556899519313	NCC0028_higherdepth	universal_DHSs	NA	NA	NA	NA	NA	NA	NCC
1500	-0.11847496778910724	NCC0028_higherdepth	universal_DHSs	NA	NA	NA	NA	NA	NA	NCC
2000	-0.08957945406256342	NCC0028_higherdepth	universal_DHSs	NA	NA	NA	NA	NA	NA	NCC
2500	-0.06985134275725476	NCC0028_higherdepth	universal_DHSs	NA	NA	NA	NA	NA	NA	NCC
3000	-0.05754430709776653	NCC0028_higherdepth	universal_DHSs	NA	NA	NA	NA	NA	NA	NCC
3500	-0.05029085344716241	NCC0028_higherdepth	universal_DHSs	NA	NA	NA	NA	NA	NA	NCC
4000	-0.0455550770149452	NCC0028_higherdepth	universal_DHSs	NA	NA	NA	NA	NA	NA	NCC
4500	-0.04144030141442832	NCC0028_higherdepth	universal_DHSs	NA	NA	NA	NA	NA	NA	NCC
5000	-0.03700641674799108	NCC0028_higherdepth	universal_DHSs	NA	NA	NA	NA	NA	NA	NCC
5500	-0.03223298761225956	NCC0028_higherdepth	universal_DHSs	NA	NA	NA	NA	NA	NA	NCC
6000	-0.02705356630471326	NCC0028_higherdepth	universal_DHSs	NA	NA	NA	NA	NA	NA	NCC
6500	-0.02195915761223176	NCC0028_higherdepth	universal_DHSs	NA	NA	NA	NA	NA	NA	NCC
7000	-0.01740906180312404	NCC0028_higherdepth	universal_DHSs	NA	NA	NA	NA	NA	NA	NCC
7500	-0.01377657743675232	NCC0028_higherdepth	universal_DHSs	NA	NA	NA	NA	NA	NA	NCC
8000	-0.01141007096882421	NCC0028_higherdepth	universal_DHSs	NA	NA	NA	NA	NA	NA	NCC
8500	-0.01021913084502657	NCC0028_higherdepth	universal_DHSs	NA	NA	NA	NA	NA	NA	NCC
9000	-0.01003795463492186	NCC0028_higherdepth	universal_DHSs	NA	NA	NA	NA	NA	NA	NCC
9500	-0.01026173843943614	NCC0028_higherdepth	universal_DHSs	NA	NA	NA	NA	NA	NA	NCC
10000	-0.01029390276209678	NCC0028_higherdepth	universal_DHSs	NA	NA	NA	NA	NA	NA	NCC
10500	-0.00964705139143961	NCC0028_higherdepth	universal_DHSs	NA	NA	NA	NA	NA	NA	NCC
11000	-0.00835369157491197	NCC0028_higherdepth	universal_DHSs	NA	NA	NA	NA	NA	NA	NCC
11500	-0.00659639623609895	NCC0028_higherdepth	universal_DHSs	NA	NA	NA	NA	NA	NA	NCC
12000	-0.00486648717449945	NCC0028_higherdepth	universal_DHSs	NA	NA	NA	NA	NA	NA	NCC
12500	-0.00362310723368029	NCC0028_higherdepth	universal_DHSs	NA	NA	NA	NA	NA	NA	NCC
13000	-0.00285923468303154	NCC0028_higherdepth	universal_DHSs	NA	NA	NA	NA	NA	NA	NCC
13500	-0.00233079420638694	NCC0028_higherdepth	universal_DHSs	NA	NA	NA	NA	NA	NA	NCC
14000	-0.00183905266341291	NCC0028_higherdepth	universal_DHSs	NA	NA	NA	NA	NA	NA	NCC
14500	-0.00113335545311882	NCC0028_higherdepth	universal_DHSs	NA	NA	NA	NA	NA	NA	NCC
15000	-1.8557116483127544e-4	NCC0028_higherdepth	universal_DHSs	NA	NA	NA	NA	NA	NA	NCC
15500	7.169170536113348e-4	NCC0028_higherdepth	universal_DHSs	NA	NA	NA	NA	NA	NA	NCC
16000	0.00143174426123633	NCC0028_higherdepth	universal_DHSs	NA	NA	NA	NA	NA	NA	NCC
16500	0.00150569453115473	NCC0028_higherdepth	universal_DHSs	NA	NA	NA	NA	NA	NA	NCC
17000	6.659097856723711e-4	NCC0028_higherdepth	universal_DHSs	NA	NA	NA	NA	NA	NA	NCC
17500	-0.00123370129260343	NCC0028_higherdepth	universal_DHSs	NA	NA	NA	NA	NA	NA	NCC
18000	-0.00431098055756414	NCC0028_higherdepth	universal_DHSs	NA	NA	NA	NA	NA	NA	NCC
18500	-0.00826795654880925	NCC0028_higherdepth	universal_DHSs	NA	NA	NA	NA	NA	NA	NCC
19000	-0.01290278854247946	NCC0028_higherdepth	universal_DHSs	NA	NA	NA	NA	NA	NA	NCC
19500	-0.0177930454372806	NCC0028_higherdepth	universal_DHSs	NA	NA	NA	NA	NA	NA	NCC
20000	-0.02271796415148463	NCC0028_higherdepth	universal_DHSs	NA	NA	NA	NA	NA	NA	NCC
-20000	0.0054806901397936	NCC0029_higherdepth	universal_DHSs	NA	NA	NA	NA	NA	NA	NCC
-19500	0.00697059943135083	NCC0029_higherdepth	universal_DHSs	NA	NA	NA	NA	NA	NA	NCC
-19000	0.00860681449765139	NCC0029_higherdepth	universal_DHSs	NA	NA	NA	NA	NA	NA	NCC
-18500	0.01036485975806837	NCC0029_higherdepth	universal_DHSs	NA	NA	NA	NA	NA	NA	NCC
-18000	0.01228700682507381	NCC0029_higherdepth	universal_DHSs	NA	NA	NA	NA	NA	NA	NCC
-17500	0.01447321803549053	NCC0029_higherdepth	universal_DHSs	NA	NA	NA	NA	NA	NA	NCC
-17000	0.01691099835471495	NCC0029_higherdepth	universal_DHSs	NA	NA	NA	NA	NA	NA	NCC
-16500	0.01950333027258566	NCC0029_higherdepth	universal_DHSs	NA	NA	NA	NA	NA	NA	NCC
-16000	0.02166524212598242	NCC0029_higherdepth	universal_DHSs	NA	NA	NA	NA	NA	NA	NCC
-15500	0.02263620673259992	NCC0029_higherdepth	universal_DHSs	NA	NA	NA	NA	NA	NA	NCC
-15000	0.02153337272934387	NCC0029_higherdepth	universal_DHSs	NA	NA	NA	NA	NA	NA	NCC
-14500	0.01789843745299823	NCC0029_higherdepth	universal_DHSs	NA	NA	NA	NA	NA	NA	NCC
-14000	0.01186549970705647	NCC0029_higherdepth	universal_DHSs	NA	NA	NA	NA	NA	NA	NCC
-13500	0.00440607473160412	NCC0029_higherdepth	universal_DHSs	NA	NA	NA	NA	NA	NA	NCC
-13000	-0.00313927601547381	NCC0029_higherdepth	universal_DHSs	NA	NA	NA	NA	NA	NA	NCC
-12500	-0.00950724034342081	NCC0029_higherdepth	universal_DHSs	NA	NA	NA	NA	NA	NA	NCC
-12000	-0.0138794263751459	NCC0029_higherdepth	universal_DHSs	NA	NA	NA	NA	NA	NA	NCC
-11500	-0.01613365768092099	NCC0029_higherdepth	universal_DHSs	NA	NA	NA	NA	NA	NA	NCC
-11000	-0.01697686923891206	NCC0029_higherdepth	universal_DHSs	NA	NA	NA	NA	NA	NA	NCC
-10500	-0.0173492954799952	NCC0029_higherdepth	universal_DHSs	NA	NA	NA	NA	NA	NA	NCC
-10000	-0.01820936535137873	NCC0029_higherdepth	universal_DHSs	NA	NA	NA	NA	NA	NA	NCC
-9500	-0.01999603679206276	NCC0029_higherdepth	universal_DHSs	NA	NA	NA	NA	NA	NA	NCC
-9000	-0.02286705844770974	NCC0029_higherdepth	universal_DHSs	NA	NA	NA	NA	NA	NA	NCC
-8500	-0.02639256911709371	NCC0029_higherdepth	universal_DHSs	NA	NA	NA	NA	NA	NA	NCC
-8000	-0.03024807526592168	NCC0029_higherdepth	universal_DHSs	NA	NA	NA	NA	NA	NA	NCC
-7500	-0.03400884223514759	NCC0029_higherdepth	universal_DHSs	NA	NA	NA	NA	NA	NA	NCC
-7000	-0.037563608342965	NCC0029_higherdepth	universal_DHSs	NA	NA	NA	NA	NA	NA	NCC
-6500	-0.04081796494937594	NCC0029_higherdepth	universal_DHSs	NA	NA	NA	NA	NA	NA	NCC
-6000	-0.04372062941252597	NCC0029_higherdepth	universal_DHSs	NA	NA	NA	NA	NA	NA	NCC
-5500	-0.04604615389881274	NCC0029_higherdepth	universal_DHSs	NA	NA	NA	NA	NA	NA	NCC
-5000	-0.04780681578888995	NCC0029_higherdepth	universal_DHSs	NA	NA	NA	NA	NA	NA	NCC
-4500	-0.04955662143324685	NCC0029_higherdepth	universal_DHSs	NA	NA	NA	NA	NA	NA	NCC
-4000	-0.05205194960784857	NCC0029_higherdepth	universal_DHSs	NA	NA	NA	NA	NA	NA	NCC
-3500	-0.05692415357487494	NCC0029_higherdepth	universal_DHSs	NA	NA	NA	NA	NA	NA	NCC
-3000	-0.06668024024957844	NCC0029_higherdepth	universal_DHSs	NA	NA	NA	NA	NA	NA	NCC
-2500	-0.08452235255268448	NCC0029_higherdepth	universal_DHSs	NA	NA	NA	NA	NA	NA	NCC
-2000	-0.11301901035000889	NCC0029_higherdepth	universal_DHSs	NA	NA	NA	NA	NA	NA	NCC
-1500	-0.153721165609322	NCC0029_higherdepth	universal_DHSs	NA	NA	NA	NA	NA	NA	NCC
-1000	-0.20493613074794573	NCC0029_higherdepth	universal_DHSs	NA	NA	NA	NA	NA	NA	NCC
-500	-0.26100483886155995	NCC0029_higherdepth	universal_DHSs	NA	NA	NA	NA	NA	NA	NCC
-68	-0.31290809168479977	NCC0029_higherdepth	universal_DHSs	NA	NA	NA	NA	NA	NA	NCC
-49	-0.35032326040550876	NCC0029_higherdepth	universal_DHSs	NA	NA	NA	NA	NA	NA	NCC
0	-0.3651714331762746	NCC0029_higherdepth	universal_DHSs	NA	NA	NA	NA	NA	NA	NCC
49	-0.3541954628695858	NCC0029_higherdepth	universal_DHSs	NA	NA	NA	NA	NA	NA	NCC
68	-0.3202981279049219	NCC0029_higherdepth	universal_DHSs	NA	NA	NA	NA	NA	NA	NCC
500	-0.2711262550100127	NCC0029_higherdepth	universal_DHSs	NA	NA	NA	NA	NA	NA	NCC
1000	-0.21633773839644985	NCC0029_higherdepth	universal_DHSs	NA	NA	NA	NA	NA	NA	NCC
1500	-0.16454935025756326	NCC0029_higherdepth	universal_DHSs	NA	NA	NA	NA	NA	NA	NCC
2000	-0.121170650648157	NCC0029_higherdepth	universal_DHSs	NA	NA	NA	NA	NA	NA	NCC
2500	-0.0880814242452697	NCC0029_higherdepth	universal_DHSs	NA	NA	NA	NA	NA	NA	NCC
3000	-0.06433228235188779	NCC0029_higherdepth	universal_DHSs	NA	NA	NA	NA	NA	NA	NCC
3500	-0.04811413660520464	NCC0029_higherdepth	universal_DHSs	NA	NA	NA	NA	NA	NA	NCC
4000	-0.03695934149704133	NCC0029_higherdepth	universal_DHSs	NA	NA	NA	NA	NA	NA	NCC
4500	-0.02902823526489531	NCC0029_higherdepth	universal_DHSs	NA	NA	NA	NA	NA	NA	NCC
5000	-0.02311313103805307	NCC0029_higherdepth	universal_DHSs	NA	NA	NA	NA	NA	NA	NCC
5500	-0.01901324603086889	NCC0029_higherdepth	universal_DHSs	NA	NA	NA	NA	NA	NA	NCC
6000	-0.01647346330311196	NCC0029_higherdepth	universal_DHSs	NA	NA	NA	NA	NA	NA	NCC
6500	-0.01583681018468113	NCC0029_higherdepth	universal_DHSs	NA	NA	NA	NA	NA	NA	NCC
7000	-0.01715957910740048	NCC0029_higherdepth	universal_DHSs	NA	NA	NA	NA	NA	NA	NCC
7500	-0.02001386338333772	NCC0029_higherdepth	universal_DHSs	NA	NA	NA	NA	NA	NA	NCC
8000	-0.0236773966722477	NCC0029_higherdepth	universal_DHSs	NA	NA	NA	NA	NA	NA	NCC
8500	-0.02728892638174065	NCC0029_higherdepth	universal_DHSs	NA	NA	NA	NA	NA	NA	NCC
9000	-0.03008418316505664	NCC0029_higherdepth	universal_DHSs	NA	NA	NA	NA	NA	NA	NCC
9500	-0.03175678011729033	NCC0029_higherdepth	universal_DHSs	NA	NA	NA	NA	NA	NA	NCC
10000	-0.03232348106492842	NCC0029_higherdepth	universal_DHSs	NA	NA	NA	NA	NA	NA	NCC
10500	-0.03186773402287492	NCC0029_higherdepth	universal_DHSs	NA	NA	NA	NA	NA	NA	NCC
11000	-0.0306159824909136	NCC0029_higherdepth	universal_DHSs	NA	NA	NA	NA	NA	NA	NCC
11500	-0.02866588626738346	NCC0029_higherdepth	universal_DHSs	NA	NA	NA	NA	NA	NA	NCC
12000	-0.02612111562577226	NCC0029_higherdepth	universal_DHSs	NA	NA	NA	NA	NA	NA	NCC
12500	-0.02323808855717529	NCC0029_higherdepth	universal_DHSs	NA	NA	NA	NA	NA	NA	NCC
13000	-0.02033944598332711	NCC0029_higherdepth	universal_DHSs	NA	NA	NA	NA	NA	NA	NCC
13500	-0.01787647101755531	NCC0029_higherdepth	universal_DHSs	NA	NA	NA	NA	NA	NA	NCC
14000	-0.0161784368355872	NCC0029_higherdepth	universal_DHSs	NA	NA	NA	NA	NA	NA	NCC
14500	-0.01523936766819472	NCC0029_higherdepth	universal_DHSs	NA	NA	NA	NA	NA	NA	NCC
15000	-0.01457033084960974	NCC0029_higherdepth	universal_DHSs	NA	NA	NA	NA	NA	NA	NCC
15500	-0.01359909090103434	NCC0029_higherdepth	universal_DHSs	NA	NA	NA	NA	NA	NA	NCC
16000	-0.01179835646183445	NCC0029_higherdepth	universal_DHSs	NA	NA	NA	NA	NA	NA	NCC
16500	-0.00913829853749934	NCC0029_higherdepth	universal_DHSs	NA	NA	NA	NA	NA	NA	NCC
17000	-0.00615832885912001	NCC0029_higherdepth	universal_DHSs	NA	NA	NA	NA	NA	NA	NCC
17500	-0.00359242721929781	NCC0029_higherdepth	universal_DHSs	NA	NA	NA	NA	NA	NA	NCC
18000	-0.00212536227807486	NCC0029_higherdepth	universal_DHSs	NA	NA	NA	NA	NA	NA	NCC
18500	-0.00199405699367701	NCC0029_higherdepth	universal_DHSs	NA	NA	NA	NA	NA	NA	NCC
19000	-0.00298982933187766	NCC0029_higherdepth	universal_DHSs	NA	NA	NA	NA	NA	NA	NCC
19500	-0.0046386728652362	NCC0029_higherdepth	universal_DHSs	NA	NA	NA	NA	NA	NA	NCC
20000	-0.00656416503404837	NCC0029_higherdepth	universal_DHSs	NA	NA	NA	NA	NA	NA	NCC
-20000	0.00495709648521167	NCC0030_higherdepth	universal_DHSs	NA	NA	NA	NA	NA	NA	NCC
-19500	0.00149807160106278	NCC0030_higherdepth	universal_DHSs	NA	NA	NA	NA	NA	NA	NCC
-19000	-0.0015045000607686	NCC0030_higherdepth	universal_DHSs	NA	NA	NA	NA	NA	NA	NCC
-18500	-0.00378275131747996	NCC0030_higherdepth	universal_DHSs	NA	NA	NA	NA	NA	NA	NCC
-18000	-0.00528334063763307	NCC0030_higherdepth	universal_DHSs	NA	NA	NA	NA	NA	NA	NCC
-17500	-0.00605087078609251	NCC0030_higherdepth	universal_DHSs	NA	NA	NA	NA	NA	NA	NCC
-17000	-0.006311939178367	NCC0030_higherdepth	universal_DHSs	NA	NA	NA	NA	NA	NA	NCC
-16500	-0.00639981611738269	NCC0030_higherdepth	universal_DHSs	NA	NA	NA	NA	NA	NA	NCC
-16000	-0.00661159968667757	NCC0030_higherdepth	universal_DHSs	NA	NA	NA	NA	NA	NA	NCC
-15500	-0.00715852713270188	NCC0030_higherdepth	universal_DHSs	NA	NA	NA	NA	NA	NA	NCC
-15000	-0.00805085361537531	NCC0030_higherdepth	universal_DHSs	NA	NA	NA	NA	NA	NA	NCC
-14500	-0.00899030786780515	NCC0030_higherdepth	universal_DHSs	NA	NA	NA	NA	NA	NA	NCC
-14000	-0.00985054933172499	NCC0030_higherdepth	universal_DHSs	NA	NA	NA	NA	NA	NA	NCC
-13500	-0.01039609362161445	NCC0030_higherdepth	universal_DHSs	NA	NA	NA	NA	NA	NA	NCC
-13000	-0.01029841548538737	NCC0030_higherdepth	universal_DHSs	NA	NA	NA	NA	NA	NA	NCC
-12500	-0.00956289367701069	NCC0030_higherdepth	universal_DHSs	NA	NA	NA	NA	NA	NA	NCC
-12000	-0.00823580951926839	NCC0030_higherdepth	universal_DHSs	NA	NA	NA	NA	NA	NA	NCC
-11500	-0.00650401595549764	NCC0030_higherdepth	universal_DHSs	NA	NA	NA	NA	NA	NA	NCC
-11000	-0.00459222607309515	NCC0030_higherdepth	universal_DHSs	NA	NA	NA	NA	NA	NA	NCC
-10500	-0.00283395440299769	NCC0030_higherdepth	universal_DHSs	NA	NA	NA	NA	NA	NA	NCC
-10000	-0.00161870406090309	NCC0030_higherdepth	universal_DHSs	NA	NA	NA	NA	NA	NA	NCC
-9500	-0.00134956139393383	NCC0030_higherdepth	universal_DHSs	NA	NA	NA	NA	NA	NA	NCC
-9000	-0.00235568397020994	NCC0030_higherdepth	universal_DHSs	NA	NA	NA	NA	NA	NA	NCC
-8500	-0.00476900427100868	NCC0030_higherdepth	universal_DHSs	NA	NA	NA	NA	NA	NA	NCC
-8000	-0.00840856999080955	NCC0030_higherdepth	universal_DHSs	NA	NA	NA	NA	NA	NA	NCC
-7500	-0.01278166263621573	NCC0030_higherdepth	universal_DHSs	NA	NA	NA	NA	NA	NA	NCC
-7000	-0.01729811744881153	NCC0030_higherdepth	universal_DHSs	NA	NA	NA	NA	NA	NA	NCC
-6500	-0.02141935885909469	NCC0030_higherdepth	universal_DHSs	NA	NA	NA	NA	NA	NA	NCC
-6000	-0.02483039391310099	NCC0030_higherdepth	universal_DHSs	NA	NA	NA	NA	NA	NA	NCC
-5500	-0.0275365863096121	NCC0030_higherdepth	universal_DHSs	NA	NA	NA	NA	NA	NA	NCC
-5000	-0.02967046818736769	NCC0030_higherdepth	universal_DHSs	NA	NA	NA	NA	NA	NA	NCC
-4500	-0.03176374918920265	NCC0030_higherdepth	universal_DHSs	NA	NA	NA	NA	NA	NA	NCC
-4000	-0.03441885135439217	NCC0030_higherdepth	universal_DHSs	NA	NA	NA	NA	NA	NA	NCC
-3500	-0.03923369452411088	NCC0030_higherdepth	universal_DHSs	NA	NA	NA	NA	NA	NA	NCC
-3000	-0.04880316351189645	NCC0030_higherdepth	universal_DHSs	NA	NA	NA	NA	NA	NA	NCC
-2500	-0.06673137523899032	NCC0030_higherdepth	universal_DHSs	NA	NA	NA	NA	NA	NA	NCC
-2000	-0.09612770524879571	NCC0030_higherdepth	universal_DHSs	NA	NA	NA	NA	NA	NA	NCC
-1500	-0.1388720990727607	NCC0030_higherdepth	universal_DHSs	NA	NA	NA	NA	NA	NA	NCC
-1000	-0.19300658040856183	NCC0030_higherdepth	universal_DHSs	NA	NA	NA	NA	NA	NA	NCC
-500	-0.2522562666764511	NCC0030_higherdepth	universal_DHSs	NA	NA	NA	NA	NA	NA	NCC
-68	-0.30660328391200437	NCC0030_higherdepth	universal_DHSs	NA	NA	NA	NA	NA	NA	NCC
-49	-0.3450203302538146	NCC0030_higherdepth	universal_DHSs	NA	NA	NA	NA	NA	NA	NCC
0	-0.35889279490353737	NCC0030_higherdepth	universal_DHSs	NA	NA	NA	NA	NA	NA	NCC
49	-0.34521992077651315	NCC0030_higherdepth	universal_DHSs	NA	NA	NA	NA	NA	NA	NCC
68	-0.30751412863378685	NCC0030_higherdepth	universal_DHSs	NA	NA	NA	NA	NA	NA	NCC
500	-0.254420599615894	NCC0030_higherdepth	universal_DHSs	NA	NA	NA	NA	NA	NA	NCC
1000	-0.1966501340027304	NCC0030_higherdepth	universal_DHSs	NA	NA	NA	NA	NA	NA	NCC
1500	-0.14343495602366102	NCC0030_higherdepth	universal_DHSs	NA	NA	NA	NA	NA	NA	NCC
2000	-0.10009176631532608	NCC0030_higherdepth	universal_DHSs	NA	NA	NA	NA	NA	NA	NCC
2500	-0.06788629806222851	NCC0030_higherdepth	universal_DHSs	NA	NA	NA	NA	NA	NA	NCC
3000	-0.04502041743351107	NCC0030_higherdepth	universal_DHSs	NA	NA	NA	NA	NA	NA	NCC
3500	-0.02910562220855153	NCC0030_higherdepth	universal_DHSs	NA	NA	NA	NA	NA	NA	NCC
4000	-0.0177137117616122	NCC0030_higherdepth	universal_DHSs	NA	NA	NA	NA	NA	NA	NCC
4500	-0.00953808087729031	NCC0030_higherdepth	universal_DHSs	NA	NA	NA	NA	NA	NA	NCC
5000	-0.00422928073836514	NCC0030_higherdepth	universal_DHSs	NA	NA	NA	NA	NA	NA	NCC
5500	-0.00179167602634596	NCC0030_higherdepth	universal_DHSs	NA	NA	NA	NA	NA	NA	NCC
6000	-0.00172034338120679	NCC0030_higherdepth	universal_DHSs	NA	NA	NA	NA	NA	NA	NCC
6500	-0.00361863094984065	NCC0030_higherdepth	universal_DHSs	NA	NA	NA	NA	NA	NA	NCC
7000	-0.00670332809988873	NCC0030_higherdepth	universal_DHSs	NA	NA	NA	NA	NA	NA	NCC
7500	-0.01030004952837553	NCC0030_higherdepth	universal_DHSs	NA	NA	NA	NA	NA	NA	NCC
8000	-0.01371459256980461	NCC0030_higherdepth	universal_DHSs	NA	NA	NA	NA	NA	NA	NCC
8500	-0.01643112306018736	NCC0030_higherdepth	universal_DHSs	NA	NA	NA	NA	NA	NA	NCC
9000	-0.01814341643419624	NCC0030_higherdepth	universal_DHSs	NA	NA	NA	NA	NA	NA	NCC
9500	-0.01876400779816502	NCC0030_higherdepth	universal_DHSs	NA	NA	NA	NA	NA	NA	NCC
10000	-0.01840908182075338	NCC0030_higherdepth	universal_DHSs	NA	NA	NA	NA	NA	NA	NCC
10500	-0.0174803200999866	NCC0030_higherdepth	universal_DHSs	NA	NA	NA	NA	NA	NA	NCC
11000	-0.01622966069607082	NCC0030_higherdepth	universal_DHSs	NA	NA	NA	NA	NA	NA	NCC
11500	-0.01493307407797403	NCC0030_higherdepth	universal_DHSs	NA	NA	NA	NA	NA	NA	NCC
12000	-0.01345364434574461	NCC0030_higherdepth	universal_DHSs	NA	NA	NA	NA	NA	NA	NCC
12500	-0.0115244394160731	NCC0030_higherdepth	universal_DHSs	NA	NA	NA	NA	NA	NA	NCC
13000	-0.00911634515833517	NCC0030_higherdepth	universal_DHSs	NA	NA	NA	NA	NA	NA	NCC
13500	-0.00628509903003349	NCC0030_higherdepth	universal_DHSs	NA	NA	NA	NA	NA	NA	NCC
14000	-0.00329701235750111	NCC0030_higherdepth	universal_DHSs	NA	NA	NA	NA	NA	NA	NCC
14500	-3.002612112597093e-4	NCC0030_higherdepth	universal_DHSs	NA	NA	NA	NA	NA	NA	NCC
15000	0.00262234611311531	NCC0030_higherdepth	universal_DHSs	NA	NA	NA	NA	NA	NA	NCC
15500	0.00560436387760537	NCC0030_higherdepth	universal_DHSs	NA	NA	NA	NA	NA	NA	NCC
16000	0.00879702613440756	NCC0030_higherdepth	universal_DHSs	NA	NA	NA	NA	NA	NA	NCC
16500	0.01187356974450987	NCC0030_higherdepth	universal_DHSs	NA	NA	NA	NA	NA	NA	NCC
17000	0.01430672897484651	NCC0030_higherdepth	universal_DHSs	NA	NA	NA	NA	NA	NA	NCC
17500	0.01544484346788222	NCC0030_higherdepth	universal_DHSs	NA	NA	NA	NA	NA	NA	NCC
18000	0.01492792369098884	NCC0030_higherdepth	universal_DHSs	NA	NA	NA	NA	NA	NA	NCC
18500	0.0128138757795468	NCC0030_higherdepth	universal_DHSs	NA	NA	NA	NA	NA	NA	NCC
19000	0.00945512772066426	NCC0030_higherdepth	universal_DHSs	NA	NA	NA	NA	NA	NA	NCC
19500	0.0053148128192383	NCC0030_higherdepth	universal_DHSs	NA	NA	NA	NA	NA	NA	NCC
20000	9.37113880946576e-4	NCC0030_higherdepth	universal_DHSs	NA	NA	NA	NA	NA	NA	NCC
-20000	0.02224666004788379	NCC0031_higherdepth	universal_DHSs	NA	NA	NA	NA	NA	NA	NCC
-19500	0.02015442447603407	NCC0031_higherdepth	universal_DHSs	NA	NA	NA	NA	NA	NA	NCC
-19000	0.01814745503585887	NCC0031_higherdepth	universal_DHSs	NA	NA	NA	NA	NA	NA	NCC
-18500	0.01605751256271488	NCC0031_higherdepth	universal_DHSs	NA	NA	NA	NA	NA	NA	NCC
-18000	0.01381731216475732	NCC0031_higherdepth	universal_DHSs	NA	NA	NA	NA	NA	NA	NCC
-17500	0.01126675540423136	NCC0031_higherdepth	universal_DHSs	NA	NA	NA	NA	NA	NA	NCC
-17000	0.00831370415317229	NCC0031_higherdepth	universal_DHSs	NA	NA	NA	NA	NA	NA	NCC
-16500	0.0049263437759088	NCC0031_higherdepth	universal_DHSs	NA	NA	NA	NA	NA	NA	NCC
-16000	0.00124765431823784	NCC0031_higherdepth	universal_DHSs	NA	NA	NA	NA	NA	NA	NCC
-15500	-0.00261509463479921	NCC0031_higherdepth	universal_DHSs	NA	NA	NA	NA	NA	NA	NCC
-15000	-0.00647696339624456	NCC0031_higherdepth	universal_DHSs	NA	NA	NA	NA	NA	NA	NCC
-14500	-0.01008181697507084	NCC0031_higherdepth	universal_DHSs	NA	NA	NA	NA	NA	NA	NCC
-14000	-0.01325828014399349	NCC0031_higherdepth	universal_DHSs	NA	NA	NA	NA	NA	NA	NCC
-13500	-0.01588105405797684	NCC0031_higherdepth	universal_DHSs	NA	NA	NA	NA	NA	NA	NCC
-13000	-0.01789786023768449	NCC0031_higherdepth	universal_DHSs	NA	NA	NA	NA	NA	NA	NCC
-12500	-0.01945712424351478	NCC0031_higherdepth	universal_DHSs	NA	NA	NA	NA	NA	NA	NCC
-12000	-0.02079197505686305	NCC0031_higherdepth	universal_DHSs	NA	NA	NA	NA	NA	NA	NCC
-11500	-0.0221636070511207	NCC0031_higherdepth	universal_DHSs	NA	NA	NA	NA	NA	NA	NCC
-11000	-0.02376600085089192	NCC0031_higherdepth	universal_DHSs	NA	NA	NA	NA	NA	NA	NCC
-10500	-0.025859529658935	NCC0031_higherdepth	universal_DHSs	NA	NA	NA	NA	NA	NA	NCC
-10000	-0.02823994723459183	NCC0031_higherdepth	universal_DHSs	NA	NA	NA	NA	NA	NA	NCC
-9500	-0.03087824689599727	NCC0031_higherdepth	universal_DHSs	NA	NA	NA	NA	NA	NA	NCC
-9000	-0.03350349973343967	NCC0031_higherdepth	universal_DHSs	NA	NA	NA	NA	NA	NA	NCC
-8500	-0.03596672328501815	NCC0031_higherdepth	universal_DHSs	NA	NA	NA	NA	NA	NA	NCC
-8000	-0.03796423011602064	NCC0031_higherdepth	universal_DHSs	NA	NA	NA	NA	NA	NA	NCC
-7500	-0.03919214354288501	NCC0031_higherdepth	universal_DHSs	NA	NA	NA	NA	NA	NA	NCC
-7000	-0.03954198776907029	NCC0031_higherdepth	universal_DHSs	NA	NA	NA	NA	NA	NA	NCC
-6500	-0.03912590940473807	NCC0031_higherdepth	universal_DHSs	NA	NA	NA	NA	NA	NA	NCC
-6000	-0.03821350268159749	NCC0031_higherdepth	universal_DHSs	NA	NA	NA	NA	NA	NA	NCC
-5500	-0.03734830966615978	NCC0031_higherdepth	universal_DHSs	NA	NA	NA	NA	NA	NA	NCC
-5000	-0.03711012894936329	NCC0031_higherdepth	universal_DHSs	NA	NA	NA	NA	NA	NA	NCC
-4500	-0.03831107227840638	NCC0031_higherdepth	universal_DHSs	NA	NA	NA	NA	NA	NA	NCC
-4000	-0.04144691768473713	NCC0031_higherdepth	universal_DHSs	NA	NA	NA	NA	NA	NA	NCC
-3500	-0.04759598817542379	NCC0031_higherdepth	universal_DHSs	NA	NA	NA	NA	NA	NA	NCC
-3000	-0.05871232424079574	NCC0031_higherdepth	universal_DHSs	NA	NA	NA	NA	NA	NA	NCC
-2500	-0.0776661003465721	NCC0031_higherdepth	universal_DHSs	NA	NA	NA	NA	NA	NA	NCC
-2000	-0.10714548101810512	NCC0031_higherdepth	universal_DHSs	NA	NA	NA	NA	NA	NA	NCC
-1500	-0.1487460970635378	NCC0031_higherdepth	universal_DHSs	NA	NA	NA	NA	NA	NA	NCC
-1000	-0.20087824525284056	NCC0031_higherdepth	universal_DHSs	NA	NA	NA	NA	NA	NA	NCC
-500	-0.25793883082104846	NCC0031_higherdepth	universal_DHSs	NA	NA	NA	NA	NA	NA	NCC
-68	-0.3103969226983578	NCC0031_higherdepth	universal_DHSs	NA	NA	NA	NA	NA	NA	NCC
-49	-0.347610202349626	NCC0031_higherdepth	universal_DHSs	NA	NA	NA	NA	NA	NA	NCC
0	-0.36100154684682023	NCC0031_higherdepth	universal_DHSs	NA	NA	NA	NA	NA	NA	NCC
49	-0.34723615000273284	NCC0031_higherdepth	universal_DHSs	NA	NA	NA	NA	NA	NA	NCC
68	-0.309304658316445	NCC0031_higherdepth	universal_DHSs	NA	NA	NA	NA	NA	NA	NCC
500	-0.255582941849934	NCC0031_higherdepth	universal_DHSs	NA	NA	NA	NA	NA	NA	NCC
1000	-0.19690420379087323	NCC0031_higherdepth	universal_DHSs	NA	NA	NA	NA	NA	NA	NCC
1500	-0.14303332768708937	NCC0031_higherdepth	universal_DHSs	NA	NA	NA	NA	NA	NA	NCC
2000	-0.10020888187943776	NCC0031_higherdepth	universal_DHSs	NA	NA	NA	NA	NA	NA	NCC
2500	-0.07027343435797338	NCC0031_higherdepth	universal_DHSs	NA	NA	NA	NA	NA	NA	NCC
3000	-0.05168683983952998	NCC0031_higherdepth	universal_DHSs	NA	NA	NA	NA	NA	NA	NCC
3500	-0.04138891627211632	NCC0031_higherdepth	universal_DHSs	NA	NA	NA	NA	NA	NA	NCC
4000	-0.03586297899147055	NCC0031_higherdepth	universal_DHSs	NA	NA	NA	NA	NA	NA	NCC
4500	-0.03234354801380283	NCC0031_higherdepth	universal_DHSs	NA	NA	NA	NA	NA	NA	NCC
5000	-0.02917609987021069	NCC0031_higherdepth	universal_DHSs	NA	NA	NA	NA	NA	NA	NCC
5500	-0.02607725678783232	NCC0031_higherdepth	universal_DHSs	NA	NA	NA	NA	NA	NA	NCC
6000	-0.02291069802441221	NCC0031_higherdepth	universal_DHSs	NA	NA	NA	NA	NA	NA	NCC
6500	-0.02017896135341033	NCC0031_higherdepth	universal_DHSs	NA	NA	NA	NA	NA	NA	NCC
7000	-0.01831924526427295	NCC0031_higherdepth	universal_DHSs	NA	NA	NA	NA	NA	NA	NCC
7500	-0.01751041883386023	NCC0031_higherdepth	universal_DHSs	NA	NA	NA	NA	NA	NA	NCC
8000	-0.01766504463427911	NCC0031_higherdepth	universal_DHSs	NA	NA	NA	NA	NA	NA	NCC
8500	-0.01837894275716204	NCC0031_higherdepth	universal_DHSs	NA	NA	NA	NA	NA	NA	NCC
9000	-0.01938596826923776	NCC0031_higherdepth	universal_DHSs	NA	NA	NA	NA	NA	NA	NCC
9500	-0.02036877280086814	NCC0031_higherdepth	universal_DHSs	NA	NA	NA	NA	NA	NA	NCC
10000	-0.02112426987259363	NCC0031_higherdepth	universal_DHSs	NA	NA	NA	NA	NA	NA	NCC
10500	-0.0214090903629864	NCC0031_higherdepth	universal_DHSs	NA	NA	NA	NA	NA	NA	NCC
11000	-0.02119537919725311	NCC0031_higherdepth	universal_DHSs	NA	NA	NA	NA	NA	NA	NCC
11500	-0.02032323424996504	NCC0031_higherdepth	universal_DHSs	NA	NA	NA	NA	NA	NA	NCC
12000	-0.01888774886160538	NCC0031_higherdepth	universal_DHSs	NA	NA	NA	NA	NA	NA	NCC
12500	-0.01705171859838277	NCC0031_higherdepth	universal_DHSs	NA	NA	NA	NA	NA	NA	NCC
13000	-0.01496801272259463	NCC0031_higherdepth	universal_DHSs	NA	NA	NA	NA	NA	NA	NCC
13500	-0.01268217383905002	NCC0031_higherdepth	universal_DHSs	NA	NA	NA	NA	NA	NA	NCC
14000	-0.01023613820391091	NCC0031_higherdepth	universal_DHSs	NA	NA	NA	NA	NA	NA	NCC
14500	-0.00757930263401662	NCC0031_higherdepth	universal_DHSs	NA	NA	NA	NA	NA	NA	NCC
15000	-0.00470089692217805	NCC0031_higherdepth	universal_DHSs	NA	NA	NA	NA	NA	NA	NCC
15500	-0.00189797255549096	NCC0031_higherdepth	universal_DHSs	NA	NA	NA	NA	NA	NA	NCC
16000	5.833458882751133e-4	NCC0031_higherdepth	universal_DHSs	NA	NA	NA	NA	NA	NA	NCC
16500	0.00250395144720816	NCC0031_higherdepth	universal_DHSs	NA	NA	NA	NA	NA	NA	NCC
17000	0.00378883239905601	NCC0031_higherdepth	universal_DHSs	NA	NA	NA	NA	NA	NA	NCC
17500	0.00480448474904881	NCC0031_higherdepth	universal_DHSs	NA	NA	NA	NA	NA	NA	NCC
18000	0.00580737712752232	NCC0031_higherdepth	universal_DHSs	NA	NA	NA	NA	NA	NA	NCC
18500	0.00719716939345132	NCC0031_higherdepth	universal_DHSs	NA	NA	NA	NA	NA	NA	NCC
19000	0.0089564720987032	NCC0031_higherdepth	universal_DHSs	NA	NA	NA	NA	NA	NA	NCC
19500	0.01106811504061521	NCC0031_higherdepth	universal_DHSs	NA	NA	NA	NA	NA	NA	NCC
20000	0.01318676559626763	NCC0031_higherdepth	universal_DHSs	NA	NA	NA	NA	NA	NA	NCC
-20000	-0.00341204013548975	NCC0032_higherdepth	universal_DHSs	NA	NA	NA	NA	NA	NA	NCC
-19500	-0.00159329111978102	NCC0032_higherdepth	universal_DHSs	NA	NA	NA	NA	NA	NA	NCC
-19000	1.1758372754984046e-4	NCC0032_higherdepth	universal_DHSs	NA	NA	NA	NA	NA	NA	NCC
-18500	0.0015138226648365	NCC0032_higherdepth	universal_DHSs	NA	NA	NA	NA	NA	NA	NCC
-18000	0.00255677745283893	NCC0032_higherdepth	universal_DHSs	NA	NA	NA	NA	NA	NA	NCC
-17500	0.00334642604256712	NCC0032_higherdepth	universal_DHSs	NA	NA	NA	NA	NA	NA	NCC
-17000	0.00395741907559412	NCC0032_higherdepth	universal_DHSs	NA	NA	NA	NA	NA	NA	NCC
-16500	0.00435890461638679	NCC0032_higherdepth	universal_DHSs	NA	NA	NA	NA	NA	NA	NCC
-16000	0.00438007402031313	NCC0032_higherdepth	universal_DHSs	NA	NA	NA	NA	NA	NA	NCC
-15500	0.00364484866892895	NCC0032_higherdepth	universal_DHSs	NA	NA	NA	NA	NA	NA	NCC
-15000	0.00186088730814101	NCC0032_higherdepth	universal_DHSs	NA	NA	NA	NA	NA	NA	NCC
-14500	-8.539055939805826e-4	NCC0032_higherdepth	universal_DHSs	NA	NA	NA	NA	NA	NA	NCC
-14000	-0.00394336685015444	NCC0032_higherdepth	universal_DHSs	NA	NA	NA	NA	NA	NA	NCC
-13500	-0.00639780518917958	NCC0032_higherdepth	universal_DHSs	NA	NA	NA	NA	NA	NA	NCC
-13000	-0.00749641954582882	NCC0032_higherdepth	universal_DHSs	NA	NA	NA	NA	NA	NA	NCC
-12500	-0.00698802820760579	NCC0032_higherdepth	universal_DHSs	NA	NA	NA	NA	NA	NA	NCC
-12000	-0.00538447194069894	NCC0032_higherdepth	universal_DHSs	NA	NA	NA	NA	NA	NA	NCC
-11500	-0.00359864311406485	NCC0032_higherdepth	universal_DHSs	NA	NA	NA	NA	NA	NA	NCC
-11000	-0.00243700138467169	NCC0032_higherdepth	universal_DHSs	NA	NA	NA	NA	NA	NA	NCC
-10500	-0.00253074486314333	NCC0032_higherdepth	universal_DHSs	NA	NA	NA	NA	NA	NA	NCC
-10000	-0.00388907914330519	NCC0032_higherdepth	universal_DHSs	NA	NA	NA	NA	NA	NA	NCC
-9500	-0.00618194967148455	NCC0032_higherdepth	universal_DHSs	NA	NA	NA	NA	NA	NA	NCC
-9000	-0.00891585098817945	NCC0032_higherdepth	universal_DHSs	NA	NA	NA	NA	NA	NA	NCC
-8500	-0.01176154778005312	NCC0032_higherdepth	universal_DHSs	NA	NA	NA	NA	NA	NA	NCC
-8000	-0.01438366782706864	NCC0032_higherdepth	universal_DHSs	NA	NA	NA	NA	NA	NA	NCC
-7500	-0.01650930561240071	NCC0032_higherdepth	universal_DHSs	NA	NA	NA	NA	NA	NA	NCC
-7000	-0.01793482391240308	NCC0032_higherdepth	universal_DHSs	NA	NA	NA	NA	NA	NA	NCC
-6500	-0.01874560857443333	NCC0032_higherdepth	universal_DHSs	NA	NA	NA	NA	NA	NA	NCC
-6000	-0.01926111238007449	NCC0032_higherdepth	universal_DHSs	NA	NA	NA	NA	NA	NA	NCC
-5500	-0.01979068588838988	NCC0032_higherdepth	universal_DHSs	NA	NA	NA	NA	NA	NA	NCC
-5000	-0.0208988438774931	NCC0032_higherdepth	universal_DHSs	NA	NA	NA	NA	NA	NA	NCC
-4500	-0.02343090804983951	NCC0032_higherdepth	universal_DHSs	NA	NA	NA	NA	NA	NA	NCC
-4000	-0.02787666863881052	NCC0032_higherdepth	universal_DHSs	NA	NA	NA	NA	NA	NA	NCC
-3500	-0.03545425143954863	NCC0032_higherdepth	universal_DHSs	NA	NA	NA	NA	NA	NA	NCC
-3000	-0.04837832921897259	NCC0032_higherdepth	universal_DHSs	NA	NA	NA	NA	NA	NA	NCC
-2500	-0.0697343520067503	NCC0032_higherdepth	universal_DHSs	NA	NA	NA	NA	NA	NA	NCC
-2000	-0.1023619413428682	NCC0032_higherdepth	universal_DHSs	NA	NA	NA	NA	NA	NA	NCC
-1500	-0.14805928648959288	NCC0032_higherdepth	universal_DHSs	NA	NA	NA	NA	NA	NA	NCC
-1000	-0.2048525368472856	NCC0032_higherdepth	universal_DHSs	NA	NA	NA	NA	NA	NA	NCC
-500	-0.26645480134931193	NCC0032_higherdepth	universal_DHSs	NA	NA	NA	NA	NA	NA	NCC
-68	-0.3227947963817048	NCC0032_higherdepth	universal_DHSs	NA	NA	NA	NA	NA	NA	NCC
-49	-0.3626199486688951	NCC0032_higherdepth	universal_DHSs	NA	NA	NA	NA	NA	NA	NCC
0	-0.3772958149487421	NCC0032_higherdepth	universal_DHSs	NA	NA	NA	NA	NA	NA	NCC
49	-0.3637403078187446	NCC0032_higherdepth	universal_DHSs	NA	NA	NA	NA	NA	NA	NCC
68	-0.32538078441826934	NCC0032_higherdepth	universal_DHSs	NA	NA	NA	NA	NA	NA	NCC
500	-0.2709159848982054	NCC0032_higherdepth	universal_DHSs	NA	NA	NA	NA	NA	NA	NCC
1000	-0.2109860701986443	NCC0032_higherdepth	universal_DHSs	NA	NA	NA	NA	NA	NA	NCC
1500	-0.1551280596580858	NCC0032_higherdepth	universal_DHSs	NA	NA	NA	NA	NA	NA	NCC
2000	-0.10957841674040458	NCC0032_higherdepth	universal_DHSs	NA	NA	NA	NA	NA	NA	NCC
2500	-0.07648145536236271	NCC0032_higherdepth	universal_DHSs	NA	NA	NA	NA	NA	NA	NCC
3000	-0.05485234946495424	NCC0032_higherdepth	universal_DHSs	NA	NA	NA	NA	NA	NA	NCC
3500	-0.04243824612993838	NCC0032_higherdepth	universal_DHSs	NA	NA	NA	NA	NA	NA	NCC
4000	-0.03575986715546837	NCC0032_higherdepth	universal_DHSs	NA	NA	NA	NA	NA	NA	NCC
4500	-0.03172004008090382	NCC0032_higherdepth	universal_DHSs	NA	NA	NA	NA	NA	NA	NCC
5000	-0.0279446036443938	NCC0032_higherdepth	universal_DHSs	NA	NA	NA	NA	NA	NA	NCC
5500	-0.02342406884023721	NCC0032_higherdepth	universal_DHSs	NA	NA	NA	NA	NA	NA	NCC
6000	-0.01761430119414573	NCC0032_higherdepth	universal_DHSs	NA	NA	NA	NA	NA	NA	NCC
6500	-0.01137126943402066	NCC0032_higherdepth	universal_DHSs	NA	NA	NA	NA	NA	NA	NCC
7000	-0.00594443369898077	NCC0032_higherdepth	universal_DHSs	NA	NA	NA	NA	NA	NA	NCC
7500	-0.00262054434910607	NCC0032_higherdepth	universal_DHSs	NA	NA	NA	NA	NA	NA	NCC
8000	-0.00207170452646471	NCC0032_higherdepth	universal_DHSs	NA	NA	NA	NA	NA	NA	NCC
8500	-0.0041805336982195	NCC0032_higherdepth	universal_DHSs	NA	NA	NA	NA	NA	NA	NCC
9000	-0.00824061487155537	NCC0032_higherdepth	universal_DHSs	NA	NA	NA	NA	NA	NA	NCC
9500	-0.0130698050939832	NCC0032_higherdepth	universal_DHSs	NA	NA	NA	NA	NA	NA	NCC
10000	-0.01737501501650086	NCC0032_higherdepth	universal_DHSs	NA	NA	NA	NA	NA	NA	NCC
10500	-0.02013025935625834	NCC0032_higherdepth	universal_DHSs	NA	NA	NA	NA	NA	NA	NCC
11000	-0.02081085105884013	NCC0032_higherdepth	universal_DHSs	NA	NA	NA	NA	NA	NA	NCC
11500	-0.01935126838629432	NCC0032_higherdepth	universal_DHSs	NA	NA	NA	NA	NA	NA	NCC
12000	-0.01606291182015668	NCC0032_higherdepth	universal_DHSs	NA	NA	NA	NA	NA	NA	NCC
12500	-0.01150540218157974	NCC0032_higherdepth	universal_DHSs	NA	NA	NA	NA	NA	NA	NCC
13000	-0.00627216536201245	NCC0032_higherdepth	universal_DHSs	NA	NA	NA	NA	NA	NA	NCC
13500	-0.00121540730869359	NCC0032_higherdepth	universal_DHSs	NA	NA	NA	NA	NA	NA	NCC
14000	0.00311405722533962	NCC0032_higherdepth	universal_DHSs	NA	NA	NA	NA	NA	NA	NCC
14500	0.00619256711506371	NCC0032_higherdepth	universal_DHSs	NA	NA	NA	NA	NA	NA	NCC
15000	0.00785675364859345	NCC0032_higherdepth	universal_DHSs	NA	NA	NA	NA	NA	NA	NCC
15500	0.00798881463099297	NCC0032_higherdepth	universal_DHSs	NA	NA	NA	NA	NA	NA	NCC
16000	0.00686406558229008	NCC0032_higherdepth	universal_DHSs	NA	NA	NA	NA	NA	NA	NCC
16500	0.00477778412344792	NCC0032_higherdepth	universal_DHSs	NA	NA	NA	NA	NA	NA	NCC
17000	0.00211429409489279	NCC0032_higherdepth	universal_DHSs	NA	NA	NA	NA	NA	NA	NCC
17500	-7.693652615011876e-4	NCC0032_higherdepth	universal_DHSs	NA	NA	NA	NA	NA	NA	NCC
18000	-0.00354378463713973	NCC0032_higherdepth	universal_DHSs	NA	NA	NA	NA	NA	NA	NCC
18500	-0.0059169285991175	NCC0032_higherdepth	universal_DHSs	NA	NA	NA	NA	NA	NA	NCC
19000	-0.00774688666503662	NCC0032_higherdepth	universal_DHSs	NA	NA	NA	NA	NA	NA	NCC
19500	-0.00904473013088859	NCC0032_higherdepth	universal_DHSs	NA	NA	NA	NA	NA	NA	NCC
20000	-0.00995313112310835	NCC0032_higherdepth	universal_DHSs	NA	NA	NA	NA	NA	NA	NCC
-20000	0.02084657099918791	NCC0033_higherdepth	universal_DHSs	NA	NA	NA	NA	NA	NA	NCC
-19500	0.01725115273293277	NCC0033_higherdepth	universal_DHSs	NA	NA	NA	NA	NA	NA	NCC
-19000	0.01304817094128129	NCC0033_higherdepth	universal_DHSs	NA	NA	NA	NA	NA	NA	NCC
-18500	0.00839610722579952	NCC0033_higherdepth	universal_DHSs	NA	NA	NA	NA	NA	NA	NCC
-18000	0.00363358611356266	NCC0033_higherdepth	universal_DHSs	NA	NA	NA	NA	NA	NA	NCC
-17500	-9.334080692164404e-4	NCC0033_higherdepth	universal_DHSs	NA	NA	NA	NA	NA	NA	NCC
-17000	-0.00499356354421333	NCC0033_higherdepth	universal_DHSs	NA	NA	NA	NA	NA	NA	NCC
-16500	-0.0084603092095973	NCC0033_higherdepth	universal_DHSs	NA	NA	NA	NA	NA	NA	NCC
-16000	-0.01134635056511353	NCC0033_higherdepth	universal_DHSs	NA	NA	NA	NA	NA	NA	NCC
-15500	-0.0136656115846194	NCC0033_higherdepth	universal_DHSs	NA	NA	NA	NA	NA	NA	NCC
-15000	-0.01543577190880292	NCC0033_higherdepth	universal_DHSs	NA	NA	NA	NA	NA	NA	NCC
-14500	-0.01649859223588658	NCC0033_higherdepth	universal_DHSs	NA	NA	NA	NA	NA	NA	NCC
-14000	-0.01678802190358632	NCC0033_higherdepth	universal_DHSs	NA	NA	NA	NA	NA	NA	NCC
-13500	-0.01635217854867402	NCC0033_higherdepth	universal_DHSs	NA	NA	NA	NA	NA	NA	NCC
-13000	-0.01540778731086377	NCC0033_higherdepth	universal_DHSs	NA	NA	NA	NA	NA	NA	NCC
-12500	-0.01448923964705294	NCC0033_higherdepth	universal_DHSs	NA	NA	NA	NA	NA	NA	NCC
-12000	-0.01405362223204273	NCC0033_higherdepth	universal_DHSs	NA	NA	NA	NA	NA	NA	NCC
-11500	-0.01426002038880401	NCC0033_higherdepth	universal_DHSs	NA	NA	NA	NA	NA	NA	NCC
-11000	-0.01478330793357527	NCC0033_higherdepth	universal_DHSs	NA	NA	NA	NA	NA	NA	NCC
-10500	-0.01529522480855689	NCC0033_higherdepth	universal_DHSs	NA	NA	NA	NA	NA	NA	NCC
-10000	-0.01545876352085541	NCC0033_higherdepth	universal_DHSs	NA	NA	NA	NA	NA	NA	NCC
-9500	-0.01522847628217982	NCC0033_higherdepth	universal_DHSs	NA	NA	NA	NA	NA	NA	NCC
-9000	-0.01515284130779697	NCC0033_higherdepth	universal_DHSs	NA	NA	NA	NA	NA	NA	NCC
-8500	-0.01608460267577059	NCC0033_higherdepth	universal_DHSs	NA	NA	NA	NA	NA	NA	NCC
-8000	-0.01862916471911396	NCC0033_higherdepth	universal_DHSs	NA	NA	NA	NA	NA	NA	NCC
-7500	-0.02301894367005622	NCC0033_higherdepth	universal_DHSs	NA	NA	NA	NA	NA	NA	NCC
-7000	-0.02883788104164776	NCC0033_higherdepth	universal_DHSs	NA	NA	NA	NA	NA	NA	NCC
-6500	-0.03539009521541605	NCC0033_higherdepth	universal_DHSs	NA	NA	NA	NA	NA	NA	NCC
-6000	-0.04181970029808599	NCC0033_higherdepth	universal_DHSs	NA	NA	NA	NA	NA	NA	NCC
-5500	-0.0473161876936438	NCC0033_higherdepth	universal_DHSs	NA	NA	NA	NA	NA	NA	NCC
-5000	-0.05144410166416152	NCC0033_higherdepth	universal_DHSs	NA	NA	NA	NA	NA	NA	NCC
-4500	-0.05476462905182724	NCC0033_higherdepth	universal_DHSs	NA	NA	NA	NA	NA	NA	NCC
-4000	-0.05802535408414152	NCC0033_higherdepth	universal_DHSs	NA	NA	NA	NA	NA	NA	NCC
-3500	-0.06323052827040981	NCC0033_higherdepth	universal_DHSs	NA	NA	NA	NA	NA	NA	NCC
-3000	-0.07344787255251754	NCC0033_higherdepth	universal_DHSs	NA	NA	NA	NA	NA	NA	NCC
-2500	-0.09262854259552092	NCC0033_higherdepth	universal_DHSs	NA	NA	NA	NA	NA	NA	NCC
-2000	-0.12408624379534768	NCC0033_higherdepth	universal_DHSs	NA	NA	NA	NA	NA	NA	NCC
-1500	-0.16985601570165493	NCC0033_higherdepth	universal_DHSs	NA	NA	NA	NA	NA	NA	NCC
-1000	-0.2280098525160133	NCC0033_higherdepth	universal_DHSs	NA	NA	NA	NA	NA	NA	NCC
-500	-0.2921069139611097	NCC0033_higherdepth	universal_DHSs	NA	NA	NA	NA	NA	NA	NCC
-68	-0.3517050356030861	NCC0033_higherdepth	universal_DHSs	NA	NA	NA	NA	NA	NA	NCC
-49	-0.3949416775808046	NCC0033_higherdepth	universal_DHSs	NA	NA	NA	NA	NA	NA	NCC
0	-0.4124011208270999	NCC0033_higherdepth	universal_DHSs	NA	NA	NA	NA	NA	NA	NCC
49	-0.40043015176374114	NCC0033_higherdepth	universal_DHSs	NA	NA	NA	NA	NA	NA	NCC
68	-0.362360386694865	NCC0033_higherdepth	universal_DHSs	NA	NA	NA	NA	NA	NA	NCC
500	-0.30725066827689607	NCC0033_higherdepth	universal_DHSs	NA	NA	NA	NA	NA	NA	NCC
1000	-0.24645557627496611	NCC0033_higherdepth	universal_DHSs	NA	NA	NA	NA	NA	NA	NCC
1500	-0.1901723219363167	NCC0033_higherdepth	universal_DHSs	NA	NA	NA	NA	NA	NA	NCC
2000	-0.1445517252044516	NCC0033_higherdepth	universal_DHSs	NA	NA	NA	NA	NA	NA	NCC
2500	-0.111343822963618	NCC0033_higherdepth	universal_DHSs	NA	NA	NA	NA	NA	NA	NCC
3000	-0.08884971544574566	NCC0033_higherdepth	universal_DHSs	NA	NA	NA	NA	NA	NA	NCC
3500	-0.07438205494151341	NCC0033_higherdepth	universal_DHSs	NA	NA	NA	NA	NA	NA	NCC
4000	-0.0648388861541825	NCC0033_higherdepth	universal_DHSs	NA	NA	NA	NA	NA	NA	NCC
4500	-0.0580255093975072	NCC0033_higherdepth	universal_DHSs	NA	NA	NA	NA	NA	NA	NCC
5000	-0.05272032051917628	NCC0033_higherdepth	universal_DHSs	NA	NA	NA	NA	NA	NA	NCC
5500	-0.04850567817190365	NCC0033_higherdepth	universal_DHSs	NA	NA	NA	NA	NA	NA	NCC
6000	-0.04446431529403173	NCC0033_higherdepth	universal_DHSs	NA	NA	NA	NA	NA	NA	NCC
6500	-0.04039960915296749	NCC0033_higherdepth	universal_DHSs	NA	NA	NA	NA	NA	NA	NCC
7000	-0.03620439938678795	NCC0033_higherdepth	universal_DHSs	NA	NA	NA	NA	NA	NA	NCC
7500	-0.03208161099344468	NCC0033_higherdepth	universal_DHSs	NA	NA	NA	NA	NA	NA	NCC
8000	-0.02833676814290568	NCC0033_higherdepth	universal_DHSs	NA	NA	NA	NA	NA	NA	NCC
8500	-0.02531780295225385	NCC0033_higherdepth	universal_DHSs	NA	NA	NA	NA	NA	NA	NCC
9000	-0.02296457516145645	NCC0033_higherdepth	universal_DHSs	NA	NA	NA	NA	NA	NA	NCC
9500	-0.021164488825963432	NCC0033_higherdepth	universal_DHSs	NA	NA	NA	NA	NA	NA	NCC
10000	-0.01934601694468129	NCC0033_higherdepth	universal_DHSs	NA	NA	NA	NA	NA	NA	NCC
10500	-0.01711212995209947	NCC0033_higherdepth	universal_DHSs	NA	NA	NA	NA	NA	NA	NCC
11000	-0.01421122576601481	NCC0033_higherdepth	universal_DHSs	NA	NA	NA	NA	NA	NA	NCC
11500	-0.01071157172232222	NCC0033_higherdepth	universal_DHSs	NA	NA	NA	NA	NA	NA	NCC
12000	-0.00676788528556918	NCC0033_higherdepth	universal_DHSs	NA	NA	NA	NA	NA	NA	NCC
12500	-0.0027712498983573	NCC0033_higherdepth	universal_DHSs	NA	NA	NA	NA	NA	NA	NCC
13000	6.577041536439749e-4	NCC0033_higherdepth	universal_DHSs	NA	NA	NA	NA	NA	NA	NCC
13500	0.00281145844737733	NCC0033_higherdepth	universal_DHSs	NA	NA	NA	NA	NA	NA	NCC
14000	0.00317220018006083	NCC0033_higherdepth	universal_DHSs	NA	NA	NA	NA	NA	NA	NCC
14500	0.0018678659783001	NCC0033_higherdepth	universal_DHSs	NA	NA	NA	NA	NA	NA	NCC
15000	-4.867446796002296e-4	NCC0033_higherdepth	universal_DHSs	NA	NA	NA	NA	NA	NA	NCC
15500	-0.00301649425163255	NCC0033_higherdepth	universal_DHSs	NA	NA	NA	NA	NA	NA	NCC
16000	-0.00467944346362694	NCC0033_higherdepth	universal_DHSs	NA	NA	NA	NA	NA	NA	NCC
16500	-0.00516056083115456	NCC0033_higherdepth	universal_DHSs	NA	NA	NA	NA	NA	NA	NCC
17000	-0.00475409631060227	NCC0033_higherdepth	universal_DHSs	NA	NA	NA	NA	NA	NA	NCC
17500	-0.00425077799160612	NCC0033_higherdepth	universal_DHSs	NA	NA	NA	NA	NA	NA	NCC
18000	-0.00438033088979733	NCC0033_higherdepth	universal_DHSs	NA	NA	NA	NA	NA	NA	NCC
18500	-0.00564209526258901	NCC0033_higherdepth	universal_DHSs	NA	NA	NA	NA	NA	NA	NCC
19000	-0.00788435039727271	NCC0033_higherdepth	universal_DHSs	NA	NA	NA	NA	NA	NA	NCC
19500	-0.0110028533825566	NCC0033_higherdepth	universal_DHSs	NA	NA	NA	NA	NA	NA	NCC
20000	-0.01457128610320606	NCC0033_higherdepth	universal_DHSs	NA	NA	NA	NA	NA	NA	NCC
-20000	0.02230467000120413	NCC0034_higherdepth	universal_DHSs	NA	NA	NA	NA	NA	NA	NCC
-19500	0.02439443598391288	NCC0034_higherdepth	universal_DHSs	NA	NA	NA	NA	NA	NA	NCC
-19000	0.02577336293717945	NCC0034_higherdepth	universal_DHSs	NA	NA	NA	NA	NA	NA	NCC
-18500	0.02590105945706116	NCC0034_higherdepth	universal_DHSs	NA	NA	NA	NA	NA	NA	NCC
-18000	0.02436608714410855	NCC0034_higherdepth	universal_DHSs	NA	NA	NA	NA	NA	NA	NCC
-17500	0.02096840036071877	NCC0034_higherdepth	universal_DHSs	NA	NA	NA	NA	NA	NA	NCC
-17000	0.01603720503929313	NCC0034_higherdepth	universal_DHSs	NA	NA	NA	NA	NA	NA	NCC
-16500	0.01015460501365542	NCC0034_higherdepth	universal_DHSs	NA	NA	NA	NA	NA	NA	NCC
-16000	0.00428641790073565	NCC0034_higherdepth	universal_DHSs	NA	NA	NA	NA	NA	NA	NCC
-15500	-6.778749126736664e-4	NCC0034_higherdepth	universal_DHSs	NA	NA	NA	NA	NA	NA	NCC
-15000	-0.00422925187830181	NCC0034_higherdepth	universal_DHSs	NA	NA	NA	NA	NA	NA	NCC
-14500	-0.00618857212453571	NCC0034_higherdepth	universal_DHSs	NA	NA	NA	NA	NA	NA	NCC
-14000	-0.00689325884625329	NCC0034_higherdepth	universal_DHSs	NA	NA	NA	NA	NA	NA	NCC
-13500	-0.00667996689491166	NCC0034_higherdepth	universal_DHSs	NA	NA	NA	NA	NA	NA	NCC
-13000	-0.00622481137716904	NCC0034_higherdepth	universal_DHSs	NA	NA	NA	NA	NA	NA	NCC
-12500	-0.006103736267917	NCC0034_higherdepth	universal_DHSs	NA	NA	NA	NA	NA	NA	NCC
-12000	-0.00678204857495674	NCC0034_higherdepth	universal_DHSs	NA	NA	NA	NA	NA	NA	NCC
-11500	-0.00848724266757982	NCC0034_higherdepth	universal_DHSs	NA	NA	NA	NA	NA	NA	NCC
-11000	-0.01127001980740776	NCC0034_higherdepth	universal_DHSs	NA	NA	NA	NA	NA	NA	NCC
-10500	-0.01488329157959129	NCC0034_higherdepth	universal_DHSs	NA	NA	NA	NA	NA	NA	NCC
-10000	-0.01892525267589982	NCC0034_higherdepth	universal_DHSs	NA	NA	NA	NA	NA	NA	NCC
-9500	-0.02299853273927364	NCC0034_higherdepth	universal_DHSs	NA	NA	NA	NA	NA	NA	NCC
-9000	-0.0265638003676591	NCC0034_higherdepth	universal_DHSs	NA	NA	NA	NA	NA	NA	NCC
-8500	-0.02951989016826185	NCC0034_higherdepth	universal_DHSs	NA	NA	NA	NA	NA	NA	NCC
-8000	-0.03175052115470385	NCC0034_higherdepth	universal_DHSs	NA	NA	NA	NA	NA	NA	NCC
-7500	-0.03355829778131015	NCC0034_higherdepth	universal_DHSs	NA	NA	NA	NA	NA	NA	NCC
-7000	-0.0351100355339474	NCC0034_higherdepth	universal_DHSs	NA	NA	NA	NA	NA	NA	NCC
-6500	-0.03681912750808272	NCC0034_higherdepth	universal_DHSs	NA	NA	NA	NA	NA	NA	NCC
-6000	-0.03884147458541807	NCC0034_higherdepth	universal_DHSs	NA	NA	NA	NA	NA	NA	NCC
-5500	-0.04105666863378739	NCC0034_higherdepth	universal_DHSs	NA	NA	NA	NA	NA	NA	NCC
-5000	-0.04371849763413177	NCC0034_higherdepth	universal_DHSs	NA	NA	NA	NA	NA	NA	NCC
-4500	-0.0475153284060683	NCC0034_higherdepth	universal_DHSs	NA	NA	NA	NA	NA	NA	NCC
-4000	-0.05318477727623795	NCC0034_higherdepth	universal_DHSs	NA	NA	NA	NA	NA	NA	NCC
-3500	-0.06224255894976883	NCC0034_higherdepth	universal_DHSs	NA	NA	NA	NA	NA	NA	NCC
-3000	-0.07710598854882186	NCC0034_higherdepth	universal_DHSs	NA	NA	NA	NA	NA	NA	NCC
-2500	-0.10091582439818164	NCC0034_higherdepth	universal_DHSs	NA	NA	NA	NA	NA	NA	NCC
-2000	-0.13636540804315542	NCC0034_higherdepth	universal_DHSs	NA	NA	NA	NA	NA	NA	NCC
-1500	-0.1849517605530308	NCC0034_higherdepth	universal_DHSs	NA	NA	NA	NA	NA	NA	NCC
-1000	-0.2447928158845365	NCC0034_higherdepth	universal_DHSs	NA	NA	NA	NA	NA	NA	NCC
-500	-0.3094744834846601	NCC0034_higherdepth	universal_DHSs	NA	NA	NA	NA	NA	NA	NCC
-68	-0.3682611687197319	NCC0034_higherdepth	universal_DHSs	NA	NA	NA	NA	NA	NA	NCC
-49	-0.4093018237241641	NCC0034_higherdepth	universal_DHSs	NA	NA	NA	NA	NA	NA	NCC
0	-0.4229155498176436	NCC0034_higherdepth	universal_DHSs	NA	NA	NA	NA	NA	NA	NCC
49	-0.4056091323469684	NCC0034_higherdepth	universal_DHSs	NA	NA	NA	NA	NA	NA	NCC
68	-0.3607888407326258	NCC0034_higherdepth	universal_DHSs	NA	NA	NA	NA	NA	NA	NCC
500	-0.29797740233006287	NCC0034_higherdepth	universal_DHSs	NA	NA	NA	NA	NA	NA	NCC
1000	-0.22897549098879488	NCC0034_higherdepth	universal_DHSs	NA	NA	NA	NA	NA	NA	NCC
1500	-0.16449977719262063	NCC0034_higherdepth	universal_DHSs	NA	NA	NA	NA	NA	NA	NCC
2000	-0.11165981197635826	NCC0034_higherdepth	universal_DHSs	NA	NA	NA	NA	NA	NA	NCC
2500	-0.0731653444117446	NCC0034_higherdepth	universal_DHSs	NA	NA	NA	NA	NA	NA	NCC
3000	-0.04833924303615324	NCC0034_higherdepth	universal_DHSs	NA	NA	NA	NA	NA	NA	NCC
3500	-0.03489372166463594	NCC0034_higherdepth	universal_DHSs	NA	NA	NA	NA	NA	NA	NCC
4000	-0.02932911343664969	NCC0034_higherdepth	universal_DHSs	NA	NA	NA	NA	NA	NA	NCC
4500	-0.0283004632321079	NCC0034_higherdepth	universal_DHSs	NA	NA	NA	NA	NA	NA	NCC
5000	-0.02895826987509203	NCC0034_higherdepth	universal_DHSs	NA	NA	NA	NA	NA	NA	NCC
5500	-0.02974951726939042	NCC0034_higherdepth	universal_DHSs	NA	NA	NA	NA	NA	NA	NCC
6000	-0.02959881290861051	NCC0034_higherdepth	universal_DHSs	NA	NA	NA	NA	NA	NA	NCC
6500	-0.02870135996753411	NCC0034_higherdepth	universal_DHSs	NA	NA	NA	NA	NA	NA	NCC
7000	-0.02768655601164375	NCC0034_higherdepth	universal_DHSs	NA	NA	NA	NA	NA	NA	NCC
7500	-0.02717425661392955	NCC0034_higherdepth	universal_DHSs	NA	NA	NA	NA	NA	NA	NCC
8000	-0.02726358390077402	NCC0034_higherdepth	universal_DHSs	NA	NA	NA	NA	NA	NA	NCC
8500	-0.02760535447379038	NCC0034_higherdepth	universal_DHSs	NA	NA	NA	NA	NA	NA	NCC
9000	-0.02761042446844646	NCC0034_higherdepth	universal_DHSs	NA	NA	NA	NA	NA	NA	NCC
9500	-0.0269578038765869	NCC0034_higherdepth	universal_DHSs	NA	NA	NA	NA	NA	NA	NCC
10000	-0.02556398247980711	NCC0034_higherdepth	universal_DHSs	NA	NA	NA	NA	NA	NA	NCC
10500	-0.02385084230389353	NCC0034_higherdepth	universal_DHSs	NA	NA	NA	NA	NA	NA	NCC
11000	-0.02229210825172713	NCC0034_higherdepth	universal_DHSs	NA	NA	NA	NA	NA	NA	NCC
11500	-0.02122409338792915	NCC0034_higherdepth	universal_DHSs	NA	NA	NA	NA	NA	NA	NCC
12000	-0.02064546909350468	NCC0034_higherdepth	universal_DHSs	NA	NA	NA	NA	NA	NA	NCC
12500	-0.02029542905503455	NCC0034_higherdepth	universal_DHSs	NA	NA	NA	NA	NA	NA	NCC
13000	-0.01990305417156221	NCC0034_higherdepth	universal_DHSs	NA	NA	NA	NA	NA	NA	NCC
13500	-0.01918108589739797	NCC0034_higherdepth	universal_DHSs	NA	NA	NA	NA	NA	NA	NCC
14000	-0.01801220220893303	NCC0034_higherdepth	universal_DHSs	NA	NA	NA	NA	NA	NA	NCC
14500	-0.01651297434753967	NCC0034_higherdepth	universal_DHSs	NA	NA	NA	NA	NA	NA	NCC
15000	-0.01464610319718159	NCC0034_higherdepth	universal_DHSs	NA	NA	NA	NA	NA	NA	NCC
15500	-0.01251810897044273	NCC0034_higherdepth	universal_DHSs	NA	NA	NA	NA	NA	NA	NCC
16000	-0.01004848535086614	NCC0034_higherdepth	universal_DHSs	NA	NA	NA	NA	NA	NA	NCC
16500	-0.00731598404555248	NCC0034_higherdepth	universal_DHSs	NA	NA	NA	NA	NA	NA	NCC
17000	-0.00450671700307158	NCC0034_higherdepth	universal_DHSs	NA	NA	NA	NA	NA	NA	NCC
17500	-0.00192319286722583	NCC0034_higherdepth	universal_DHSs	NA	NA	NA	NA	NA	NA	NCC
18000	3.275294449936763e-5	NCC0034_higherdepth	universal_DHSs	NA	NA	NA	NA	NA	NA	NCC
18500	0.00105622471671046	NCC0034_higherdepth	universal_DHSs	NA	NA	NA	NA	NA	NA	NCC
19000	0.00100973018229283	NCC0034_higherdepth	universal_DHSs	NA	NA	NA	NA	NA	NA	NCC
19500	-5.9623746849272145e-5	NCC0034_higherdepth	universal_DHSs	NA	NA	NA	NA	NA	NA	NCC
20000	-0.00199021959061944	NCC0034_higherdepth	universal_DHSs	NA	NA	NA	NA	NA	NA	NCC
-20000	-3.4926943393892465e-4	NCC0080_D3_higherdepth	universal_DHSs	NA	NA	NA	NA	NA	NA	NCC
-19500	0.00253049919810448	NCC0080_D3_higherdepth	universal_DHSs	NA	NA	NA	NA	NA	NA	NCC
-19000	0.00547509010519394	NCC0080_D3_higherdepth	universal_DHSs	NA	NA	NA	NA	NA	NA	NCC
-18500	0.00820598672004753	NCC0080_D3_higherdepth	universal_DHSs	NA	NA	NA	NA	NA	NA	NCC
-18000	0.01043702899369051	NCC0080_D3_higherdepth	universal_DHSs	NA	NA	NA	NA	NA	NA	NCC
-17500	0.01187437429171135	NCC0080_D3_higherdepth	universal_DHSs	NA	NA	NA	NA	NA	NA	NCC
-17000	0.01227314830625516	NCC0080_D3_higherdepth	universal_DHSs	NA	NA	NA	NA	NA	NA	NCC
-16500	0.01147020080259101	NCC0080_D3_higherdepth	universal_DHSs	NA	NA	NA	NA	NA	NA	NCC
-16000	0.00944067518628177	NCC0080_D3_higherdepth	universal_DHSs	NA	NA	NA	NA	NA	NA	NCC
-15500	0.00636745778196273	NCC0080_D3_higherdepth	universal_DHSs	NA	NA	NA	NA	NA	NA	NCC
-15000	0.00271342584798846	NCC0080_D3_higherdepth	universal_DHSs	NA	NA	NA	NA	NA	NA	NCC
-14500	-0.00101547840123391	NCC0080_D3_higherdepth	universal_DHSs	NA	NA	NA	NA	NA	NA	NCC
-14000	-0.00422592648621189	NCC0080_D3_higherdepth	universal_DHSs	NA	NA	NA	NA	NA	NA	NCC
-13500	-0.00630583464488074	NCC0080_D3_higherdepth	universal_DHSs	NA	NA	NA	NA	NA	NA	NCC
-13000	-0.00721981563482075	NCC0080_D3_higherdepth	universal_DHSs	NA	NA	NA	NA	NA	NA	NCC
-12500	-0.0070994493065267	NCC0080_D3_higherdepth	universal_DHSs	NA	NA	NA	NA	NA	NA	NCC
-12000	-0.0065652527527724	NCC0080_D3_higherdepth	universal_DHSs	NA	NA	NA	NA	NA	NA	NCC
-11500	-0.00609766431191409	NCC0080_D3_higherdepth	universal_DHSs	NA	NA	NA	NA	NA	NA	NCC
-11000	-0.00603836919227479	NCC0080_D3_higherdepth	universal_DHSs	NA	NA	NA	NA	NA	NA	NCC
-10500	-0.00637330265557149	NCC0080_D3_higherdepth	universal_DHSs	NA	NA	NA	NA	NA	NA	NCC
-10000	-0.00695772717060551	NCC0080_D3_higherdepth	universal_DHSs	NA	NA	NA	NA	NA	NA	NCC
-9500	-0.00770439133182991	NCC0080_D3_higherdepth	universal_DHSs	NA	NA	NA	NA	NA	NA	NCC
-9000	-0.00847881330165002	NCC0080_D3_higherdepth	universal_DHSs	NA	NA	NA	NA	NA	NA	NCC
-8500	-0.00933784040865356	NCC0080_D3_higherdepth	universal_DHSs	NA	NA	NA	NA	NA	NA	NCC
-8000	-0.01041935718810626	NCC0080_D3_higherdepth	universal_DHSs	NA	NA	NA	NA	NA	NA	NCC
-7500	-0.01157850068839948	NCC0080_D3_higherdepth	universal_DHSs	NA	NA	NA	NA	NA	NA	NCC
-7000	-0.01273561676159771	NCC0080_D3_higherdepth	universal_DHSs	NA	NA	NA	NA	NA	NA	NCC
-6500	-0.01395084066438571	NCC0080_D3_higherdepth	universal_DHSs	NA	NA	NA	NA	NA	NA	NCC
-6000	-0.01549265639679088	NCC0080_D3_higherdepth	universal_DHSs	NA	NA	NA	NA	NA	NA	NCC
-5500	-0.01778796496748672	NCC0080_D3_higherdepth	universal_DHSs	NA	NA	NA	NA	NA	NA	NCC
-5000	-0.02134249150861661	NCC0080_D3_higherdepth	universal_DHSs	NA	NA	NA	NA	NA	NA	NCC
-4500	-0.02687581620395374	NCC0080_D3_higherdepth	universal_DHSs	NA	NA	NA	NA	NA	NA	NCC
-4000	-0.03471736557243986	NCC0080_D3_higherdepth	universal_DHSs	NA	NA	NA	NA	NA	NA	NCC
-3500	-0.04520472683563617	NCC0080_D3_higherdepth	universal_DHSs	NA	NA	NA	NA	NA	NA	NCC
-3000	-0.05914543776611895	NCC0080_D3_higherdepth	universal_DHSs	NA	NA	NA	NA	NA	NA	NCC
-2500	-0.0775983950293653	NCC0080_D3_higherdepth	universal_DHSs	NA	NA	NA	NA	NA	NA	NCC
-2000	-0.10166050408354242	NCC0080_D3_higherdepth	universal_DHSs	NA	NA	NA	NA	NA	NA	NCC
-1500	-0.13201997284165118	NCC0080_D3_higherdepth	universal_DHSs	NA	NA	NA	NA	NA	NA	NCC
-1000	-0.1678180779308738	NCC0080_D3_higherdepth	universal_DHSs	NA	NA	NA	NA	NA	NA	NCC
-500	-0.20573434860059947	NCC0080_D3_higherdepth	universal_DHSs	NA	NA	NA	NA	NA	NA	NCC
-68	-0.24019514395775288	NCC0080_D3_higherdepth	universal_DHSs	NA	NA	NA	NA	NA	NA	NCC
-49	-0.264558440719451	NCC0080_D3_higherdepth	universal_DHSs	NA	NA	NA	NA	NA	NA	NCC
0	-0.2732686228439923	NCC0080_D3_higherdepth	universal_DHSs	NA	NA	NA	NA	NA	NA	NCC
49	-0.26368742512402604	NCC0080_D3_higherdepth	universal_DHSs	NA	NA	NA	NA	NA	NA	NCC
68	-0.2375223340161431	NCC0080_D3_higherdepth	universal_DHSs	NA	NA	NA	NA	NA	NA	NCC
500	-0.19973303562157285	NCC0080_D3_higherdepth	universal_DHSs	NA	NA	NA	NA	NA	NA	NCC
1000	-0.15706731346458375	NCC0080_D3_higherdepth	universal_DHSs	NA	NA	NA	NA	NA	NA	NCC
1500	-0.115965415259433	NCC0080_D3_higherdepth	universal_DHSs	NA	NA	NA	NA	NA	NA	NCC
2000	-0.08084974627026617	NCC0080_D3_higherdepth	universal_DHSs	NA	NA	NA	NA	NA	NA	NCC
2500	-0.0536179648734713	NCC0080_D3_higherdepth	universal_DHSs	NA	NA	NA	NA	NA	NA	NCC
3000	-0.0342678609831316	NCC0080_D3_higherdepth	universal_DHSs	NA	NA	NA	NA	NA	NA	NCC
3500	-0.02191723065547719	NCC0080_D3_higherdepth	universal_DHSs	NA	NA	NA	NA	NA	NA	NCC
4000	-0.01495642811213002	NCC0080_D3_higherdepth	universal_DHSs	NA	NA	NA	NA	NA	NA	NCC
4500	-0.01169905911775046	NCC0080_D3_higherdepth	universal_DHSs	NA	NA	NA	NA	NA	NA	NCC
5000	-0.01045076897134018	NCC0080_D3_higherdepth	universal_DHSs	NA	NA	NA	NA	NA	NA	NCC
5500	-0.00985182196840427	NCC0080_D3_higherdepth	universal_DHSs	NA	NA	NA	NA	NA	NA	NCC
6000	-0.0085873917869289	NCC0080_D3_higherdepth	universal_DHSs	NA	NA	NA	NA	NA	NA	NCC
6500	-0.00624743019897682	NCC0080_D3_higherdepth	universal_DHSs	NA	NA	NA	NA	NA	NA	NCC
7000	-0.00332694873521528	NCC0080_D3_higherdepth	universal_DHSs	NA	NA	NA	NA	NA	NA	NCC
7500	-5.935386520371284e-4	NCC0080_D3_higherdepth	universal_DHSs	NA	NA	NA	NA	NA	NA	NCC
8000	0.00101117593956415	NCC0080_D3_higherdepth	universal_DHSs	NA	NA	NA	NA	NA	NA	NCC
8500	0.00115479568360662	NCC0080_D3_higherdepth	universal_DHSs	NA	NA	NA	NA	NA	NA	NCC
9000	1.4604748687292322e-4	NCC0080_D3_higherdepth	universal_DHSs	NA	NA	NA	NA	NA	NA	NCC
9500	-0.00122920340194676	NCC0080_D3_higherdepth	universal_DHSs	NA	NA	NA	NA	NA	NA	NCC
10000	-0.00228680468273625	NCC0080_D3_higherdepth	universal_DHSs	NA	NA	NA	NA	NA	NA	NCC
10500	-0.00277190409948981	NCC0080_D3_higherdepth	universal_DHSs	NA	NA	NA	NA	NA	NA	NCC
11000	-0.00281182692095299	NCC0080_D3_higherdepth	universal_DHSs	NA	NA	NA	NA	NA	NA	NCC
11500	-0.0030631000160167	NCC0080_D3_higherdepth	universal_DHSs	NA	NA	NA	NA	NA	NA	NCC
12000	-0.00402425080482871	NCC0080_D3_higherdepth	universal_DHSs	NA	NA	NA	NA	NA	NA	NCC
12500	-0.00588546985565837	NCC0080_D3_higherdepth	universal_DHSs	NA	NA	NA	NA	NA	NA	NCC
13000	-0.00850835756670657	NCC0080_D3_higherdepth	universal_DHSs	NA	NA	NA	NA	NA	NA	NCC
13500	-0.01133362195837972	NCC0080_D3_higherdepth	universal_DHSs	NA	NA	NA	NA	NA	NA	NCC
14000	-0.0137185215306819	NCC0080_D3_higherdepth	universal_DHSs	NA	NA	NA	NA	NA	NA	NCC
14500	-0.01501311404177766	NCC0080_D3_higherdepth	universal_DHSs	NA	NA	NA	NA	NA	NA	NCC
15000	-0.01464540175834084	NCC0080_D3_higherdepth	universal_DHSs	NA	NA	NA	NA	NA	NA	NCC
15500	-0.01261418800082946	NCC0080_D3_higherdepth	universal_DHSs	NA	NA	NA	NA	NA	NA	NCC
16000	-0.00918522280776476	NCC0080_D3_higherdepth	universal_DHSs	NA	NA	NA	NA	NA	NA	NCC
16500	-0.00507731988747233	NCC0080_D3_higherdepth	universal_DHSs	NA	NA	NA	NA	NA	NA	NCC
17000	-0.00132643196952727	NCC0080_D3_higherdepth	universal_DHSs	NA	NA	NA	NA	NA	NA	NCC
17500	0.00132515958428695	NCC0080_D3_higherdepth	universal_DHSs	NA	NA	NA	NA	NA	NA	NCC
18000	0.00245725247941851	NCC0080_D3_higherdepth	universal_DHSs	NA	NA	NA	NA	NA	NA	NCC
18500	0.00200575898229032	NCC0080_D3_higherdepth	universal_DHSs	NA	NA	NA	NA	NA	NA	NCC
19000	3.3269752558760937e-4	NCC0080_D3_higherdepth	universal_DHSs	NA	NA	NA	NA	NA	NA	NCC
19500	-0.00214892235433806	NCC0080_D3_higherdepth	universal_DHSs	NA	NA	NA	NA	NA	NA	NCC
20000	-0.0050044514505165	NCC0080_D3_higherdepth	universal_DHSs	NA	NA	NA	NA	NA	NA	NCC
-20000	-0.01326017052882216	NCC0107_D3_higherdepth	universal_DHSs	NA	NA	NA	NA	NA	NA	NCC
-19500	-0.01398674699214706	NCC0107_D3_higherdepth	universal_DHSs	NA	NA	NA	NA	NA	NA	NCC
-19000	-0.01448735461212352	NCC0107_D3_higherdepth	universal_DHSs	NA	NA	NA	NA	NA	NA	NCC
-18500	-0.01442074708658845	NCC0107_D3_higherdepth	universal_DHSs	NA	NA	NA	NA	NA	NA	NCC
-18000	-0.01362308340661037	NCC0107_D3_higherdepth	universal_DHSs	NA	NA	NA	NA	NA	NA	NCC
-17500	-0.01199785536014966	NCC0107_D3_higherdepth	universal_DHSs	NA	NA	NA	NA	NA	NA	NCC
-17000	-0.00974253347511578	NCC0107_D3_higherdepth	universal_DHSs	NA	NA	NA	NA	NA	NA	NCC
-16500	-0.00715535799935891	NCC0107_D3_higherdepth	universal_DHSs	NA	NA	NA	NA	NA	NA	NCC
-16000	-0.00477201057664608	NCC0107_D3_higherdepth	universal_DHSs	NA	NA	NA	NA	NA	NA	NCC
-15500	-0.00297067268918589	NCC0107_D3_higherdepth	universal_DHSs	NA	NA	NA	NA	NA	NA	NCC
-15000	-0.00195457072934147	NCC0107_D3_higherdepth	universal_DHSs	NA	NA	NA	NA	NA	NA	NCC
-14500	-0.00165186609580189	NCC0107_D3_higherdepth	universal_DHSs	NA	NA	NA	NA	NA	NA	NCC
-14000	-0.00180855712864686	NCC0107_D3_higherdepth	universal_DHSs	NA	NA	NA	NA	NA	NA	NCC
-13500	-0.00200982065386562	NCC0107_D3_higherdepth	universal_DHSs	NA	NA	NA	NA	NA	NA	NCC
-13000	-0.00199733147418763	NCC0107_D3_higherdepth	universal_DHSs	NA	NA	NA	NA	NA	NA	NCC
-12500	-0.00162633727202603	NCC0107_D3_higherdepth	universal_DHSs	NA	NA	NA	NA	NA	NA	NCC
-12000	-0.00110504508841533	NCC0107_D3_higherdepth	universal_DHSs	NA	NA	NA	NA	NA	NA	NCC
-11500	-5.918728684813383e-4	NCC0107_D3_higherdepth	universal_DHSs	NA	NA	NA	NA	NA	NA	NCC
-11000	-4.96665710351517e-4	NCC0107_D3_higherdepth	universal_DHSs	NA	NA	NA	NA	NA	NA	NCC
-10500	-0.00101600203531464	NCC0107_D3_higherdepth	universal_DHSs	NA	NA	NA	NA	NA	NA	NCC
-10000	-0.00224793734811536	NCC0107_D3_higherdepth	universal_DHSs	NA	NA	NA	NA	NA	NA	NCC
-9500	-0.00407351302340813	NCC0107_D3_higherdepth	universal_DHSs	NA	NA	NA	NA	NA	NA	NCC
-9000	-0.00647060947862094	NCC0107_D3_higherdepth	universal_DHSs	NA	NA	NA	NA	NA	NA	NCC
-8500	-0.00916017744525632	NCC0107_D3_higherdepth	universal_DHSs	NA	NA	NA	NA	NA	NA	NCC
-8000	-0.01186911751402297	NCC0107_D3_higherdepth	universal_DHSs	NA	NA	NA	NA	NA	NA	NCC
-7500	-0.01417448291201695	NCC0107_D3_higherdepth	universal_DHSs	NA	NA	NA	NA	NA	NA	NCC
-7000	-0.01580614244843179	NCC0107_D3_higherdepth	universal_DHSs	NA	NA	NA	NA	NA	NA	NCC
-6500	-0.01653456071747991	NCC0107_D3_higherdepth	universal_DHSs	NA	NA	NA	NA	NA	NA	NCC
-6000	-0.01652098037723915	NCC0107_D3_higherdepth	universal_DHSs	NA	NA	NA	NA	NA	NA	NCC
-5500	-0.01620572811231412	NCC0107_D3_higherdepth	universal_DHSs	NA	NA	NA	NA	NA	NA	NCC
-5000	-0.01621841431231795	NCC0107_D3_higherdepth	universal_DHSs	NA	NA	NA	NA	NA	NA	NCC
-4500	-0.01736386775098563	NCC0107_D3_higherdepth	universal_DHSs	NA	NA	NA	NA	NA	NA	NCC
-4000	-0.02017563924421329	NCC0107_D3_higherdepth	universal_DHSs	NA	NA	NA	NA	NA	NA	NCC
-3500	-0.02535951978026366	NCC0107_D3_higherdepth	universal_DHSs	NA	NA	NA	NA	NA	NA	NCC
-3000	-0.03391292598680049	NCC0107_D3_higherdepth	universal_DHSs	NA	NA	NA	NA	NA	NA	NCC
-2500	-0.04722428336243561	NCC0107_D3_higherdepth	universal_DHSs	NA	NA	NA	NA	NA	NA	NCC
-2000	-0.06667913198814424	NCC0107_D3_higherdepth	universal_DHSs	NA	NA	NA	NA	NA	NA	NCC
-1500	-0.09294846634000271	NCC0107_D3_higherdepth	universal_DHSs	NA	NA	NA	NA	NA	NA	NCC
-1000	-0.12521319075879414	NCC0107_D3_higherdepth	universal_DHSs	NA	NA	NA	NA	NA	NA	NCC
-500	-0.16037886468734414	NCC0107_D3_higherdepth	universal_DHSs	NA	NA	NA	NA	NA	NA	NCC
-68	-0.19317344154767616	NCC0107_D3_higherdepth	universal_DHSs	NA	NA	NA	NA	NA	NA	NCC
-49	-0.21762518570951395	NCC0107_D3_higherdepth	universal_DHSs	NA	NA	NA	NA	NA	NA	NCC
0	-0.2287887567595704	NCC0107_D3_higherdepth	universal_DHSs	NA	NA	NA	NA	NA	NA	NCC
49	-0.2242765448750708	NCC0107_D3_higherdepth	universal_DHSs	NA	NA	NA	NA	NA	NA	NCC
68	-0.2053599702592256	NCC0107_D3_higherdepth	universal_DHSs	NA	NA	NA	NA	NA	NA	NCC
500	-0.17622824213907176	NCC0107_D3_higherdepth	universal_DHSs	NA	NA	NA	NA	NA	NA	NCC
1000	-0.14262978165783424	NCC0107_D3_higherdepth	universal_DHSs	NA	NA	NA	NA	NA	NA	NCC
1500	-0.10999606728545168	NCC0107_D3_higherdepth	universal_DHSs	NA	NA	NA	NA	NA	NA	NCC
2000	-0.0820400936339529	NCC0107_D3_higherdepth	universal_DHSs	NA	NA	NA	NA	NA	NA	NCC
2500	-0.06049106415186903	NCC0107_D3_higherdepth	universal_DHSs	NA	NA	NA	NA	NA	NA	NCC
3000	-0.04525657689746655	NCC0107_D3_higherdepth	universal_DHSs	NA	NA	NA	NA	NA	NA	NCC
3500	-0.03567177130670923	NCC0107_D3_higherdepth	universal_DHSs	NA	NA	NA	NA	NA	NA	NCC
4000	-0.0305741707400348	NCC0107_D3_higherdepth	universal_DHSs	NA	NA	NA	NA	NA	NA	NCC
4500	-0.02887432512769518	NCC0107_D3_higherdepth	universal_DHSs	NA	NA	NA	NA	NA	NA	NCC
5000	-0.02950068592780662	NCC0107_D3_higherdepth	universal_DHSs	NA	NA	NA	NA	NA	NA	NCC
5500	-0.03118688130145504	NCC0107_D3_higherdepth	universal_DHSs	NA	NA	NA	NA	NA	NA	NCC
6000	-0.03254403351393744	NCC0107_D3_higherdepth	universal_DHSs	NA	NA	NA	NA	NA	NA	NCC
6500	-0.03246484021690813	NCC0107_D3_higherdepth	universal_DHSs	NA	NA	NA	NA	NA	NA	NCC
7000	-0.03033903238808356	NCC0107_D3_higherdepth	universal_DHSs	NA	NA	NA	NA	NA	NA	NCC
7500	-0.02625019367836958	NCC0107_D3_higherdepth	universal_DHSs	NA	NA	NA	NA	NA	NA	NCC
8000	-0.02062063522038837	NCC0107_D3_higherdepth	universal_DHSs	NA	NA	NA	NA	NA	NA	NCC
8500	-0.01435236900541233	NCC0107_D3_higherdepth	universal_DHSs	NA	NA	NA	NA	NA	NA	NCC
9000	-0.00829687729093945	NCC0107_D3_higherdepth	universal_DHSs	NA	NA	NA	NA	NA	NA	NCC
9500	-0.00326270953553225	NCC0107_D3_higherdepth	universal_DHSs	NA	NA	NA	NA	NA	NA	NCC
10000	2.0876708558183e-4	NCC0107_D3_higherdepth	universal_DHSs	NA	NA	NA	NA	NA	NA	NCC
10500	0.00187558978968293	NCC0107_D3_higherdepth	universal_DHSs	NA	NA	NA	NA	NA	NA	NCC
11000	0.00190183261108567	NCC0107_D3_higherdepth	universal_DHSs	NA	NA	NA	NA	NA	NA	NCC
11500	8.572747324970018e-4	NCC0107_D3_higherdepth	universal_DHSs	NA	NA	NA	NA	NA	NA	NCC
12000	-5.052826498696725e-4	NCC0107_D3_higherdepth	universal_DHSs	NA	NA	NA	NA	NA	NA	NCC
12500	-0.00162547729239862	NCC0107_D3_higherdepth	universal_DHSs	NA	NA	NA	NA	NA	NA	NCC
13000	-0.00216070411555648	NCC0107_D3_higherdepth	universal_DHSs	NA	NA	NA	NA	NA	NA	NCC
13500	-0.00214912968574249	NCC0107_D3_higherdepth	universal_DHSs	NA	NA	NA	NA	NA	NA	NCC
14000	-0.0017765334027869	NCC0107_D3_higherdepth	universal_DHSs	NA	NA	NA	NA	NA	NA	NCC
14500	-0.00120740436669274	NCC0107_D3_higherdepth	universal_DHSs	NA	NA	NA	NA	NA	NA	NCC
15000	-4.399183776994894e-4	NCC0107_D3_higherdepth	universal_DHSs	NA	NA	NA	NA	NA	NA	NCC
15500	6.339569706580636e-4	NCC0107_D3_higherdepth	universal_DHSs	NA	NA	NA	NA	NA	NA	NCC
16000	0.00210497043960083	NCC0107_D3_higherdepth	universal_DHSs	NA	NA	NA	NA	NA	NA	NCC
16500	0.00385708159405177	NCC0107_D3_higherdepth	universal_DHSs	NA	NA	NA	NA	NA	NA	NCC
17000	0.00558524318124662	NCC0107_D3_higherdepth	universal_DHSs	NA	NA	NA	NA	NA	NA	NCC
17500	0.00694870419164948	NCC0107_D3_higherdepth	universal_DHSs	NA	NA	NA	NA	NA	NA	NCC
18000	0.00768721904369469	NCC0107_D3_higherdepth	universal_DHSs	NA	NA	NA	NA	NA	NA	NCC
18500	0.00760024896582472	NCC0107_D3_higherdepth	universal_DHSs	NA	NA	NA	NA	NA	NA	NCC
19000	0.00687363606157165	NCC0107_D3_higherdepth	universal_DHSs	NA	NA	NA	NA	NA	NA	NCC
19500	0.00558351083622759	NCC0107_D3_higherdepth	universal_DHSs	NA	NA	NA	NA	NA	NA	NCC
20000	0.00397469265660692	NCC0107_D3_higherdepth	universal_DHSs	NA	NA	NA	NA	NA	NA	NCC
-20000	0.01059566950475234	NCC0124_D1_higherdepth	universal_DHSs	NA	NA	NA	NA	NA	NA	NCC
-19500	0.00707910022157877	NCC0124_D1_higherdepth	universal_DHSs	NA	NA	NA	NA	NA	NA	NCC
-19000	0.00332502326893461	NCC0124_D1_higherdepth	universal_DHSs	NA	NA	NA	NA	NA	NA	NCC
-18500	-4.453089177042743e-4	NCC0124_D1_higherdepth	universal_DHSs	NA	NA	NA	NA	NA	NA	NCC
-18000	-0.00399861304983104	NCC0124_D1_higherdepth	universal_DHSs	NA	NA	NA	NA	NA	NA	NCC
-17500	-0.00695752180707524	NCC0124_D1_higherdepth	universal_DHSs	NA	NA	NA	NA	NA	NA	NCC
-17000	-0.00914777229747333	NCC0124_D1_higherdepth	universal_DHSs	NA	NA	NA	NA	NA	NA	NCC
-16500	-0.01031361953108776	NCC0124_D1_higherdepth	universal_DHSs	NA	NA	NA	NA	NA	NA	NCC
-16000	-0.01065327481388486	NCC0124_D1_higherdepth	universal_DHSs	NA	NA	NA	NA	NA	NA	NCC
-15500	-0.01049013172138055	NCC0124_D1_higherdepth	universal_DHSs	NA	NA	NA	NA	NA	NA	NCC
-15000	-0.0101886023308716	NCC0124_D1_higherdepth	universal_DHSs	NA	NA	NA	NA	NA	NA	NCC
-14500	-0.00992687228542437	NCC0124_D1_higherdepth	universal_DHSs	NA	NA	NA	NA	NA	NA	NCC
-14000	-0.0097727315690538	NCC0124_D1_higherdepth	universal_DHSs	NA	NA	NA	NA	NA	NA	NCC
-13500	-0.00939611967714413	NCC0124_D1_higherdepth	universal_DHSs	NA	NA	NA	NA	NA	NA	NCC
-13000	-0.00858521473267557	NCC0124_D1_higherdepth	universal_DHSs	NA	NA	NA	NA	NA	NA	NCC
-12500	-0.00728816927235847	NCC0124_D1_higherdepth	universal_DHSs	NA	NA	NA	NA	NA	NA	NCC
-12000	-0.00587821501282701	NCC0124_D1_higherdepth	universal_DHSs	NA	NA	NA	NA	NA	NA	NCC
-11500	-0.00485270721954488	NCC0124_D1_higherdepth	universal_DHSs	NA	NA	NA	NA	NA	NA	NCC
-11000	-0.00460602137138721	NCC0124_D1_higherdepth	universal_DHSs	NA	NA	NA	NA	NA	NA	NCC
-10500	-0.00539741895578608	NCC0124_D1_higherdepth	universal_DHSs	NA	NA	NA	NA	NA	NA	NCC
-10000	-0.0073343144721962	NCC0124_D1_higherdepth	universal_DHSs	NA	NA	NA	NA	NA	NA	NCC
-9500	-0.01006878770313505	NCC0124_D1_higherdepth	universal_DHSs	NA	NA	NA	NA	NA	NA	NCC
-9000	-0.01333440088564904	NCC0124_D1_higherdepth	universal_DHSs	NA	NA	NA	NA	NA	NA	NCC
-8500	-0.01683426377058977	NCC0124_D1_higherdepth	universal_DHSs	NA	NA	NA	NA	NA	NA	NCC
-8000	-0.02025620272115067	NCC0124_D1_higherdepth	universal_DHSs	NA	NA	NA	NA	NA	NA	NCC
-7500	-0.02309907529941463	NCC0124_D1_higherdepth	universal_DHSs	NA	NA	NA	NA	NA	NA	NCC
-7000	-0.02533659219974203	NCC0124_D1_higherdepth	universal_DHSs	NA	NA	NA	NA	NA	NA	NCC
-6500	-0.0268877231652208	NCC0124_D1_higherdepth	universal_DHSs	NA	NA	NA	NA	NA	NA	NCC
-6000	-0.02827239705632049	NCC0124_D1_higherdepth	universal_DHSs	NA	NA	NA	NA	NA	NA	NCC
-5500	-0.03010279822508094	NCC0124_D1_higherdepth	universal_DHSs	NA	NA	NA	NA	NA	NA	NCC
-5000	-0.03285558615151578	NCC0124_D1_higherdepth	universal_DHSs	NA	NA	NA	NA	NA	NA	NCC
-4500	-0.03723717250509531	NCC0124_D1_higherdepth	universal_DHSs	NA	NA	NA	NA	NA	NA	NCC
-4000	-0.04336618479747495	NCC0124_D1_higherdepth	universal_DHSs	NA	NA	NA	NA	NA	NA	NCC
-3500	-0.0516128125123122	NCC0124_D1_higherdepth	universal_DHSs	NA	NA	NA	NA	NA	NA	NCC
-3000	-0.06279819339584565	NCC0124_D1_higherdepth	universal_DHSs	NA	NA	NA	NA	NA	NA	NCC
-2500	-0.07836042386949314	NCC0124_D1_higherdepth	universal_DHSs	NA	NA	NA	NA	NA	NA	NCC
-2000	-0.09982180018669476	NCC0124_D1_higherdepth	universal_DHSs	NA	NA	NA	NA	NA	NA	NCC
-1500	-0.1281839999803388	NCC0124_D1_higherdepth	universal_DHSs	NA	NA	NA	NA	NA	NA	NCC
-1000	-0.16257710904887032	NCC0124_D1_higherdepth	universal_DHSs	NA	NA	NA	NA	NA	NA	NCC
-500	-0.19951549118909387	NCC0124_D1_higherdepth	universal_DHSs	NA	NA	NA	NA	NA	NA	NCC
-68	-0.23358946669422484	NCC0124_D1_higherdepth	universal_DHSs	NA	NA	NA	NA	NA	NA	NCC
-49	-0.25837858383926837	NCC0124_D1_higherdepth	universal_DHSs	NA	NA	NA	NA	NA	NA	NCC
0	-0.26883124904933614	NCC0124_D1_higherdepth	universal_DHSs	NA	NA	NA	NA	NA	NA	NCC
49	-0.2630446413679272	NCC0124_D1_higherdepth	universal_DHSs	NA	NA	NA	NA	NA	NA	NCC
[truncated: 7,913 more rows]
