# Supplementary material for: Cell-free DNA methylome and fragmentome analysis for relapse monitoring of Ewing sarcoma
Source: EMBO Mol Med. 2026 Mar 6;18(4):1342–57. doi: 10.1038/s44321-026-00396-7 (PMC13084053; doi:10.1038/s44321-026-00396-7)
Supplement: Supplementary file 9 — Source data Fig. 2 [file 44321_2026_396_MOESM9_ESM.zip › Figure2/Panel_B/Figure2B_source_data.csv]

sample_name	ichorTumourFraction	cancer_subtype	Treatment_relapse	Timepoint_description	Timepoint_updated	Relapse	Time	condition	ichorPositive
NCC0006_D2	0.009132	NA	NA	NA	NA	NA	NA	NCC 0/24	No
NCC0011	0.01413	NA	NA	NA	NA	NA	NA	NCC 0/24	No
NCC0012	0.007987	NA	NA	NA	NA	NA	NA	NCC 0/24	No
NCC0017	0.00903	NA	NA	NA	NA	NA	NA	NCC 0/24	No
NCC0018	0.009513	NA	NA	NA	NA	NA	NA	NCC 0/24	No
NCC0019	0.01139	NA	NA	NA	NA	NA	NA	NCC 0/24	No
NCC0020	0.00634	NA	NA	NA	NA	NA	NA	NCC 0/24	No
NCC0021	0.007033	NA	NA	NA	NA	NA	NA	NCC 0/24	No
NCC0022	0.01132	NA	NA	NA	NA	NA	NA	NCC 0/24	No
NCC0023	0.006467	NA	NA	NA	NA	NA	NA	NCC 0/24	No
NCC0024	0.01233	NA	NA	NA	NA	NA	NA	NCC 0/24	No
NCC0025	0.01124	NA	NA	NA	NA	NA	NA	NCC 0/24	No
NCC0026	0.01245	NA	NA	NA	NA	NA	NA	NCC 0/24	No
NCC0027	0.009003	NA	NA	NA	NA	NA	NA	NCC 0/24	No
NCC0028	0.007638	NA	NA	NA	NA	NA	NA	NCC 0/24	No
NCC0029	0.00887	NA	NA	NA	NA	NA	NA	NCC 0/24	No
NCC0030	0.004704	NA	NA	NA	NA	NA	NA	NCC 0/24	No
NCC0031	0.008132	NA	NA	NA	NA	NA	NA	NCC 0/24	No
NCC0032	0.009262	NA	NA	NA	NA	NA	NA	NCC 0/24	No
NCC0033	0.006184	NA	NA	NA	NA	NA	NA	NCC 0/24	No
NCC0034	0.01391	NA	NA	NA	NA	NA	NA	NCC 0/24	No
NCC0080_D3	0.006939	NA	NA	NA	NA	NA	NA	NCC 0/24	No
NCC0107_D3	0.003571	NA	NA	NA	NA	NA	NA	NCC 0/24	No
NCC0124_D1	0.003371	NA	NA	NA	NA	NA	NA	NCC 0/24	No
Patient1_T1	0.1132	Ewing	No_No	Diagnosis	D1	No \n Relapse	0	Diagnosis 9/16	Yes
Patient1_T2	0.001928	Ewing	Yes_No	On Treatment	T1	No \n Relapse	91	First-Line Treatment 0/32	No
Patient1_T3	0.002042	Ewing	Yes_No	On Treatment	T2	No \n Relapse	119	First-Line Treatment 0/32	No
Patient2_T1	0.009962	CICrearranged	No_Yes	Relapse	R1	Relapse	0	Relapse 10/18	No
Patient2_T2	0.004041	CICrearranged	Yes_Yes	Relapse Treatment	R2	Relapse	77	Treatment After Relapse 4/20	No
Patient2_T3	0.003792	CICrearranged	Yes_Yes	Relapse Treatment	R3	Relapse	98	Treatment After Relapse 4/20	No
Patient2_T4	0.09115	CICrearranged	No_Yes	Relapse	R4	Relapse	147	Relapse 10/18	Yes
Patient3_T1	0.002676	Ewing	No_No	Diagnosis	D1	No \n Relapse	0	Diagnosis 9/16	No
Patient3_T2	0.002119	Ewing	Yes_No	On Treatment	T1	No \n Relapse	47	First-Line Treatment 0/32	No
Patient3_T3	0.007291	Ewing	Yes_No	On Treatment	T2	No \n Relapse	98	First-Line Treatment 0/32	No
Patient4_T1	0.2353	Ewing	No_Yes	Relapse	R1	Relapse	0	Relapse 10/18	Yes
Patient4_T2	0.1285	Ewing	Yes_Yes	Relapse Treatment	R2	Relapse	47	Treatment After Relapse 4/20	Yes
Patient4_T3	0.1688	Ewing	Yes_Yes	Relapse Treatment	R3	Relapse	68	Treatment After Relapse 4/20	Yes
Patient5_T1	0.05135	Ewing	No_No	Diagnosis	D1	Relapse	0	Diagnosis 9/16	Yes
Patient5_T2	0.01193	Ewing	Yes_No	On Treatment	T1	Relapse	28	First-Line Treatment 0/32	No
Patient5_T3	0.004069	Ewing	Yes_No	On Treatment	T2	Relapse	54	First-Line Treatment 0/32	No
Patient5_T4	0.01045	Ewing	No_Yes	Relapse	R1	Relapse	405	Relapse 10/18	No
Patient5_T5	0.01201	Ewing	Yes_Yes	Relapse Treatment	R2	Relapse	449	Treatment After Relapse 4/20	No
Patient5_T6	0.01218	Ewing	No_Yes	Relapse	R3	Relapse	523	Relapse 10/18	No
Patient5_T7	0.01821	Ewing	Yes_Yes	Relapse Treatment	R4	Relapse	567	Treatment After Relapse 4/20	No
Patient5_T8	0.004628	Ewing	Yes_Yes	Relapse Treatment	R5	Relapse	586	Treatment After Relapse 4/20	No
Patient5_T9	0.009307	Ewing	Yes_Yes	Relapse Treatment	R6	Relapse	651	Treatment After Relapse 4/20	No
Patient6_T1	0.189	Ewing	No_Yes	Relapse	R1	Relapse	0	Relapse 10/18	Yes
Patient6_T2	0.3364	Ewing	No_Yes	Relapse	R2	Relapse	22	Relapse 10/18	Yes
Patient6_T3	0.2259	Ewing	No_Yes	Relapse	R3	Relapse	35	Relapse 10/18	Yes
Patient6_T4	0.3074	Ewing	Yes_Yes	Relapse Treatment	R4	Relapse	43	Treatment After Relapse 4/20	Yes
Patient7_T1	0.002046	Ewing	No_No	Diagnosis	D1	No \n Relapse	0	Diagnosis 9/16	No
Patient7_T2	0.007019	Ewing	Yes_No	On Treatment	T1	No \n Relapse	49	First-Line Treatment 0/32	No
Patient7_T3	0.007591	Ewing	Yes_No	On Treatment	T2	No \n Relapse	76	First-Line Treatment 0/32	No
Patient8_T1	0.2176	Ewing	No_No	Diagnosis	D1	Relapse	0	Diagnosis 9/16	Yes
Patient8_T2	0.009781	Ewing	Yes_No	On Treatment	T1	Relapse	46	First-Line Treatment 0/32	No
Patient8_T3	0.01647	Ewing	Yes_No	On Treatment	T2	Relapse	60	First-Line Treatment 0/32	No
Patient8_T4	0.2654	Ewing	No_Yes	Relapse	R1	Relapse	179	Relapse 10/18	Yes
Patient9_T1	0.2538	Ewing	No_No	Diagnosis	D1	No \n Relapse	0	Diagnosis 9/16	Yes
Patient9_T2	0.004079	Ewing	Yes_No	On Treatment	T1	No \n Relapse	12	First-Line Treatment 0/32	No
Patient9_T3	0.003405	Ewing	Yes_No	On Treatment	T2	No \n Relapse	28	First-Line Treatment 0/32	No
Patient10_T1	0.1069	CICrearranged	No_Yes	Relapse	R1	Relapse	0	Relapse 10/18	Yes
Patient10_T2	0.1004	CICrearranged	Yes_Yes	Relapse Treatment	R2	Relapse	33	Treatment After Relapse 4/20	Yes
Patient11_T1	0.002571	Ewing	No_No	Diagnosis	D1	No \n Relapse	0	Diagnosis 9/16	No
Patient11_T2	0.006393	Ewing	Yes_No	On Treatment	T1	No \n Relapse	20	First-Line Treatment 0/32	No
Patient11_T3	0.007205	Ewing	Yes_No	On Treatment	T2	No \n Relapse	35	First-Line Treatment 0/32	No
Patient12_T1	0.004354	Ewing	No_No	Diagnosis	D1	No \n Relapse	0	Diagnosis 9/16	No
Patient12_T2	0.009903	Ewing	Yes_No	On Treatment	T1	No \n Relapse	12	First-Line Treatment 0/32	No
Patient13_T1	0.1021	CICrearranged	No_No	Diagnosis	D1	Relapse	0	Diagnosis 9/16	Yes
Patient13_T2	0.006076	CICrearranged	No_Yes	Relapse	R1	Relapse	45	Relapse 10/18	No
Patient13_T3	0.2045	CICrearranged	No_Yes	Relapse	R2	Relapse	193	Relapse 10/18	Yes
Patient13_T4	0.2609	CICrearranged	No_Yes	Relapse	R3	Relapse	217	Relapse 10/18	Yes
Patient14_T1	0.00302	Ewing	No_No	Diagnosis	D1	No \n Relapse	0	Diagnosis 9/16	No
Patient14_T2	0	Ewing	Yes_No	On Treatment	T1	No \n Relapse	14	First-Line Treatment 0/32	No
Patient14_T3	0.008813	Ewing	Yes_No	On Treatment	T2	No \n Relapse	28	First-Line Treatment 0/32	No
Patient15_T1	0.1791	Ewing	No_Yes	Relapse	R1	Relapse	0	Relapse 10/18	Yes
Patient15_T2	0.003654	Ewing	Yes_Yes	Relapse Treatment	R2	Relapse	28	Treatment After Relapse 4/20	No
Patient15_T3	0.002826	Ewing	Yes_Yes	Relapse Treatment	R3	Relapse	48	Treatment After Relapse 4/20	No
Patient15_T4	0.003416	Ewing	Yes_Yes	Relapse Treatment	R4	Relapse	121	Treatment After Relapse 4/20	No
Patient15_T5	0.002214	Ewing	Yes_Yes	Relapse Treatment	R5	Relapse	141	Treatment After Relapse 4/20	No
Patient15_T6	0.003488	Ewing	Yes_Yes	Relapse Treatment	R6	Relapse	162	Treatment After Relapse 4/20	No
Patient16_T1	0.248	Ewing	No_No	Diagnosis	D1	No \n Relapse	0	Diagnosis 9/16	Yes
Patient16_T2	0.002726	Ewing	Yes_No	On Treatment	T2	No \n Relapse	26	First-Line Treatment 0/32	No
Patient17_T1	0.002097	Ewing	No_No	Diagnosis	D1	No \n Relapse	0	Diagnosis 9/16	No
Patient18_T1	0.003569	Ewing	No_Yes	Relapse	R1	Relapse	0	Relapse 10/18	No
Patient18_T2	0.002977	Ewing	Yes_Yes	Relapse Treatment	R2	Relapse	34	Treatment After Relapse 4/20	No
Patient18_T3	0.005701	Ewing	Yes_Yes	Relapse Treatment	R3	Relapse	54	Treatment After Relapse 4/20	No
Patient18_T4	0.001569	Ewing	No_Yes	Relapse	R4	Relapse	82	Relapse 10/18	No
Patient18_T5	0.002151	Ewing	No_Yes	Relapse	R5	Relapse	91	Relapse 10/18	No
Patient18_T6	0.001469	Ewing	No_Yes	Relapse	R6	Relapse	105	Relapse 10/18	No
Patient18_T7	0.01212	Ewing	Yes_Yes	Relapse Treatment	R7	Relapse	134	Treatment After Relapse 4/20	No
Patient18_T8	0.004935	Ewing	Yes_Yes	Relapse Treatment	R8	Relapse	145	Treatment After Relapse 4/20	No
Patient18_T9	0.01665	Ewing	Yes_Yes	Relapse Treatment	R9	Relapse	161	Treatment After Relapse 4/20	No
Patient19_T1	0.002809	Ewing	No_No	Diagnosis	D1	No \n Relapse	0	Diagnosis 9/16	No
Patient20_T1	0.008935	Ewing	Yes_No	On Treatment	T1	No \n Relapse	0	First-Line Treatment 0/32	No
Patient20_T2	0.01559	Ewing	Yes_No	On Treatment	T2	No \n Relapse	14	First-Line Treatment 0/32	No
Patient21_T1	0.008693	Ewing	Yes_No	On Treatment	T1	No \n Relapse	0	First-Line Treatment 0/32	No
Patient21_T2	0.008104	Ewing	Yes_No	On Treatment	T2	No \n Relapse	13	First-Line Treatment 0/32	No
Patient21_T3	0.004537	Ewing	Yes_No	On Treatment	T3	No \n Relapse	132	First-Line Treatment 0/32	No
Patient22_T1	0.004415	Ewing	Yes_No	On Treatment	T1	No \n Relapse	0	First-Line Treatment 0/32	No
Patient22_T2	0.009272	Ewing	Yes_No	On Treatment	T2	No \n Relapse	14	First-Line Treatment 0/32	No
Patient23_T1	0.1875	Ewing	No_No	Diagnosis	D1	No \n Relapse	0	Diagnosis 9/16	Yes
Patient23_T2	0.002525	Ewing	Yes_No	On Treatment	T1	No \n Relapse	14	First-Line Treatment 0/32	No
Patient23_T3	0.01076	Ewing	Yes_No	On Treatment	T2	No \n Relapse	28	First-Line Treatment 0/32	No
Patient23_T4	0.009094	Ewing	Yes_No	On Treatment	T3	No \n Relapse	137	First-Line Treatment 0/32	No
Patient24_T1	0.003655	Ewing	Yes_No	On Treatment	T1	No \n Relapse	0	First-Line Treatment 0/32	No
Patient24_T2	0.005045	Ewing	Yes_No	On Treatment	T2	No \n Relapse	14	First-Line Treatment 0/32	No
Patient25_T1	0.1787	Ewing	No_No	Diagnosis	D1	No \n Relapse	0	Diagnosis 9/16	Yes
Patient25_T2	0.005227	Ewing	Yes_No	On Treatment	T2	No \n Relapse	27	First-Line Treatment 0/32	No
Patient26_T1	0.09027	Ewing	No_No	Diagnosis	D1	No \n Relapse	0	Diagnosis 9/16	Yes
Patient26_T3	0.00832	Ewing	Yes_No	On Treatment	T2	No \n Relapse	35	First-Line Treatment 0/32	No
