# Supplementary material for: Cell-free DNA methylome and fragmentome analysis for relapse monitoring of Ewing sarcoma
Source: EMBO Mol Med. 2026 Mar 6;18(4):1342–57. doi: 10.1038/s44321-026-00396-7 (PMC13084053; doi:10.1038/s44321-026-00396-7)
Supplement: Supplementary file 9 — Source data Fig. 2 [file 44321_2026_396_MOESM9_ESM.zip › Figure2/Panel_F/Figure2F_source_data.csv]

G1_amplitude	G1_sigma	G2_amplitude	G2_sigma	G3_amplitude	G3_sigma	Bayesian Information Criterion	Total dip depth	Intercept	Total dip area (AOC combined model)	sample	region-set	is control	Dip area: z-score vs controls in same region set	Dip area: Prediction interval of controls	Dip area: interpretation vs controls in same region set	Dip depth: z-score vs controls in same region set	Dip depth: Prediction interval of controls	Dip depth: interpretation vs controls in same region set	cancer_subtype	Treatment_relapse	Timepoint_description	Timepoint_updated	Relapse	Time	event	condition	liquoricePositive
26.59628549552789	149.99999999993025	-41.822762945937185	757.0000000002145	-150.26713896576922	6078.033288063075	-635.7858547366596	-0.03883206496038101	0.00254573340718251	-162.53598186088914	Patient18_T4	EWS_FLI1_bind	no	-2.19	(-154.31692311789175, 130.60334799814606)	Significantly stronger coverage drop	-0.52	(-0.09988456619709851, 0.06374904701334991)	n.s.	Ewing	No_Yes	Relapse	R4	Relapse	82	Relapse	Relapse 12/18	Yes
6.472040807742124	149.99999999999318	-15.657974828109673	757.9999999931352	45.37317902065536	6078.070305168028	-672.4529220824718	-0.01195033377160102	-0.00176358685525919	36.80099975490924	NCC0023_higherdepth	EWS_FLI1_bind	yes	0.71	(-154.31692311789175, 130.60334799814606)	N/A	0.15	(-0.09988456619709851, 0.06374904701334991)	N/A	NA	NA	NA	NA	NA	NA	NCC	NCC 0/24	No
36.27584192132214	149.99752322776706	-52.27392074869	757.9999999983853	-80.85159085868958	6078.030336795363	-643.5918168085137	-0.06366230060260278	-0.00114978813983328	-92.87320107165952	Patient13_T1	EWS_FLI1_bind	no	-1.18	(-154.31692311789175, 130.60334799814606)	n.s.	-1.15	(-0.09988456619709851, 0.06374904701334991)	n.s.	CICrearranged	No_No	Diagnosis	D1	Relapse	0	Diagnosis	Diagnosis 8/16	No
21.503272467095837	149.99999999999864	40.95858119159561	757.9999999943274	-176.28707561408956	6078.9895194829005	-652.0978368659612	-0.06717821819081797	0.0032579709320366	-110.80776773152112	NCC0024_higherdepth	EWS_FLI1_bind	yes	-1.44	(-154.31692311789175, 130.60334799814606)	N/A	-1.24	(-0.09988456619709851, 0.06374904701334991)	N/A	NA	NA	NA	NA	NA	NA	NCC	NCC 0/24	No
46.727827425638075	149.99999999998968	-58.50084527085181	757.9999999310812	-12.557431131991502	6078.0642517546585	-623.3925564501022	-0.09266429425553815	-0.00163859486450225	-19.21078474471552	Patient15_T3	EWS_FLI1_bind	no	-0.11	(-154.31692311789175, 130.60334799814606)	n.s.	-1.88	(-0.09988456619709851, 0.06374904701334991)	n.s.	Ewing	Yes_Yes	Relapse Treatment	R3	Relapse	48	Relapse Treatment	Treatment After Relapse 10/20	No
59.90892181644292	149.9997840421399	-90.80283295336471	757.9999986502092	-74.44548809266817	6078.057205426436	-616.5752439772789	-0.10665821879345053	-5.9682585246162e-4	-98.85362437025574	Patient15_T6	EWS_FLI1_bind	no	-1.26	(-154.31692311789175, 130.60334799814606)	n.s.	-2.24	(-0.09988456619709851, 0.06374904701334991)	Significantly weaker coverage drop	Ewing	Yes_Yes	Relapse Treatment	R6	Relapse	162	Relapse Treatment	Treatment After Relapse 10/20	No
49.14000218418232	149.9999999842513	-102.90157604070104	757.9999999508608	75.92336006669802	6078.056819965467	-622.3281088140087	-0.08151880979395433	-0.00200801773286116	27.15409992307117	Patient23_T2	EWS_FLI1_bind	no	0.57	(-154.31692311789175, 130.60334799814606)	n.s.	-1.6	(-0.09988456619709851, 0.06374904701334991)	n.s.	Ewing	Yes_No	On Treatment	T1	No \n Relapse	14	On Treatment	First-Line Treatment 6/32	No
27.86230028536352	149.99999818822164	-94.38607378262958	757.0000322146861	-30.054744171686487	6078.0004989396875	-674.2731214361401	-0.02238842561346414	0.00141883207325852	-93.97355384877724	Patient14_T3	EWS_FLI1_bind	no	-1.19	(-154.31692311789175, 130.60334799814606)	n.s.	-0.11	(-0.09988456619709851, 0.06374904701334991)	n.s.	Ewing	Yes_No	On Treatment	T2	No \n Relapse	28	On Treatment	First-Line Treatment 6/32	No
58.334699364391405	149.99999999856882	-141.92352119950908	757.0000003026765	-48.51258889290153	6078.278864783296	-586.3129515094938	-0.07716946695599028	-6.625692126137e-4	-126.22358773434576	Patient9_T2	EWS_FLI1_bind	no	-1.66	(-154.31692311789175, 130.60334799814606)	n.s.	-1.49	(-0.09988456619709851, 0.06374904701334991)	n.s.	Ewing	Yes_No	On Treatment	T1	No \n Relapse	12	On Treatment	First-Line Treatment 6/32	No
56.5018633174684	149.99966795241392	-65.26579259265202	757.0000000401798	-56.93286506286685	6078.071195151186	-645.8338005836247	-0.112141333042233	-9.0872320504737e-4	-59.43195006703379	Patient15_T4	EWS_FLI1_bind	no	-0.69	(-154.31692311789175, 130.60334799814606)	n.s.	-2.38	(-0.09988456619709851, 0.06374904701334991)	Significantly weaker coverage drop	Ewing	Yes_Yes	Relapse Treatment	R4	Relapse	121	Relapse Treatment	Treatment After Relapse 10/20	No
15.072865265528073	149.00000000005562	-49.082789604458064	757.0000000056443	71.87983820870211	6078.925694374814	-653.4960649295745	-0.0192074923775664	-0.00298025341984828	39.31000368109204	NCC0033_higherdepth	EWS_FLI1_bind	yes	0.74	(-154.31692311789175, 130.60334799814606)	N/A	-0.03	(-0.09988456619709851, 0.06374904701334991)	N/A	NA	NA	NA	NA	NA	NA	NCC	NCC 0/24	No
-3.8716629076805154	149.02505644872798	-110.67497009634802	757.999999998034	-132.63611751043194	6078.041214840438	-652.8360824731975	0.07731953481570884	0.00310134046628686	-248.42554476235156	Patient5_T8	EWS_FLI1_bind	no	-3.43	(-154.31692311789175, 130.60334799814606)	Significantly stronger coverage drop	2.41	(-0.09988456619709851, 0.06374904701334991)	Significantly stronger coverage drop	Ewing	Yes_Yes	Relapse Treatment	R5	Relapse	586	Relapse Treatment	Treatment After Relapse 10/20	Yes
-9.598137451973974	149.00000000004988	-2.5653550630391293	757.9999999999643	-33.09093892423593	6078.925890830956	-645.3255792003363	0.02922051026222977	-5.1514224493646e-4	-46.44540858617158	Patient17_T1	EWS_FLI1_bind	no	-0.5	(-154.31692311789175, 130.60334799814606)	n.s.	1.19	(-0.09988456619709851, 0.06374904701334991)	n.s.	Ewing	No_No	Diagnosis	D1	No \n Relapse	0	Diagnosis	Diagnosis 8/16	No
-16.529671898043613	149.0000000000223	78.32682029116607	757.000000155595	-344.8863161384604	6078.000112618332	-617.1746653078958	0.02561638144983451	0.00716206864591446	-284.2715597929976	Patient3_T1	EWS_FLI1_bind	no	-3.95	(-154.31692311789175, 130.60334799814606)	Significantly stronger coverage drop	1.1	(-0.09988456619709851, 0.06374904701334991)	n.s.	Ewing	No_No	Diagnosis	D1	No \n Relapse	0	Diagnosis	Diagnosis 8/16	Yes
1.8289754733394223	149.00000000000563	6.119529205028102	757.0000000001053	55.15470196843221	6078.999555869526	-639.7192484693376	-0.01174163605240842	-6.336328697087e-4	63.336303417287866	NCC0019_higherdepth	EWS_FLI1_bind	yes	1.09	(-154.31692311789175, 130.60334799814606)	N/A	0.16	(-0.09988456619709851, 0.06374904701334991)	N/A	NA	NA	NA	NA	NA	NA	NCC	NCC 0/24	No
-9.154849732889325	149.9999985072869	-241.4249051854688	757.9995759627283	-1036.4565873673628	6078.0583304629345	-654.1362045476784	0.2194419281658513	0.02670566313378096	-1289.2086300791648	Patient5_T1	EWS_FLI1_bind	no	-18.53	(-154.31692311789175, 130.60334799814606)	Significantly stronger coverage drop	6	(-0.09988456619709851, 0.06374904701334991)	Significantly stronger coverage drop	Ewing	No_No	Diagnosis	D1	Relapse	0	Diagnosis	Diagnosis 8/16	Yes
31.436177514910163	149.99999999997985	-66.43781766136682	757.9999999827651	200.1849521093281	6078.995154836174	-647.8202485091329	-0.06177872045502741	-0.00457573615399708	168.2547774554315	Patient9_T3	EWS_FLI1_bind	no	2.61	(-154.31692311789175, 130.60334799814606)	Significantly weaker coverage drop	-1.1	(-0.09988456619709851, 0.06374904701334991)	n.s.	Ewing	Yes_No	On Treatment	T2	No \n Relapse	28	On Treatment	First-Line Treatment 6/32	No
23.2824687900248	149.99999999998585	-94.58369819905084	757.0000000119471	-34.54456898401736	6078.9192335408	-666.0053681264068	-0.00980932722699203	0.00150097999752565	-103.78440655431056	NCC0012_higherdepth	EWS_FLI1_bind	yes	-1.33	(-154.31692311789175, 130.60334799814606)	N/A	0.21	(-0.09988456619709851, 0.06374904701334991)	N/A	NA	NA	NA	NA	NA	NA	NCC	NCC 0/24	No
46.64677822617792	149.85473916903626	-423.1288932571944	757.9998690575534	-922.7727349470782	6078.127992027959	-600.2255496634648	0.15908073260305078	0.0218149895926779	-1296.2477667681094	Patient6_T4	EWS_FLI1_bind	no	-18.63	(-154.31692311789175, 130.60334799814606)	Significantly stronger coverage drop	4.48	(-0.09988456619709851, 0.06374904701334991)	Significantly stronger coverage drop	Ewing	Yes_Yes	Relapse Treatment	R4	Relapse	43	Relapse Treatment	Treatment After Relapse 10/20	Yes
6.421041953407938	149.00000000009442	-95.59845657040256	757.000000146501	-306.45749632552514	6078.000029718098	-655.4706090325637	0.05330366915259556	0.00784413891121217	-395.3442350544	Patient5_T9	EWS_FLI1_bind	no	-5.56	(-154.31692311789175, 130.60334799814606)	Significantly stronger coverage drop	1.8	(-0.09988456619709851, 0.06374904701334991)	n.s.	Ewing	Yes_Yes	Relapse Treatment	R6	Relapse	651	Relapse Treatment	Treatment After Relapse 10/20	Yes
30.266621530372618	149.00246189467742	-156.05615038540026	757.0000000593919	-88.864034549868	6078.978358173608	-662.1638658730063	0.00703762650819555	0.00294912940717939	-212.03074619951855	Patient5_T3	EWS_FLI1_bind	no	-2.9	(-154.31692311789175, 130.60334799814606)	Significantly stronger coverage drop	0.63	(-0.09988456619709851, 0.06374904701334991)	n.s.	Ewing	Yes_No	On Treatment	T2	Relapse	54	On Treatment	First-Line Treatment 6/32	Yes
40.03702270044364	149.99999999999858	-98.90691789070968	757.9999999994528	-172.2025211497834	6078.0221607828225	-615.3130229795091	-0.04312463518342397	0.0032043816040304	-226.9415040946888	Patient2_T2	EWS_FLI1_bind	no	-3.12	(-154.31692311789175, 130.60334799814606)	Significantly stronger coverage drop	-0.63	(-0.09988456619709851, 0.06374904701334991)	n.s.	CICrearranged	Yes_Yes	Relapse Treatment	R2	Relapse	77	Relapse Treatment	Treatment After Relapse 10/20	Yes
-9.5498242824624	149.99999999888638	-5.400614665297487	757.0000000039813	109.8984911919465	6078.999946090689	-625.4809989724587	0.02103277474441458	-0.00498955650031194	93.68317460820496	Patient10_T1	EWS_FLI1_bind	no	1.53	(-154.31692311789175, 130.60334799814606)	n.s.	0.99	(-0.09988456619709851, 0.06374904701334991)	n.s.	CICrearranged	No_Yes	Relapse	R1	Relapse	0	Relapse	Relapse 12/18	No
52.99329069862395	149.99999999760396	-48.6706836402912	757.9999999966623	-217.20672784276505	6078.019469212848	-629.2680056710428	-0.1010691703936499	0.00350780947703069	-206.78326639303367	Patient18_T7	EWS_FLI1_bind	no	-2.83	(-154.31692311789175, 130.60334799814606)	Significantly stronger coverage drop	-2.1	(-0.09988456619709851, 0.06374904701334991)	Significantly weaker coverage drop	Ewing	Yes_Yes	Relapse Treatment	R7	Relapse	134	Relapse Treatment	Treatment After Relapse 10/20	Yes
26.37907722048631	149.99999999999892	-16.49428103209219	757.9999999382229	189.7411260853093	6078.993604252965	-635.8771850921366	-0.07392912986075065	-0.0042679701797871	202.49259848211543	Patient23_T4	EWS_FLI1_bind	no	3.11	(-154.31692311789175, 130.60334799814606)	Significantly weaker coverage drop	-1.41	(-0.09988456619709851, 0.06374904701334991)	n.s.	Ewing	Yes_No	On Treatment	T3	No \n Relapse	137	On Treatment	First-Line Treatment 6/32	No
85.80642271478355	149.9999999998274	-146.98170847336272	757.9999999656446	95.79431637743498	6078.8931282863205	-611.1501961779447	-0.15714100383792806	-0.00343385927180674	43.61976715363542	Patient8_T2	EWS_FLI1_bind	no	0.8	(-154.31692311789175, 130.60334799814606)	n.s.	-3.51	(-0.09988456619709851, 0.06374904701334991)	Significantly weaker coverage drop	Ewing	Yes_No	On Treatment	T1	Relapse	46	On Treatment	First-Line Treatment 6/32	No
44.36724809297686	149.9999999999896	-83.16552218224538	757.0000109479133	1.3318656238636724	6078.007742131513	-657.4439816160192	-0.07425864091230505	-0.00154389268458332	-32.83199273289097	Patient10_T2	EWS_FLI1_bind	no	-0.3	(-154.31692311789175, 130.60334799814606)	n.s.	-1.42	(-0.09988456619709851, 0.06374904701334991)	n.s.	CICrearranged	Yes_Yes	Relapse Treatment	R2	Relapse	33	Relapse Treatment	Treatment After Relapse 10/20	No
55.57419833407892	149.99999995158424	-209.37232203751088	757.0000001518417	41.47581634116099	6078.133483294336	-623.1618789087407	-0.04018815622445986	-0.00303386205415502	-107.36972343215434	Patient13_T3	EWS_FLI1_bind	no	-1.39	(-154.31692311789175, 130.60334799814606)	n.s.	-0.56	(-0.09988456619709851, 0.06374904701334991)	n.s.	CICrearranged	No_Yes	Relapse	R2	Relapse	193	Relapse	Relapse 12/18	No
39.66606708858895	149.99999164538772	-293.2266667483353	757.9971049233403	-542.6260236138552	6078.038132981837	-629.1147726893522	0.08444814291639535	0.01226188416210322	-793.329131396986	Patient16_T1	EWS_FLI1_bind	no	-11.34	(-154.31692311789175, 130.60334799814606)	Significantly stronger coverage drop	2.59	(-0.09988456619709851, 0.06374904701334991)	Significantly stronger coverage drop	Ewing	No_No	Diagnosis	D1	No \n Relapse	0	Diagnosis	Diagnosis 8/16	Yes
58.126586340646504	149.9999999991518	-180.82014879367625	757.9999999908922	-199.0172299062197	6078.013911873749	-599.4875465881768	-0.04636418588278043	0.00308103893037481	-316.04319060673697	Patient13_T4	EWS_FLI1_bind	no	-4.41	(-154.31692311789175, 130.60334799814606)	Significantly stronger coverage drop	-0.71	(-0.09988456619709851, 0.06374904701334991)	n.s.	CICrearranged	No_Yes	Relapse	R3	Relapse	217	Relapse	Relapse 12/18	Yes
74.74407726820073	149.99999999966903	-147.1103845005045	757.0000000404053	-77.03176445646159	6078.999997260977	-623.0373099322396	-0.11620737008233832	9.0229165095306e-4	-141.58393026539582	Patient8_T3	EWS_FLI1_bind	no	-1.88	(-154.31692311789175, 130.60334799814606)	n.s.	-2.48	(-0.09988456619709851, 0.06374904701334991)	Significantly weaker coverage drop	Ewing	Yes_No	On Treatment	T2	Relapse	60	On Treatment	First-Line Treatment 6/32	No
0.2127959911523112	149.99892720088118	-61.910817423413064	757.9999999926057	-83.44767376694246	6078.053844131953	-546.7191186909427	0.03749548212077567	-3.695874836857e-4	-145.53870088474056	Patient25_T1	EWS_FLI1_bind	no	-1.94	(-154.31692311789175, 130.60334799814606)	n.s.	1.4	(-0.09988456619709851, 0.06374904701334991)	n.s.	Ewing	No_No	Diagnosis	D1	No \n Relapse	0	Diagnosis	Diagnosis 8/16	No
28.117760850200575	149.99999999990274	-54.55964755739583	757.9999999968527	-315.7904429126762	6078.991795386759	-622.0987612650779	-0.02534300126265493	0.00649923890317926	-339.06388228162905	Patient18_T3	EWS_FLI1_bind	no	-4.75	(-154.31692311789175, 130.60334799814606)	Significantly stronger coverage drop	-0.18	(-0.09988456619709851, 0.06374904701334991)	n.s.	Ewing	Yes_Yes	Relapse Treatment	R3	Relapse	54	Relapse Treatment	Treatment After Relapse 10/20	Yes
-2.7282013043800784	149.0000000005476	-38.23974127837312	757.9999999975661	-3.3013986105018995	6078.003956989719	-649.4546200681792	0.02764728180059002	-7.102737229120819e-5	-44.905155274349816	NCC0080_D3_higherdepth	EWS_FLI1_bind	yes	-0.48	(-154.31692311789175, 130.60334799814606)	N/A	1.15	(-0.09988456619709851, 0.06374904701334991)	N/A	NA	NA	NA	NA	NA	NA	NCC	NCC 0/24	No
42.13268357813783	149.21164214653876	-383.3379492525965	757.0000002748645	-683.0928548097937	6078.0892624447815	-617.310936087603	0.13420756490455624	0.01283679977968188	-1021.5615109119292	Patient8_T4	EWS_FLI1_bind	no	-14.65	(-154.31692311789175, 130.60334799814606)	Significantly stronger coverage drop	3.85	(-0.09988456619709851, 0.06374904701334991)	Significantly stronger coverage drop	Ewing	No_Yes	Relapse	R1	Relapse	179	Relapse	Relapse 12/18	Yes
9.678024800629752	149.999999962608	-62.268446853383104	757.000000020358	85.63765100166368	6078.114539836955	-645.1900522293596	0.00145501855185161	-0.00246532696218073	33.64750786994485	NCC0029_higherdepth	EWS_FLI1_bind	yes	0.66	(-154.31692311789175, 130.60334799814606)	N/A	0.49	(-0.09988456619709851, 0.06374904701334991)	N/A	NA	NA	NA	NA	NA	NA	NCC	NCC 0/24	No
41.98685035320161	149.99999997884183	-61.48788586392571	757.0000000429237	10.131794089969892	6078.003151675105	-646.9641447568122	-0.0799295083674611	7.6256899737942e-4	-4.855862042321013	Patient3_T2	EWS_FLI1_bind	no	0.1	(-154.31692311789175, 130.60334799814606)	n.s.	-1.56	(-0.09988456619709851, 0.06374904701334991)	n.s.	Ewing	Yes_No	On Treatment	T1	No \n Relapse	47	On Treatment	First-Line Treatment 6/32	No
38.31145310007695	149.99995396389343	-125.64855837856824	757.9999287989584	-48.20808457633757	6078.004389815769	-619.8632704243925	-0.03259953649425649	2.1400520148962945e-5	-131.9242249661655	Patient13_T2	EWS_FLI1_bind	no	-1.74	(-154.31692311789175, 130.60334799814606)	n.s.	-0.37	(-0.09988456619709851, 0.06374904701334991)	n.s.	CICrearranged	No_Yes	Relapse	R1	Relapse	45	Relapse	Relapse 12/18	No
-13.128574406730108	149.0000000697363	-133.15025604501034	757.0000429525743	-489.0237284032429	6078.018926740902	-663.2072530787901	0.1374200610870221	0.00875790297396574	-637.6013100449625	Patient1_T1	EWS_FLI1_bind	no	-9.08	(-154.31692311789175, 130.60334799814606)	Significantly stronger coverage drop	3.93	(-0.09988456619709851, 0.06374904701334991)	Significantly stronger coverage drop	Ewing	No_No	Diagnosis	D1	No \n Relapse	0	Diagnosis	Diagnosis 8/16	Yes
32.674563277027175	149.99999999909642	-8.317700417283394	757.9999996116878	-0.7141529779238468	6078.524300092719	-651.2239991160474	-0.08247721716701961	-2.6433350636308e-4	27.470586234648252	NCC0022_higherdepth	EWS_FLI1_bind	yes	0.57	(-154.31692311789175, 130.60334799814606)	N/A	-1.63	(-0.09988456619709851, 0.06374904701334991)	N/A	NA	NA	NA	NA	NA	NA	NCC	NCC 0/24	No
14.461306754980852	149.00000000114352	-156.99925115578876	757.9999994335257	-175.5192339475063	6078.021286009996	-639.869289326327	0.05543102429068738	0.00503958777439239	-317.34310922662036	Patient14_T2	EWS_FLI1_bind	no	-4.43	(-154.31692311789175, 130.60334799814606)	Significantly stronger coverage drop	1.86	(-0.09988456619709851, 0.06374904701334991)	n.s.	Ewing	Yes_No	On Treatment	T1	No \n Relapse	14	On Treatment	First-Line Treatment 6/32	Yes
67.91402521297884	149.99999999837058	-236.46056644615345	757.0001417346623	-28.252326864603383	6078.048832075097	-629.1231751717652	-0.0541550708821892	-0.00422033518414935	-190.53403771851856	Patient4_T3	EWS_FLI1_bind	no	-2.59	(-154.31692311789175, 130.60334799814606)	Significantly stronger coverage drop	-0.91	(-0.09988456619709851, 0.06374904701334991)	n.s.	Ewing	Yes_Yes	Relapse Treatment	R3	Relapse	68	Relapse Treatment	Treatment After Relapse 10/20	Yes
43.7068924074459	149.99999999973818	-201.86347950273017	757.9999999937472	-580.9376735443368	6078.0145261331445	-634.7984038252661	0.02813003922088206	0.01317178606614758	-735.013259547617	Patient9_T1	EWS_FLI1_bind	no	-10.49	(-154.31692311789175, 130.60334799814606)	Significantly stronger coverage drop	1.17	(-0.09988456619709851, 0.06374904701334991)	n.s.	Ewing	No_No	Diagnosis	D1	No \n Relapse	0	Diagnosis	Diagnosis 8/16	Yes
21.22145916894637	149.99999999996584	8.023957307199602	757.9999999971501	-90.30975437082388	6078.0547018552525	-656.7239775394381	-0.05473638285122219	0.0012901427489534	-58.40404671290352	NCC0018_higherdepth	EWS_FLI1_bind	yes	-0.68	(-154.31692311789175, 130.60334799814606)	N/A	-0.93	(-0.09988456619709851, 0.06374904701334991)	N/A	NA	NA	NA	NA	NA	NA	NCC	NCC 0/24	No
7.783814176318662	149.99999999997533	-54.56975504496572	757.9999999995879	32.54816712918113	6078.946939787297	-653.5830330770958	0.0058825727440491	-0.0019474994858986	-13.761376486750574	NCC0026_higherdepth	EWS_FLI1_bind	yes	-0.03	(-154.31692311789175, 130.60334799814606)	N/A	0.61	(-0.09988456619709851, 0.06374904701334991)	N/A	NA	NA	NA	NA	NA	NA	NCC	NCC 0/24	No
21.002278504456577	149.9999999999401	-85.62359721359705	757.9999999986145	35.078446972796016	6078.8936752873715	-667.4838041974828	-0.01309561238684348	-0.00155090976699492	-27.7360442416097	Patient20_T1	EWS_FLI1_bind	no	-0.23	(-154.31692311789175, 130.60334799814606)	n.s.	0.13	(-0.09988456619709851, 0.06374904701334991)	n.s.	Ewing	Yes_No	On Treatment	T1	No \n Relapse	0	On Treatment	First-Line Treatment 6/32	No
22.47072918489604	149.9999999999956	3.931917934106015	757.0000000238167	-28.49835481398149	6078.998783407649	-644.1563515428942	-0.05996539172163866	-1.1942385702611e-4	0.6337906637940538	NCC0032_higherdepth	EWS_FLI1_bind	yes	0.18	(-154.31692311789175, 130.60334799814606)	N/A	-1.06	(-0.09988456619709851, 0.06374904701334991)	N/A	NA	NA	NA	NA	NA	NA	NCC	NCC 0/24	No
3.1992941392927583	149.03930771056827	-10.00217240414234	757.0000016615918	-30.465223883979434	6078.999958883027	-664.3291307772931	-0.001293230708045	5.8648667478699e-4	-36.92448205931848	Patient18_T1	EWS_FLI1_bind	no	-0.36	(-154.31692311789175, 130.60334799814606)	n.s.	0.42	(-0.09988456619709851, 0.06374904701334991)	n.s.	Ewing	No_Yes	Relapse	R1	Relapse	0	Relapse	Relapse 12/18	No
10.284465375870733	149.0000000000082	11.938998474099426	757.0154228536702	53.94424976623443	6078.999999569646	-631.3654449680697	-0.03736823489475902	-0.00122320821505029	77.5013418551557	Patient19_T1	EWS_FLI1_bind	no	1.3	(-154.31692311789175, 130.60334799814606)	n.s.	-0.49	(-0.09988456619709851, 0.06374904701334991)	n.s.	Ewing	No_No	Diagnosis	D1	No \n Relapse	0	Diagnosis	Diagnosis 8/16	No
12.5801508323101	149.00060138492168	-15.365096059228115	757.9998926224707	12.095965143206014	6078.017356757564	-649.3315991390298	-0.02638992961656097	-0.00130775016533703	10.750152627432696	Patient18_T6	EWS_FLI1_bind	no	0.33	(-154.31692311789175, 130.60334799814606)	n.s.	-0.21	(-0.09988456619709851, 0.06374904701334991)	n.s.	Ewing	No_Yes	Relapse	R6	Relapse	105	Relapse	Relapse 12/18	No
57.92527123030783	149.9999999965929	-119.56095796314864	757.0000002775024	-15.20718155659752	6078.099877608957	-645.7377916400078	-0.09005165461798945	-0.00108317799862028	-70.86490966355552	Patient15_T2	EWS_FLI1_bind	no	-0.86	(-154.31692311789175, 130.60334799814606)	n.s.	-1.82	(-0.09988456619709851, 0.06374904701334991)	n.s.	Ewing	Yes_Yes	Relapse Treatment	R2	Relapse	28	Relapse Treatment	Treatment After Relapse 10/20	No
48.64977437030253	149.999993544083	-154.8240613567099	757.0000000927997	105.46643720169772	6078.979483309815	-586.5585366082701	-0.05471813199018946	-0.00364938481217884	3.796342910308616	Patient12_T1	EWS_FLI1_bind	no	0.23	(-154.31692311789175, 130.60334799814606)	n.s.	-0.93	(-0.09988456619709851, 0.06374904701334991)	n.s.	Ewing	No_No	Diagnosis	D1	No \n Relapse	0	Diagnosis	Diagnosis 8/16	No
34.06499368043871	149.99999999999852	-27.286624345455017	757.9999999770531	-55.04491483885237	6078.034146070863	-619.5330270396329	-0.07262561240313146	-6.040462906733e-4	-44.378989984476995	Patient2_T3	EWS_FLI1_bind	no	-0.47	(-154.31692311789175, 130.60334799814606)	n.s.	-1.38	(-0.09988456619709851, 0.06374904701334991)	n.s.	CICrearranged	Yes_Yes	Relapse Treatment	R3	Relapse	98	Relapse Treatment	Treatment After Relapse 10/20	No
16.619021660766368	149.9999999999984	-23.585667369294747	757.9999999997162	-67.32773582128313	6078.036783555594	-635.5669655824677	-0.02736768274638418	0.00118333941965917	-72.44663199048013	NCC0034_higherdepth	EWS_FLI1_bind	yes	-0.88	(-154.31692311789175, 130.60334799814606)	N/A	-0.23	(-0.09988456619709851, 0.06374904701334991)	N/A	NA	NA	NA	NA	NA	NA	NCC	NCC 0/24	No
17.01911999046258	149.99999999979642	-61.77721863070479	757.9999999663612	-145.18838291710438	6078.020216906901	-648.320275513069	-0.00322068710943535	0.00427206793255395	-188.28875918687783	Patient1_T2	EWS_FLI1_bind	no	-2.56	(-154.31692311789175, 130.60334799814606)	Significantly stronger coverage drop	0.38	(-0.09988456619709851, 0.06374904701334991)	n.s.	Ewing	Yes_No	On Treatment	T1	No \n Relapse	91	On Treatment	First-Line Treatment 6/32	Yes
78.1893746597245	149.99999999883013	-52.21515695275737	757.9999999894569	-83.18024730568271	6078.999917614508	-632.1891863680813	-0.1750135350934023	0.00201947976450541	-48.23492200212457	Patient26_T3	EWS_FLI1_bind	no	-0.53	(-154.31692311789175, 130.60334799814606)	n.s.	-3.96	(-0.09988456619709851, 0.06374904701334991)	Significantly weaker coverage drop	Ewing	Yes_No	On Treatment	T2	No \n Relapse	35	On Treatment	First-Line Treatment 6/32	No
55.99085494012253	149.99999999850257	-86.88085675911431	757.9999999122621	132.3196157292712	6078.0000460006795	-607.7669248508679	-0.11187302645993424	-0.00376110070024065	107.31936970479865	Patient12_T2	EWS_FLI1_bind	no	1.73	(-154.31692311789175, 130.60334799814606)	n.s.	-2.37	(-0.09988456619709851, 0.06374904701334991)	Significantly weaker coverage drop	Ewing	Yes_No	On Treatment	T1	No \n Relapse	12	On Treatment	First-Line Treatment 6/32	No
50.40689796409666	149.9999999846254	-79.39984489600248	757.9999999791111	-29.641026819128047	6078.165025334458	-622.3611862791745	-0.0903285993569224	-3.5093317650902e-4	-53.22584487531174	Patient22_T1	EWS_FLI1_bind	no	-0.6	(-154.31692311789175, 130.60334799814606)	n.s.	-1.83	(-0.09988456619709851, 0.06374904701334991)	n.s.	Ewing	Yes_No	On Treatment	T1	No \n Relapse	0	On Treatment	First-Line Treatment 6/32	No
18.82909064403848	149.99877846127976	-67.97241585947653	757.9989882279698	62.03621061416895	6078.988597177095	-612.1416095911105	-0.01837521187702668	-0.0025307159169592	14.557749939313537	Patient21_T3	EWS_FLI1_bind	no	0.38	(-154.31692311789175, 130.60334799814606)	n.s.	-0.01	(-0.09988456619709851, 0.06374904701334991)	n.s.	Ewing	Yes_No	On Treatment	T3	No \n Relapse	132	On Treatment	First-Line Treatment 6/32	No
31.973840075382643	149.00002270592324	-130.39621023498142	757.000000040039	-62.774048995564726	6078.023927219183	-631.6279347377996	-0.01276916628730707	-0.00277408749799317	-158.180230035459	Patient4_T2	EWS_FLI1_bind	no	-2.12	(-154.31692311789175, 130.60334799814606)	Significantly stronger coverage drop	0.13	(-0.09988456619709851, 0.06374904701334991)	n.s.	Ewing	Yes_Yes	Relapse Treatment	R2	Relapse	47	Relapse Treatment	Treatment After Relapse 10/20	Yes
24.167869472024428	149.99997260160416	-21.86266160854275	757.0003336389783	75.88537601204095	6078.0142087431295	-633.2987178255048	-0.05773641951385967	-0.00256851095519773	80.84004826124024	Patient24_T1	EWS_FLI1_bind	no	1.34	(-154.31692311789175, 130.60334799814606)	n.s.	-1	(-0.09988456619709851, 0.06374904701334991)	n.s.	Ewing	Yes_No	On Treatment	T1	No \n Relapse	0	On Treatment	First-Line Treatment 6/32	No
37.65502067443789	149.99999999999957	-43.95300246512212	757.9999999617163	-138.41062348017724	6078.052001800195	-596.5398329840388	-0.0679302107158038	0.00344014378813647	-140.45894893487684	Patient25_T2	EWS_FLI1_bind	no	-1.87	(-154.31692311789175, 130.60334799814606)	n.s.	-1.26	(-0.09988456619709851, 0.06374904701334991)	n.s.	Ewing	Yes_No	On Treatment	T2	No \n Relapse	27	On Treatment	First-Line Treatment 6/32	No
36.38539199734212	149.99999999994876	-95.46097280191526	757.9999999999492	38.1784347512664	6078.969805262671	-635.1604715077835	-0.04903468950557994	3.3436231222701e-4	-17.33701082164157	Patient7_T2	EWS_FLI1_bind	no	-0.08	(-154.31692311789175, 130.60334799814606)	n.s.	-0.78	(-0.09988456619709851, 0.06374904701334991)	n.s.	Ewing	Yes_No	On Treatment	T1	No \n Relapse	49	On Treatment	First-Line Treatment 6/32	No
65.15425264363438	149.99996156382457	-187.44477098198388	757.9999901893416	-137.60922885541962	6078.0355023440125	-638.4121221859294	-0.06559918513219863	0.00300128778672199	-253.49412200226377	Patient2_T4	EWS_FLI1_bind	no	-3.51	(-154.31692311789175, 130.60334799814606)	Significantly stronger coverage drop	-1.2	(-0.09988456619709851, 0.06374904701334991)	n.s.	CICrearranged	No_Yes	Relapse	R4	Relapse	147	Relapse	Relapse 12/18	Yes
9.602393078373485	149.9999999999965	-2.1343092271409616	757.0000000034071	-137.56631549025477	6078.064871092436	-628.2045905853267	-0.01538452382554779	0.00130558098934212	-128.86472461674524	NCC0027_higherdepth	EWS_FLI1_bind	yes	-1.7	(-154.31692311789175, 130.60334799814606)	N/A	0.07	(-0.09988456619709851, 0.06374904701334991)	N/A	NA	NA	NA	NA	NA	NA	NCC	NCC 0/24	No
34.2880955860552	149.9999999998781	-87.5055504197031	757.0000000481401	134.69845278975953	6078.96950686592	-618.9812603793845	-0.05391714414737585	-0.00478072880331324	84.77759425470407	Patient16_T2	EWS_FLI1_bind	no	1.4	(-154.31692311789175, 130.60334799814606)	n.s.	-0.91	(-0.09988456619709851, 0.06374904701334991)	n.s.	Ewing	Yes_No	On Treatment	T2	No \n Relapse	26	On Treatment	First-Line Treatment 6/32	No
25.19055619408543	149.99999999995322	-68.56037233015726	757.0000000074507	-40.30718006106365	6078.031247278585	-627.4443992572031	-0.02821994156705883	-0.00101599888441244	-81.18064709858491	Patient21_T1	EWS_FLI1_bind	no	-1.01	(-154.31692311789175, 130.60334799814606)	n.s.	-0.26	(-0.09988456619709851, 0.06374904701334991)	n.s.	Ewing	Yes_No	On Treatment	T1	No \n Relapse	0	On Treatment	First-Line Treatment 6/32	No
50.68309127538696	149.00000000048954	-118.53741035381208	757.000000115091	-47.91128353611662	6078.00104663345	-654.4008468953776	-0.07008771887895493	0.00284840585904814	-110.3358001908942	Patient5_T2	EWS_FLI1_bind	no	-1.43	(-154.31692311789175, 130.60334799814606)	n.s.	-1.31	(-0.09988456619709851, 0.06374904701334991)	n.s.	Ewing	Yes_No	On Treatment	T1	Relapse	28	On Treatment	First-Line Treatment 6/32	No
22.17802383054145	149.99989164054512	-119.55628960883102	757.9999967177027	118.52959002367189	6078.999434048921	-661.8617598303917	-0.00384015064326573	-0.00384261558797464	22.768928311696893	Patient15_T5	EWS_FLI1_bind	no	0.5	(-154.31692311789175, 130.60334799814606)	n.s.	0.36	(-0.09988456619709851, 0.06374904701334991)	n.s.	Ewing	Yes_Yes	Relapse Treatment	R5	Relapse	141	Relapse Treatment	Treatment After Relapse 10/20	No
21.605673037368273	149.99999999993412	-56.81307375663641	757.9999999887385	93.68819223982058	6078.967835877267	-677.6204893593409	-0.03370998370038464	-0.00393389680419726	60.538800649138864	Patient26_T1	EWS_FLI1_bind	no	1.05	(-154.31692311789175, 130.60334799814606)	n.s.	-0.4	(-0.09988456619709851, 0.06374904701334991)	n.s.	Ewing	No_No	Diagnosis	D1	No \n Relapse	0	Diagnosis	Diagnosis 8/16	No
72.85719176961545	149.99999999935233	-45.903073135881606	757.9999999069423	200.66990167672247	6078.894818448207	-636.8512455622897	-0.18278235089756728	-0.00458580038620788	235.78937255209257	Patient20_T2	EWS_FLI1_bind	no	3.59	(-154.31692311789175, 130.60334799814606)	Significantly weaker coverage drop	-4.16	(-0.09988456619709851, 0.06374904701334991)	Significantly weaker coverage drop	Ewing	Yes_No	On Treatment	T2	No \n Relapse	14	On Treatment	First-Line Treatment 6/32	No
-1.693753298029989	149.00000000000003	43.6462081639321	757.9999999991196	-115.06677503722852	6078.02710966104	-642.3332786333261	-0.01088381546896147	0.00165119983619829	-72.89613021981302	NCC0021_higherdepth	EWS_FLI1_bind	yes	-0.89	(-154.31692311789175, 130.60334799814606)	N/A	0.18	(-0.09988456619709851, 0.06374904701334991)	N/A	NA	NA	NA	NA	NA	NA	NCC	NCC 0/24	No
33.090101873626544	149.99999999946766	-340.181178054669	757.969911893172	-481.4797999491491	6078.045960092049	-626.6331860042417	0.1226433147458056	0.01319786208669885	-786.9102920929604	Patient8_T1	EWS_FLI1_bind	no	-11.24	(-154.31692311789175, 130.60334799814606)	Significantly stronger coverage drop	3.55	(-0.09988456619709851, 0.06374904701334991)	Significantly stronger coverage drop	Ewing	No_No	Diagnosis	D1	Relapse	0	Diagnosis	Diagnosis 8/16	Yes
27.43829973804279	149.99999999955136	-298.02377743231966	757.9999999660736	-548.3120084084902	6078.054017363668	-615.5108010072149	0.11986659508359336	0.01244853516464553	-817.5295634210138	Patient6_T3	EWS_FLI1_bind	no	-11.69	(-154.31692311789175, 130.60334799814606)	Significantly stronger coverage drop	3.48	(-0.09988456619709851, 0.06374904701334991)	Significantly stronger coverage drop	Ewing	No_Yes	Relapse	R3	Relapse	35	Relapse	Relapse 12/18	Yes
0.18406613373751152	149.99999999934298	-50.77927984658101	757.0000000239213	102.02789911685836	6078.958988556626	-668.733598516873	0.01957559766700044	-0.00296354105133631	50.978971333888886	Patient11_T1	EWS_FLI1_bind	no	0.91	(-154.31692311789175, 130.60334799814606)	n.s.	0.95	(-0.09988456619709851, 0.06374904701334991)	n.s.	Ewing	No_No	Diagnosis	D1	No \n Relapse	0	Diagnosis	Diagnosis 8/16	No
40.59978750398447	149.9999744031604	-108.82459977264344	757.9999999998666	-219.41786461939265	6078.999762999261	-545.2362691950519	-0.03630487434672531	0.00410393714579309	-283.48523038991107	Patient23_T3	EWS_FLI1_bind	no	-3.94	(-154.31692311789175, 130.60334799814606)	Significantly stronger coverage drop	-0.46	(-0.09988456619709851, 0.06374904701334991)	n.s.	Ewing	Yes_No	On Treatment	T2	No \n Relapse	28	On Treatment	First-Line Treatment 6/32	Yes
18.321493437308987	149.99995607708271	-306.0729618874446	757.9999791616603	-935.3518384616954	6078.098775150092	-644.9448389717103	0.1737536366785914	0.02420836849390145	-1222.5849059642987	Patient5_T7	EWS_FLI1_bind	no	-17.57	(-154.31692311789175, 130.60334799814606)	Significantly stronger coverage drop	4.85	(-0.09988456619709851, 0.06374904701334991)	Significantly stronger coverage drop	Ewing	Yes_Yes	Relapse Treatment	R4	Relapse	567	Relapse Treatment	Treatment After Relapse 10/20	Yes
22.914353285673982	149.99999999995174	-36.47487100510987	757.0000000001966	-75.36683439730906	6078.973692245015	-632.7931901650343	-0.03677488116143576	8.3828130004853e-4	-86.42431828459884	NCC0025_higherdepth	EWS_FLI1_bind	yes	-1.08	(-154.31692311789175, 130.60334799814606)	N/A	-0.47	(-0.09988456619709851, 0.06374904701334991)	N/A	NA	NA	NA	NA	NA	NA	NCC	NCC 0/24	No
33.822433694418805	149.99999999990254	-22.78018329900671	757.0000000022427	109.72479141011168	6078.949561822715	-630.0135126464019	-0.08515029958756984	-0.00462263304386931	124.53306625894535	NCC0017_higherdepth	EWS_FLI1_bind	yes	1.98	(-154.31692311789175, 130.60334799814606)	N/A	-1.69	(-0.09988456619709851, 0.06374904701334991)	N/A	NA	NA	NA	NA	NA	NA	NCC	NCC 0/24	No
13.273234752322187	149.99757290685196	-227.1727279479524	757.9999781930153	-1067.0246300216436	6078.0599920941795	-661.315692615727	0.15429652036045033	0.0276260972485766	-1280.2898099794193	Patient5_T4	EWS_FLI1_bind	no	-18.4	(-154.31692311789175, 130.60334799814606)	Significantly stronger coverage drop	4.35	(-0.09988456619709851, 0.06374904701334991)	Significantly stronger coverage drop	Ewing	No_Yes	Relapse	R1	Relapse	405	Relapse	Relapse 12/18	Yes
45.43350109917385	149.99999999999486	-71.37427933180341	757.9999999214509	83.10303527416562	6078.965304159176	-652.3593226357129	-0.08872447939711252	-0.00203213027748817	61.95326980767824	Patient3_T3	EWS_FLI1_bind	no	1.07	(-154.31692311789175, 130.60334799814606)	n.s.	-1.78	(-0.09988456619709851, 0.06374904701334991)	n.s.	Ewing	Yes_No	On Treatment	T2	No \n Relapse	98	On Treatment	First-Line Treatment 6/32	No
42.32214297998016	149.99999999989834	-66.48598343645774	757.0000000196495	-32.7179242905015	6078.111446364181	-636.6747509703133	-0.07537474698008474	1.7009207183967098e-5	-52.33435945846968	Patient18_T9	EWS_FLI1_bind	no	-0.59	(-154.31692311789175, 130.60334799814606)	n.s.	-1.45	(-0.09988456619709851, 0.06374904701334991)	n.s.	Ewing	Yes_Yes	Relapse Treatment	R9	Relapse	161	Relapse Treatment	Treatment After Relapse 10/20	No
-10.09915593410149	149.00000000004798	19.111586704917947	757.0000000108943	21.793381771910976	6078.972423976542	-658.231624341156	0.01553802247502478	-0.00105647147489931	29.679152746605578	NCC0107_D3_higherdepth	EWS_FLI1_bind	yes	0.6	(-154.31692311789175, 130.60334799814606)	N/A	0.85	(-0.09988456619709851, 0.06374904701334991)	N/A	NA	NA	NA	NA	NA	NA	NCC	NCC 0/24	No
47.23676263455712	149.1630117753231	-274.44842515397585	757.0000001156943	-356.0501435229669	6078.041042464994	-616.6070154052767	0.041668891548506413	0.00834837299993052	-579.2844208988191	Patient4_T1	EWS_FLI1_bind	no	-8.23	(-154.31692311789175, 130.60334799814606)	Significantly stronger coverage drop	1.51	(-0.09988456619709851, 0.06374904701334991)	n.s.	Ewing	No_Yes	Relapse	R1	Relapse	0	Relapse	Relapse 12/18	Yes
27.574880299973856	149.00000020303565	-415.0787554118778	757.0000001594849	-725.5021872945617	6078.0970036193285	-610.7167359152338	0.192536634323234	0.01648930520189344	-1112.2495290333484	Patient6_T1	EWS_FLI1_bind	no	-15.96	(-154.31692311789175, 130.60334799814606)	Significantly stronger coverage drop	5.32	(-0.09988456619709851, 0.06374904701334991)	Significantly stronger coverage drop	Ewing	No_Yes	Relapse	R1	Relapse	0	Relapse	Relapse 12/18	Yes
-0.9635170627756308	149.00000520457394	-25.351777799713393	757.9999999926338	-248.85127625857533	6078.999991518411	-665.1417533171625	0.03225384409703973	0.00552244878230765	-275.29167592911546	Patient11_T3	EWS_FLI1_bind	no	-3.82	(-154.31692311789175, 130.60334799814606)	Significantly stronger coverage drop	1.27	(-0.09988456619709851, 0.06374904701334991)	n.s.	Ewing	Yes_No	On Treatment	T2	No \n Relapse	35	On Treatment	First-Line Treatment 6/32	Yes
-3.3627743216861865	149.0000000000279	11.822845325230787	757.0000000166652	-105.39284349139606	6078.070295085111	-600.3286113820152	0.00969062057155607	4.6441717797686e-4	-97.17819227568296	Patient7_T1	EWS_FLI1_bind	no	-1.24	(-154.31692311789175, 130.60334799814606)	n.s.	0.7	(-0.09988456619709851, 0.06374904701334991)	n.s.	Ewing	No_No	Diagnosis	D1	No \n Relapse	0	Diagnosis	Diagnosis 8/16	No
9.411973510329435	149.99999999997803	-19.62166129340759	757.999999934647	39.932221729370134	6078.964407430097	-631.5752257591467	-0.01732578956442684	-0.00185428441090465	30.65972778054049	Patient21_T2	EWS_FLI1_bind	no	0.62	(-154.31692311789175, 130.60334799814606)	n.s.	0.02	(-0.09988456619709851, 0.06374904701334991)	n.s.	Ewing	Yes_No	On Treatment	T2	No \n Relapse	13	On Treatment	First-Line Treatment 6/32	No
9.923841324994608	149.99999999999028	5.644472818769928	757.9999999987602	52.92393163353405	6078.1213723642895	-641.8275913377248	-0.03283804205929865	-0.00140955279928159	69.67748160170818	NCC0011_higherdepth	EWS_FLI1_bind	yes	1.18	(-154.31692311789175, 130.60334799814606)	N/A	-0.37	(-0.09988456619709851, 0.06374904701334991)	N/A	NA	NA	NA	NA	NA	NA	NCC	NCC 0/24	No
14.073483186611224	149.9999999996173	-479.093779582899	757.9999998639336	-909.054428614093	6078.069033215345	-581.4121680347623	0.2743883853796658	0.02208170212273368	-1375.4321619652255	Patient6_T2	EWS_FLI1_bind	no	-19.78	(-154.31692311789175, 130.60334799814606)	Significantly stronger coverage drop	7.39	(-0.09988456619709851, 0.06374904701334991)	Significantly stronger coverage drop	Ewing	No_Yes	Relapse	R2	Relapse	22	Relapse	Relapse 12/18	Yes
26.064863575097075	149.0000000020988	-200.22001961417195	757.9999999908407	-472.5623540225272	6078.0062812271835	-645.8338486082084	0.06660744724695876	0.01285536130588974	-644.6643374999767	Patient5_T5	EWS_FLI1_bind	no	-9.18	(-154.31692311789175, 130.60334799814606)	Significantly stronger coverage drop	2.14	(-0.09988456619709851, 0.06374904701334991)	Significantly stronger coverage drop	Ewing	Yes_Yes	Relapse Treatment	R2	Relapse	449	Relapse Treatment	Treatment After Relapse 10/20	Yes
7.127598539674264	149.96502341258844	-74.93811172953745	757.0000000148415	-50.62532168269782	6078.027843202438	-655.8182017903392	0.02385450402961301	7.4047310052406e-4	-118.13161880880271	Patient1_T3	EWS_FLI1_bind	no	-1.54	(-154.31692311789175, 130.60334799814606)	n.s.	1.06	(-0.09988456619709851, 0.06374904701334991)	n.s.	Ewing	Yes_No	On Treatment	T2	No \n Relapse	119	On Treatment	First-Line Treatment 6/32	No
-39.86472475027952	149.99999999994773	27.398239827151865	757.000000000301	37.236414972145226	6078.897347030064	-668.6806863152348	0.08914211183608804	-0.00261563510532602	20.20640784844111	NCC0124_D1_higherdepth	EWS_FLI1_bind	yes	0.47	(-154.31692311789175, 130.60334799814606)	N/A	2.71	(-0.09988456619709851, 0.06374904701334991)	N/A	NA	NA	NA	NA	NA	NA	NCC	NCC 0/24	No
-17.702218552379534	149.0000000000782	-251.8430873212529	757.9999999904285	-849.6006452872841	6078.044003020965	-637.7314019106174	0.2357093013993216	0.01283525032900949	-1122.6603516154364	Patient23_T1	EWS_FLI1_bind	no	-16.12	(-154.31692311789175, 130.60334799814606)	Significantly stronger coverage drop	6.41	(-0.09988456619709851, 0.06374904701334991)	Significantly stronger coverage drop	Ewing	No_No	Diagnosis	D1	No \n Relapse	0	Diagnosis	Diagnosis 8/16	Yes
11.63858135793033	149.0000000000157	-41.79969497171181	757.9999999996967	80.57666465638678	6078.943073022799	-639.8729044971687	-0.01445033362795477	-0.00316062392770666	51.47811862652565	NCC0020_higherdepth	EWS_FLI1_bind	yes	0.92	(-154.31692311789175, 130.60334799814606)	N/A	0.09	(-0.09988456619709851, 0.06374904701334991)	N/A	NA	NA	NA	NA	NA	NA	NCC	NCC 0/24	No
9.623507413492996	149.99999999999486	-95.35643995454896	757.0000000746237	-140.05114080704232	6078.999801131169	-574.34930216232	0.03384947065867572	0.00344632074519963	-225.27405133850868	Patient24_T2	EWS_FLI1_bind	no	-3.1	(-154.31692311789175, 130.60334799814606)	Significantly stronger coverage drop	1.31	(-0.09988456619709851, 0.06374904701334991)	n.s.	Ewing	Yes_No	On Treatment	T2	No \n Relapse	14	On Treatment	First-Line Treatment 6/32	Yes
59.66555599285932	149.99999999881408	-97.02228363880955	757.9999998481529	221.43190026952684	6078.000012370071	-615.7798385372338	-0.12215786449548811	-0.00580141094669352	190.25468805316203	Patient22_T2	EWS_FLI1_bind	no	2.93	(-154.31692311789175, 130.60334799814606)	Significantly weaker coverage drop	-2.63	(-0.09988456619709851, 0.06374904701334991)	Significantly weaker coverage drop	Ewing	Yes_No	On Treatment	T2	No \n Relapse	14	On Treatment	First-Line Treatment 6/32	No
8.111726048842893	149.99999999990465	-249.87102100918037	757.9999999975056	-839.4072247731856	6078.045942612556	-664.9308919925808	0.16503116227868733	0.02082990315799291	-1081.5002200114698	Patient5_T6	EWS_FLI1_bind	no	-15.52	(-154.31692311789175, 130.60334799814606)	Significantly stronger coverage drop	4.63	(-0.09988456619709851, 0.06374904701334991)	Significantly stronger coverage drop	Ewing	No_Yes	Relapse	R3	Relapse	523	Relapse	Relapse 12/18	Yes
0.948440795912652	149.9999999999918	-49.61894243794046	757.0000000057576	-40.59559271891555	6078.04694767253	-654.2883079990943	0.02629146772423306	6.282664935182e-4	-89.50929693468241	Patient11_T2	EWS_FLI1_bind	no	-1.13	(-154.31692311789175, 130.60334799814606)	n.s.	1.12	(-0.09988456619709851, 0.06374904701334991)	n.s.	Ewing	Yes_No	On Treatment	T1	No \n Relapse	20	On Treatment	First-Line Treatment 6/32	No
7.139609221712606	149.99999999999997	-60.77454361220048	757.9999999994329	56.975012388522224	6078.97955688747	-648.3476884985961	0.00925850932911731	-0.00166302636089685	3.6724245224354086	NCC0028_higherdepth	EWS_FLI1_bind	yes	0.23	(-154.31692311789175, 130.60334799814606)	N/A	0.69	(-0.09988456619709851, 0.06374904701334991)	N/A	NA	NA	NA	NA	NA	NA	NCC	NCC 0/24	No
56.27300959082177	149.9995037052237	-161.9874571619525	757.0000000821348	-208.9661427844995	6078.024037099793	-597.3723687184934	-0.05058108069743838	3.9110615984076e-4	-309.0809156748687	Patient15_T1	EWS_FLI1_bind	no	-4.31	(-154.31692311789175, 130.60334799814606)	Significantly stronger coverage drop	-0.82	(-0.09988456619709851, 0.06374904701334991)	n.s.	Ewing	No_Yes	Relapse	R1	Relapse	0	Relapse	Relapse 12/18	Yes
24.924824144029035	149.99999188122567	-134.45586708036922	757.9999999806968	-161.93539289713718	6078.027351644153	-629.645396449317	0.01510382063379386	0.00433009999245855	-269.4208789489637	Patient14_T1	EWS_FLI1_bind	no	-3.74	(-154.31692311789175, 130.60334799814606)	Significantly stronger coverage drop	0.84	(-0.09988456619709851, 0.06374904701334991)	n.s.	Ewing	No_No	Diagnosis	D1	No \n Relapse	0	Diagnosis	Diagnosis 8/16	Yes
3.2469208619897123	149.00000000000284	-31.576789248873567	757.0000000161941	73.36932093896763	6078.990870043183	-628.7212270894844	0.00313262372688843	-0.00271695378614398	45.140781231694795	NCC0006_D2_higherdepth	EWS_FLI1_bind	yes	0.83	(-154.31692311789175, 130.60334799814606)	N/A	0.54	(-0.09988456619709851, 0.06374904701334991)	N/A	NA	NA	NA	NA	NA	NA	NCC	NCC 0/24	No
5.287256011275536	149.00000000093232	-50.88985727513315	757.9999999987263	-86.96922529987275	6078.000769033816	-624.2023448870896	0.01833575878530986	0.00351155090472415	-132.24235203601842	Patient18_T2	EWS_FLI1_bind	no	-1.75	(-154.31692311789175, 130.60334799814606)	n.s.	0.92	(-0.09988456619709851, 0.06374904701334991)	n.s.	Ewing	Yes_Yes	Relapse Treatment	R2	Relapse	34	Relapse Treatment	Treatment After Relapse 10/20	No
49.10880993286099	149.99999955005126	-124.71027195476336	757.3452832698503	-15.357558593644235	6078.054526816401	-613.9916821929188	-0.06390963461765914	-5.1508910676282e-4	-86.07089103396528	Patient18_T8	EWS_FLI1_bind	no	-1.08	(-154.31692311789175, 130.60334799814606)	n.s.	-1.16	(-0.09988456619709851, 0.06374904701334991)	n.s.	Ewing	Yes_Yes	Relapse Treatment	R8	Relapse	145	Relapse Treatment	Treatment After Relapse 10/20	No
8.378281630806647	149.99999999999997	-8.22996460997163	757.9999999458055	39.93061907652621	6078.973361967167	-674.3215312054152	-0.02057201141737226	-0.00140378952668776	40.98184413188539	Patient18_T5	EWS_FLI1_bind	no	0.77	(-154.31692311789175, 130.60334799814606)	n.s.	-0.06	(-0.09988456619709851, 0.06374904701334991)	n.s.	Ewing	No_Yes	Relapse	R5	Relapse	91	Relapse	Relapse 12/18	No
-4.969681458930081	149.00000000004195	-3.7460184530176313	757.0000000024248	-108.03876344660893	6078.0000070344495	-660.2627072902019	0.02237166794475669	0.00141712393289549	-117.319786722475	NCC0031_higherdepth	EWS_FLI1_bind	yes	-1.53	(-154.31692311789175, 130.60334799814606)	N/A	1.02	(-0.09988456619709851, 0.06374904701334991)	N/A	NA	NA	NA	NA	NA	NA	NCC	NCC 0/24	No
41.96822347630058	149.99999999997283	-121.38801810777166	757.9999999883145	-86.94085993994392	6078.019880046298	-628.0950279997749	-0.04202518441434171	0.00112272654013377	-162.2409362773774	Patient2_T1	EWS_FLI1_bind	no	-2.18	(-154.31692311789175, 130.60334799814606)	Significantly stronger coverage drop	-0.61	(-0.09988456619709851, 0.06374904701334991)	n.s.	CICrearranged	No_Yes	Relapse	R1	Relapse	0	Relapse	Relapse 12/18	Yes
14.63138339458414	149.99999999998926	68.6823071400065	757.0000000531155	-106.21032348620687	6078.062440262917	-658.5508288969887	-0.06813846077693031	-0.00121000735597665	-20.535181301032377	NCC0030_higherdepth	EWS_FLI1_bind	yes	-0.13	(-154.31692311789175, 130.60334799814606)	N/A	-1.26	(-0.09988456619709851, 0.06374904701334991)	N/A	NA	NA	NA	NA	NA	NA	NCC	NCC 0/24	No
22.581871682496853	149.99999999996797	-33.932231801512515	757.9999999946574	-94.87830878528436	6078.999057389498	-661.8833180983869	-0.03597373603372379	0.00226098163978477	-103.72987629372778	Patient7_T3	EWS_FLI1_bind	no	-1.33	(-154.31692311789175, 130.60334799814606)	n.s.	-0.45	(-0.09988456619709851, 0.06374904701334991)	n.s.	Ewing	Yes_No	On Treatment	T2	No \n Relapse	76	On Treatment	First-Line Treatment 6/32	No
