# Supplementary material for: Cell-free DNA methylome and fragmentome analysis for relapse monitoring of Ewing sarcoma
Source: EMBO Mol Med. 2026 Mar 6;18(4):1342–57. doi: 10.1038/s44321-026-00396-7 (PMC13084053; doi:10.1038/s44321-026-00396-7)
Supplement: Supplementary file 10 — Source data Fig. 3 [file 44321_2026_396_MOESM10_ESM.zip]

Archive with 16 entries (12 files):
- Figure3/
- __MACOSX/._Figure3
- Figure3/.DS_Store
- __MACOSX/Figure3/._.DS_Store
- Figure3/Panel_C/
- __MACOSX/Figure3/._Panel_C
- Figure3/Panel_D/
- __MACOSX/Figure3/._Panel_D
- Figure3/Panel_B/
- __MACOSX/Figure3/._Panel_B
- Figure3/Panel_C/Figure3C_source_data.csv
- __MACOSX/Figure3/Panel_C/._Figure3C_source_data.csv
- Figure3/Panel_D/Figure3D_source_data.csv
- __MACOSX/Figure3/Panel_D/._Figure3D_source_data.csv
- Figure3/Panel_B/Figure3B_source_data.csv
- __MACOSX/Figure3/Panel_B/._Figure3B_source_data.csv
