# Supplementary material for: Cell-free DNA methylome and fragmentome analysis for relapse monitoring of Ewing sarcoma
Source: EMBO Mol Med. 2026 Mar 6;18(4):1342–57. doi: 10.1038/s44321-026-00396-7 (PMC13084053; doi:10.1038/s44321-026-00396-7)
Supplement: Supplementary file 10 — Source data Fig. 3 [file 44321_2026_396_MOESM10_ESM.zip › Figure3/Panel_C/Figure3C_source_data.csv]

sample_name	split	cancer_status	.pred_Cancer
Patient10_T1	1	Cancer	0.999999912934093
Patient10_T1	2	Cancer	0.999999887998367
Patient10_T1	3	Cancer	0.999999975915296
Patient10_T1	4	Cancer	0.9999999253818888
Patient10_T1	5	Cancer	0.9999999433701902
Patient10_T1	6	Cancer	0.9999999320581988
Patient10_T1	7	Cancer	0.9999999104098987
Patient10_T1	8	Cancer	0.9999999398665481
Patient10_T1	9	Cancer	0.9999999024932292
Patient10_T1	10	Cancer	0.9999997536415873
Patient10_T1	11	Cancer	0.9999999286005312
Patient10_T1	12	Cancer	0.9999998990404518
Patient10_T1	13	Cancer	0.9999999328040596
Patient10_T1	14	Cancer	0.9999998574217637
Patient10_T1	15	Cancer	0.9999999828117622
Patient10_T1	16	Cancer	0.9999999529339709
Patient10_T1	17	Cancer	0.9999999289888027
Patient10_T1	18	Cancer	0.999999952551448
Patient10_T1	19	Cancer	0.9999999119910012
Patient10_T1	20	Cancer	0.9999999501457075
Patient10_T1	21	Cancer	0.9999998229086137
Patient10_T1	22	Cancer	0.9999998277177121
Patient10_T1	23	Cancer	0.9999998932753145
Patient10_T1	24	Cancer	0.9999999178385363
Patient10_T1	25	Cancer	0.9999999367909046
Patient11_T1	1	Cancer	0.04771430957574921
Patient11_T1	2	Cancer	0.04715204504696885
Patient11_T1	3	Cancer	0.024958651482229463
Patient11_T1	4	Cancer	0.017612421598241775
Patient11_T1	5	Cancer	0.10468537241511512
Patient11_T1	6	Cancer	0.04884738076008943
Patient11_T1	7	Cancer	0.009085116672840737
Patient11_T1	8	Cancer	0.019793270995978666
Patient11_T1	9	Cancer	0.03592701320099877
Patient11_T1	10	Cancer	0.05960384255424287
Patient11_T1	11	Cancer	0.006664294085057913
Patient11_T1	12	Cancer	0.050434892167977516
Patient11_T1	13	Cancer	0.04928237775540765
Patient11_T1	14	Cancer	0.009663901355816046
Patient11_T1	15	Cancer	0.04970063177432166
Patient11_T1	16	Cancer	0.08276843317551538
Patient11_T1	17	Cancer	0.03632220102583232
Patient11_T1	18	Cancer	0.020622744578940904
Patient11_T1	19	Cancer	0.020843838461041736
Patient11_T1	20	Cancer	0.03524497748781868
Patient11_T1	21	Cancer	0.0234607569084801
Patient11_T1	22	Cancer	0.1196329776555649
Patient11_T1	23	Cancer	0.06513079243159155
Patient11_T1	24	Cancer	0.026513409371837035
Patient11_T1	25	Cancer	0.0145869295389275
Patient12_T1	1	Cancer	0.1914779213751899
Patient12_T1	2	Cancer	0.21775094479788096
Patient12_T1	3	Cancer	0.4004372143605724
Patient12_T1	4	Cancer	0.29670952301239595
Patient12_T1	5	Cancer	0.6390744091384113
Patient12_T1	6	Cancer	0.1852852205102681
Patient12_T1	7	Cancer	0.5265785520570353
Patient12_T1	8	Cancer	0.3560264075757004
Patient12_T1	9	Cancer	0.35918301086872817
Patient12_T1	10	Cancer	0.4042295770952478
Patient12_T1	11	Cancer	0.31885042049456386
Patient12_T1	12	Cancer	0.6643125388305634
Patient12_T1	13	Cancer	0.23769749921368202
Patient12_T1	14	Cancer	0.400586164444685
Patient12_T1	15	Cancer	0.5275045829452574
Patient12_T1	16	Cancer	0.5010117353452369
Patient12_T1	17	Cancer	0.20304966206429526
Patient12_T1	18	Cancer	0.5174501157738268
Patient12_T1	19	Cancer	0.5078963137278333
Patient12_T1	20	Cancer	0.532518405802548
Patient12_T1	21	Cancer	0.5972479021130129
Patient12_T1	22	Cancer	0.5066073653206695
Patient12_T1	23	Cancer	0.4665795381553471
Patient12_T1	24	Cancer	0.4731914977030829
Patient12_T1	25	Cancer	0.32152843853924423
Patient13_T1	1	Cancer	0.9999999824648603
Patient13_T1	2	Cancer	0.9999999864957237
Patient13_T1	3	Cancer	0.9999999866700705
Patient13_T1	4	Cancer	0.9999999870057877
Patient13_T1	5	Cancer	0.9999999763953201
Patient13_T1	6	Cancer	0.9999999904175513
Patient13_T1	7	Cancer	0.9999999970979389
Patient13_T1	8	Cancer	0.9999999823569397
Patient13_T1	9	Cancer	0.9999999994363452
Patient13_T1	10	Cancer	0.9999999864659367
Patient13_T1	11	Cancer	0.9999999920087908
Patient13_T1	12	Cancer	0.9999999849438155
Patient13_T1	13	Cancer	0.999999986283757
Patient13_T1	14	Cancer	0.9999999871273303
Patient13_T1	15	Cancer	0.9999999891594871
Patient13_T1	16	Cancer	0.9999999912789258
Patient13_T1	17	Cancer	0.9999999925523707
Patient13_T1	18	Cancer	0.9999999908315703
Patient13_T1	19	Cancer	0.999999996133937
Patient13_T1	20	Cancer	0.9999999837237123
Patient13_T1	21	Cancer	0.9999999956772779
Patient13_T1	22	Cancer	0.9999999945760573
Patient13_T1	23	Cancer	0.9999999906540507
Patient13_T1	24	Cancer	0.9999999930656633
Patient13_T1	25	Cancer	0.9999999910926158
Patient13_T2	1	Cancer	0.44240727632306515
Patient13_T2	2	Cancer	0.12438849521364317
Patient13_T2	3	Cancer	0.05887382621236611
Patient13_T2	4	Cancer	0.13065384672023356
Patient13_T2	5	Cancer	0.058681043493561444
Patient13_T2	6	Cancer	0.16812850235815857
Patient13_T2	7	Cancer	0.24390399395895657
Patient13_T2	8	Cancer	0.02034172566251072
Patient13_T2	9	Cancer	0.14575723821762948
Patient13_T2	10	Cancer	0.24681080436828778
Patient13_T2	11	Cancer	0.15459514703135938
Patient13_T2	12	Cancer	0.0703208852544776
Patient13_T2	13	Cancer	0.04442676594902877
Patient13_T2	14	Cancer	0.11874303220800357
Patient13_T2	15	Cancer	0.2572935476194834
Patient13_T2	16	Cancer	0.028341678058495738
Patient13_T2	17	Cancer	0.01903986306220758
Patient13_T2	18	Cancer	0.11153275869961361
Patient13_T2	19	Cancer	0.06884252155025024
Patient13_T2	20	Cancer	0.13971776365011465
Patient13_T2	21	Cancer	0.1052197031182004
Patient13_T2	22	Cancer	0.07124792512455315
Patient13_T2	23	Cancer	0.0212763386620827
Patient13_T2	24	Cancer	0.1479258579207817
Patient13_T2	25	Cancer	0.1298012368885975
Patient13_T3	1	Cancer	0.9999998072072777
Patient13_T3	2	Cancer	0.9999997869761864
Patient13_T3	3	Cancer	0.999999798523022
Patient13_T3	4	Cancer	0.9999997869961226
Patient13_T3	5	Cancer	0.9999995094562474
Patient13_T3	6	Cancer	0.9999996547248157
Patient13_T3	7	Cancer	0.9999998250326462
Patient13_T3	8	Cancer	0.9999996929633198
Patient13_T3	9	Cancer	0.999999865123973
Patient13_T3	10	Cancer	0.9999996238587482
Patient13_T3	11	Cancer	0.9999998518099892
Patient13_T3	12	Cancer	0.9999994494291604
Patient13_T3	13	Cancer	0.9999997976825762
Patient13_T3	14	Cancer	0.9999998490797589
Patient13_T3	15	Cancer	0.9999997072965925
Patient13_T3	16	Cancer	0.9999998582036642
Patient13_T3	17	Cancer	0.9999998607077578
Patient13_T3	18	Cancer	0.9999998120754026
Patient13_T3	19	Cancer	0.9999997186025211
Patient13_T3	20	Cancer	0.9999998930688889
Patient13_T3	21	Cancer	0.9999998430679261
Patient13_T3	22	Cancer	0.9999997477968282
Patient13_T3	23	Cancer	0.9999998129854794
Patient13_T3	24	Cancer	0.9999998422199861
Patient13_T3	25	Cancer	0.9999998277166015
Patient13_T4	1	Cancer	0.9999998908332782
Patient13_T4	2	Cancer	0.9999998201875314
Patient13_T4	3	Cancer	0.9999998620425322
Patient13_T4	4	Cancer	0.9999998529253753
Patient13_T4	5	Cancer	0.9999996923512663
Patient13_T4	6	Cancer	0.9999998602491178
Patient13_T4	7	Cancer	0.9999998599343598
Patient13_T4	8	Cancer	0.9999998030070129
Patient13_T4	9	Cancer	0.9999999009719249
Patient13_T4	10	Cancer	0.9999998117457289
Patient13_T4	11	Cancer	0.9999999210531678
Patient13_T4	12	Cancer	0.9999996975701652
Patient13_T4	13	Cancer	0.9999998731074811
Patient13_T4	14	Cancer	0.999999862522418
Patient13_T4	15	Cancer	0.9999998300711013
Patient13_T4	16	Cancer	0.9999999122887675
Patient13_T4	17	Cancer	0.9999998739710282
Patient13_T4	18	Cancer	0.9999999083211515
Patient13_T4	19	Cancer	0.9999997912437175
Patient13_T4	20	Cancer	0.9999999081611167
Patient13_T4	21	Cancer	0.9999998630247865
Patient13_T4	22	Cancer	0.9999998761860843
Patient13_T4	23	Cancer	0.9999998588777089
Patient13_T4	24	Cancer	0.9999998732181666
Patient13_T4	25	Cancer	0.9999998723241788
Patient14_T1	1	Cancer	0.760213696306455
Patient14_T1	2	Cancer	0.7956120776955504
Patient14_T1	3	Cancer	0.6943397293941235
Patient14_T1	4	Cancer	0.5710990040953038
Patient14_T1	5	Cancer	0.8295317186169268
Patient14_T1	6	Cancer	0.884918193955673
Patient14_T1	7	Cancer	0.5250721856113523
Patient14_T1	8	Cancer	0.7559850204794202
Patient14_T1	9	Cancer	0.8407110450629262
Patient14_T1	10	Cancer	0.9124625615831247
Patient14_T1	11	Cancer	0.800594207947288
Patient14_T1	12	Cancer	0.46140127183753066
Patient14_T1	13	Cancer	0.8610457807076455
Patient14_T1	14	Cancer	0.6334406953898725
Patient14_T1	15	Cancer	0.6367768251148663
Patient14_T1	16	Cancer	0.7976117960565898
Patient14_T1	17	Cancer	0.7064129844555282
Patient14_T1	18	Cancer	0.7172404715864105
Patient14_T1	19	Cancer	0.49134814431832635
Patient14_T1	20	Cancer	0.3826872770383488
Patient14_T1	21	Cancer	0.7262369996358757
Patient14_T1	22	Cancer	0.8192651704553282
Patient14_T1	23	Cancer	0.39357155958685325
Patient14_T1	24	Cancer	0.635358587630908
Patient14_T1	25	Cancer	0.5785164208827337
Patient15_T1	1	Cancer	0.9999999896462779
Patient15_T1	2	Cancer	0.9999999758744661
Patient15_T1	3	Cancer	0.9999999867594223
Patient15_T1	4	Cancer	0.9999999760719693
Patient15_T1	5	Cancer	0.9999999832163503
Patient15_T1	6	Cancer	0.9999999884693888
Patient15_T1	7	Cancer	0.999999954690807
Patient15_T1	8	Cancer	0.9999999713553115
Patient15_T1	9	Cancer	0.9999999898611581
Patient15_T1	10	Cancer	0.99999998779804
Patient15_T1	11	Cancer	0.9999999777265096
Patient15_T1	12	Cancer	0.9999999674601138
Patient15_T1	13	Cancer	0.9999999857137628
Patient15_T1	14	Cancer	0.999999977247097
Patient15_T1	15	Cancer	0.9999999808567697
Patient15_T1	16	Cancer	0.9999999806889757
Patient15_T1	17	Cancer	0.9999999729572929
Patient15_T1	18	Cancer	0.9999999677422713
Patient15_T1	19	Cancer	0.9999999754685414
Patient15_T1	20	Cancer	0.9999999934770554
Patient15_T1	21	Cancer	0.9999999845198485
Patient15_T1	22	Cancer	0.9999999834192619
Patient15_T1	23	Cancer	0.9999999636046709
Patient15_T1	24	Cancer	0.9999999813151211
Patient15_T1	25	Cancer	0.9999999577541686
Patient16_T1	1	Cancer	0.9999999609880604
Patient16_T1	2	Cancer	0.9999998864390455
Patient16_T1	3	Cancer	0.9999999273135677
Patient16_T1	4	Cancer	0.9999999370177648
Patient16_T1	5	Cancer	0.9999998947325821
Patient16_T1	6	Cancer	0.9999999653627207
Patient16_T1	7	Cancer	0.9999999401472587
Patient16_T1	8	Cancer	0.9999999429668083
Patient16_T1	9	Cancer	0.9999999316674075
Patient16_T1	10	Cancer	0.999999981434579
Patient16_T1	11	Cancer	0.9999999324628789
Patient16_T1	12	Cancer	0.9999999035749942
Patient16_T1	13	Cancer	0.999999970745016
Patient16_T1	14	Cancer	0.9999999261944322
Patient16_T1	15	Cancer	0.9999999293963083
Patient16_T1	16	Cancer	0.999999928312584
Patient16_T1	17	Cancer	0.9999999209339375
Patient16_T1	18	Cancer	0.9999998838517377
Patient16_T1	19	Cancer	0.9999998978135364
Patient16_T1	20	Cancer	0.9999999177472045
Patient16_T1	21	Cancer	0.999999929230487
Patient16_T1	22	Cancer	0.9999999629088131
Patient16_T1	23	Cancer	0.9999999076618861
Patient16_T1	24	Cancer	0.9999998798242905
Patient16_T1	25	Cancer	0.9999999169480361
Patient17_T1	1	Cancer	0.032928985021935656
Patient17_T1	2	Cancer	0.15816846656161943
Patient17_T1	3	Cancer	0.1430117149828402
Patient17_T1	4	Cancer	0.14027631499571724
Patient17_T1	5	Cancer	0.27142793148403144
Patient17_T1	6	Cancer	0.03721922308635839
Patient17_T1	7	Cancer	0.146348567030509
Patient17_T1	8	Cancer	0.036019798634115426
Patient17_T1	9	Cancer	0.16090166623616825
Patient17_T1	10	Cancer	0.037011802183842514
Patient17_T1	11	Cancer	0.18449429641681492
Patient17_T1	12	Cancer	0.11968275808030739
Patient17_T1	13	Cancer	0.06942670932214241
Patient17_T1	14	Cancer	0.059947460512703395
Patient17_T1	15	Cancer	0.1173281235358445
Patient17_T1	16	Cancer	0.10786716756083478
Patient17_T1	17	Cancer	0.33259073410590645
Patient17_T1	18	Cancer	0.2226983059479244
Patient17_T1	19	Cancer	0.09235399622979457
Patient17_T1	20	Cancer	0.10312044272002822
Patient17_T1	21	Cancer	0.1445592604650301
Patient17_T1	22	Cancer	0.03346275735166272
Patient17_T1	23	Cancer	0.36250014395205654
Patient17_T1	24	Cancer	0.1679060219505118
Patient17_T1	25	Cancer	0.305985153640504
Patient18_T1	1	Cancer	0.8067665602773195
Patient18_T1	2	Cancer	0.957550778503064
Patient18_T1	3	Cancer	0.7975409320183099
Patient18_T1	4	Cancer	0.8735464861574291
Patient18_T1	5	Cancer	0.5987880256945937
Patient18_T1	6	Cancer	0.6524177031044383
Patient18_T1	7	Cancer	0.692311835733708
Patient18_T1	8	Cancer	0.8205410356675565
Patient18_T1	9	Cancer	0.6777006216201699
Patient18_T1	10	Cancer	0.594128422497306
Patient18_T1	11	Cancer	0.8989751625820646
Patient18_T1	12	Cancer	0.8956624907348305
Patient18_T1	13	Cancer	0.42588826246210376
Patient18_T1	14	Cancer	0.9450434144181054
Patient18_T1	15	Cancer	0.8093287979841989
Patient18_T1	16	Cancer	0.7407590210123454
Patient18_T1	17	Cancer	0.801972271614486
Patient18_T1	18	Cancer	0.744409641008242
Patient18_T1	19	Cancer	0.6199988298118114
Patient18_T1	20	Cancer	0.8267704573448281
Patient18_T1	21	Cancer	0.9392223621647281
Patient18_T1	22	Cancer	0.8042095706473629
Patient18_T1	23	Cancer	0.6075290020176908
Patient18_T1	24	Cancer	0.4498807218321599
Patient18_T1	25	Cancer	0.8703622827493381
Patient18_T4	1	Cancer	0.06672326045518275
Patient18_T4	2	Cancer	0.051469923060212745
Patient18_T4	3	Cancer	0.0818981748970691
Patient18_T4	4	Cancer	0.07490406400611391
Patient18_T4	5	Cancer	0.023069694842270103
Patient18_T4	6	Cancer	0.035731912136834576
Patient18_T4	7	Cancer	0.05411783717951038
Patient18_T4	8	Cancer	0.06501008427730993
Patient18_T4	9	Cancer	0.032050546670652685
Patient18_T4	10	Cancer	0.04492222649583709
Patient18_T4	11	Cancer	0.041690249921521164
Patient18_T4	12	Cancer	0.07007226426962006
Patient18_T4	13	Cancer	0.03400429761419218
Patient18_T4	14	Cancer	0.09847775980801088
Patient18_T4	15	Cancer	0.06626797106000594
Patient18_T4	16	Cancer	0.050462091963127016
Patient18_T4	17	Cancer	0.07683867270199699
Patient18_T4	18	Cancer	0.06278109067359763
Patient18_T4	19	Cancer	0.02708173525112215
Patient18_T4	20	Cancer	0.02823615371336927
Patient18_T4	21	Cancer	0.14638385474099777
Patient18_T4	22	Cancer	0.06874055818094348
Patient18_T4	23	Cancer	0.07098852555125632
Patient18_T4	24	Cancer	0.03826317836821544
Patient18_T4	25	Cancer	0.04035453111398964
Patient18_T5	1	Cancer	0.9538164077809779
Patient18_T5	2	Cancer	0.8656401024348451
Patient18_T5	3	Cancer	0.9369347550423117
Patient18_T5	4	Cancer	0.931678350065631
Patient18_T5	5	Cancer	0.9590873529022792
Patient18_T5	6	Cancer	0.9833669957357051
Patient18_T5	7	Cancer	0.9055740614997921
Patient18_T5	8	Cancer	0.9441292341827647
Patient18_T5	9	Cancer	0.969301308097929
Patient18_T5	10	Cancer	0.9826206489696051
Patient18_T5	11	Cancer	0.9634900814799766
Patient18_T5	12	Cancer	0.892386529892101
Patient18_T5	13	Cancer	0.9667057923605898
Patient18_T5	14	Cancer	0.967413797062145
Patient18_T5	15	Cancer	0.8954891083402617
Patient18_T5	16	Cancer	0.9749371670708933
Patient18_T5	17	Cancer	0.9786558566335952
Patient18_T5	18	Cancer	0.9723412114387611
Patient18_T5	19	Cancer	0.9773278324638158
Patient18_T5	20	Cancer	0.9505785601129173
Patient18_T5	21	Cancer	0.9737873202640912
Patient18_T5	22	Cancer	0.9381516135431593
Patient18_T5	23	Cancer	0.85260524384983
Patient18_T5	24	Cancer	0.9582193419424584
Patient18_T5	25	Cancer	0.9876370634698651
Patient18_T6	1	Cancer	0.007039011143497186
Patient18_T6	2	Cancer	0.00806736958933015
Patient18_T6	3	Cancer	0.01149005377675621
Patient18_T6	4	Cancer	0.013092734839028704
Patient18_T6	5	Cancer	0.04249751970279248
Patient18_T6	6	Cancer	0.007516659999291728
Patient18_T6	7	Cancer	0.021478193319599083
Patient18_T6	8	Cancer	0.08008416062519245
Patient18_T6	9	Cancer	0.0357914952738929
Patient18_T6	10	Cancer	0.007587655230877313
Patient18_T6	11	Cancer	0.048628688896733364
Patient18_T6	12	Cancer	0.11738531670453085
Patient18_T6	13	Cancer	0.01928046540801915
Patient18_T6	14	Cancer	0.02655814679209015
Patient18_T6	15	Cancer	0.03447103649763448
Patient18_T6	16	Cancer	0.03291494765813695
Patient18_T6	17	Cancer	0.061552544547339494
Patient18_T6	18	Cancer	0.04952642438441444
Patient18_T6	19	Cancer	0.008888797154706932
Patient18_T6	20	Cancer	0.037254052954335745
Patient18_T6	21	Cancer	0.018906574693228317
Patient18_T6	22	Cancer	0.017133448122795013
Patient18_T6	23	Cancer	0.00627633697168903
Patient18_T6	24	Cancer	0.0236697240071453
Patient18_T6	25	Cancer	0.04055120365210996
Patient19_T1	1	Cancer	8.371588962427256e-4
Patient19_T1	2	Cancer	0.002574610176752682
Patient19_T1	3	Cancer	0.003230596996912137
Patient19_T1	4	Cancer	0.002648461619738211
Patient19_T1	5	Cancer	0.005153471727492725
Patient19_T1	6	Cancer	2.271078418459636e-4
Patient19_T1	7	Cancer	0.006765138413346104
Patient19_T1	8	Cancer	0.009585990831941725
Patient19_T1	9	Cancer	0.006434909729092051
Patient19_T1	10	Cancer	3.820129664751446e-4
Patient19_T1	11	Cancer	0.005126919096494472
Patient19_T1	12	Cancer	0.010700167166739898
Patient19_T1	13	Cancer	3.838970700439856e-4
Patient19_T1	14	Cancer	0.007365247299276514
Patient19_T1	15	Cancer	0.004227213137998543
Patient19_T1	16	Cancer	0.004751067444237829
Patient19_T1	17	Cancer	0.0027641700858123354
Patient19_T1	18	Cancer	0.006708228530283118
Patient19_T1	19	Cancer	0.006421225036353913
Patient19_T1	20	Cancer	0.004734150622484772
Patient19_T1	21	Cancer	0.005178011345492163
Patient19_T1	22	Cancer	0.003644689895932057
Patient19_T1	23	Cancer	0.01334231562195185
Patient19_T1	24	Cancer	0.00553350878549281
Patient19_T1	25	Cancer	0.0038364223183901874
Patient1_T1	1	Cancer	0.9999999962818878
Patient1_T1	2	Cancer	1.0000000065108265
Patient1_T1	3	Cancer	0.999999999147529
Patient1_T1	4	Cancer	0.999999997235863
Patient1_T1	5	Cancer	0.9999999955422668
Patient1_T1	6	Cancer	0.999999993482286
Patient1_T1	7	Cancer	0.9999999919746511
Patient1_T1	8	Cancer	0.9999999958934552
Patient1_T1	9	Cancer	0.9999999968589187
Patient1_T1	10	Cancer	1.0000000011211503
Patient1_T1	11	Cancer	0.9999999953330331
Patient1_T1	12	Cancer	0.9999999957590683
Patient1_T1	13	Cancer	0.999999998263514
Patient1_T1	14	Cancer	0.999999995642988
Patient1_T1	15	Cancer	1.0000000008934224
Patient1_T1	16	Cancer	0.9999999969571949
Patient1_T1	17	Cancer	0.9999999999504368
Patient1_T1	18	Cancer	1.000000000632275
Patient1_T1	19	Cancer	0.9999999972191967
Patient1_T1	20	Cancer	0.9999999974411832
Patient1_T1	21	Cancer	0.9999999966940342
Patient1_T1	22	Cancer	0.9999999903375654
Patient1_T1	23	Cancer	0.9999999944249265
Patient1_T1	24	Cancer	1.000000001902362
Patient1_T1	25	Cancer	1.0000000001741558
Patient23_T1	1	Cancer	0.999999165807385
Patient23_T1	2	Cancer	0.9999989897859632
Patient23_T1	3	Cancer	0.9999987136572599
Patient23_T1	4	Cancer	0.999998813844577
Patient23_T1	5	Cancer	0.9999987977623823
Patient23_T1	6	Cancer	0.999999136782717
Patient23_T1	7	Cancer	0.9999990642914781
Patient23_T1	8	Cancer	0.9999991817498812
Patient23_T1	9	Cancer	0.9999992572463816
Patient23_T1	10	Cancer	0.9999991701924591
Patient23_T1	11	Cancer	0.999998942136881
Patient23_T1	12	Cancer	0.9999990147509379
Patient23_T1	13	Cancer	0.9999992175085936
Patient23_T1	14	Cancer	0.9999982864933554
Patient23_T1	15	Cancer	0.9999992726859637
Patient23_T1	16	Cancer	0.9999993545387406
Patient23_T1	17	Cancer	0.9999991427423083
Patient23_T1	18	Cancer	0.9999988882918842
Patient23_T1	19	Cancer	0.9999989744654159
Patient23_T1	20	Cancer	0.999999305922538
Patient23_T1	21	Cancer	0.9999989769724198
Patient23_T1	22	Cancer	0.9999993255425943
Patient23_T1	23	Cancer	0.999999212524126
Patient23_T1	24	Cancer	0.999998914054595
Patient23_T1	25	Cancer	0.9999989019142231
Patient25_T1	1	Cancer	0.9999962235873657
Patient25_T1	2	Cancer	0.9999986327677253
Patient25_T1	3	Cancer	0.9999986433850366
Patient25_T1	4	Cancer	0.9999956496919721
Patient25_T1	5	Cancer	0.9999993093338135
Patient25_T1	6	Cancer	0.9999987546435265
Patient25_T1	7	Cancer	0.9999980962466387
Patient25_T1	8	Cancer	0.9999976072921408
Patient25_T1	9	Cancer	0.999991590010718
Patient25_T1	10	Cancer	0.9999986480272
Patient25_T1	11	Cancer	0.999997990489128
Patient25_T1	12	Cancer	0.9999991684225977
Patient25_T1	13	Cancer	0.9999989943595096
Patient25_T1	14	Cancer	0.9999991818579056
Patient25_T1	15	Cancer	0.9999966268916899
Patient25_T1	16	Cancer	0.9999988653608541
Patient25_T1	17	Cancer	0.9999941684974744
Patient25_T1	18	Cancer	0.9999960907754281
Patient25_T1	19	Cancer	0.999997439829608
Patient25_T1	20	Cancer	0.9999977014097708
Patient25_T1	21	Cancer	0.9999979520511202
Patient25_T1	22	Cancer	0.9999986432715844
Patient25_T1	23	Cancer	0.9999974759227288
Patient25_T1	24	Cancer	0.99999986838637
Patient25_T1	25	Cancer	0.9999974802752742
Patient26_T1	1	Cancer	1.0000000002659792
Patient26_T1	2	Cancer	0.9999999982408581
Patient26_T1	3	Cancer	0.9999999989275974
Patient26_T1	4	Cancer	1.0000000007582353
Patient26_T1	5	Cancer	1.0000000011162078
Patient26_T1	6	Cancer	1.0000000020189956
Patient26_T1	7	Cancer	0.9999999986481126
Patient26_T1	8	Cancer	1.000000000791717
Patient26_T1	9	Cancer	1.0000000003789093
Patient26_T1	10	Cancer	0.9999999994946346
Patient26_T1	11	Cancer	1.0000000024755447
Patient26_T1	12	Cancer	1.0000000008781216
Patient26_T1	13	Cancer	1.0000000015041328
Patient26_T1	14	Cancer	1.0000000008583103
Patient26_T1	15	Cancer	0.9999999971942137
Patient26_T1	16	Cancer	1.0000000011504113
Patient26_T1	17	Cancer	1.0000000016992836
Patient26_T1	18	Cancer	0.9999999985686775
Patient26_T1	19	Cancer	1.000000000713227
Patient26_T1	20	Cancer	1.0000000007258147
Patient26_T1	21	Cancer	1.000000001026515
Patient26_T1	22	Cancer	1.0000000008224226
Patient26_T1	23	Cancer	0.9999999999621655
Patient26_T1	24	Cancer	1.0000000006650294
Patient26_T1	25	Cancer	1.0000000013908366
Patient2_T1	1	Cancer	0.9999998850678458
Patient2_T1	2	Cancer	0.999999796297925
Patient2_T1	3	Cancer	0.9999998175370638
Patient2_T1	4	Cancer	0.999999881609042
Patient2_T1	5	Cancer	0.9999997869874095
Patient2_T1	6	Cancer	0.9999998289395308
Patient2_T1	7	Cancer	0.9999998539460648
Patient2_T1	8	Cancer	0.9999997431136216
Patient2_T1	9	Cancer	0.9999998825975854
Patient2_T1	10	Cancer	0.9999999273678805
Patient2_T1	11	Cancer	0.9999999469414707
Patient2_T1	12	Cancer	0.9999997088668988
Patient2_T1	13	Cancer	0.9999999775656033
Patient2_T1	14	Cancer	0.9999998738515569
Patient2_T1	15	Cancer	0.999999808660923
Patient2_T1	16	Cancer	0.9999996653224662
Patient2_T1	17	Cancer	0.9999997959007851
Patient2_T1	18	Cancer	0.9999998985209458
Patient2_T1	19	Cancer	0.9999998089079145
Patient2_T1	20	Cancer	0.9999997606224861
Patient2_T1	21	Cancer	0.9999998411180786
Patient2_T1	22	Cancer	0.99999990749694
Patient2_T1	23	Cancer	0.9999996704927798
Patient2_T1	24	Cancer	0.999999881388012
Patient2_T1	25	Cancer	0.9999998536410385
Patient2_T4	1	Cancer	0.9999999598344038
Patient2_T4	2	Cancer	0.9999999063200267
Patient2_T4	3	Cancer	0.9999999558395711
Patient2_T4	4	Cancer	0.9999999480325595
Patient2_T4	5	Cancer	0.9999999242621016
Patient2_T4	6	Cancer	0.9999999690614322
Patient2_T4	7	Cancer	0.9999999478967948
Patient2_T4	8	Cancer	0.9999999230755293
Patient2_T4	9	Cancer	0.9999999568449129
Patient2_T4	10	Cancer	0.9999999603958714
Patient2_T4	11	Cancer	0.9999999581663087
Patient2_T4	12	Cancer	0.9999999054719229
Patient2_T4	13	Cancer	0.999999970846975
Patient2_T4	14	Cancer	0.99999991041684555
Patient2_T4	15	Cancer	0.9999999544444472
Patient2_T4	16	Cancer	0.9999999657033368
Patient2_T4	17	Cancer	0.999999947680899
Patient2_T4	18	Cancer	0.9999999549399559
Patient2_T4	19	Cancer	0.9999999385284536
Patient2_T4	20	Cancer	0.9999999442044373
Patient2_T4	21	Cancer	0.9999999573353034
Patient2_T4	22	Cancer	0.9999999343244963
Patient2_T4	23	Cancer	0.9999999563054917
Patient2_T4	24	Cancer	0.9999999517806919
Patient2_T4	25	Cancer	0.9999999581001157
Patient3_T1	1	Cancer	0.9808073278444303
Patient3_T1	2	Cancer	0.959251998029797
Patient3_T1	3	Cancer	0.9533766453975687
Patient3_T1	4	Cancer	0.9154859577726348
Patient3_T1	5	Cancer	0.9248230898482264
Patient3_T1	6	Cancer	0.9732227652310318
Patient3_T1	7	Cancer	0.9135207397240567
Patient3_T1	8	Cancer	0.9661704121998014
Patient3_T1	9	Cancer	0.9904932405653065
Patient3_T1	10	Cancer	0.9765155438784862
Patient3_T1	11	Cancer	0.9720834897389369
Patient3_T1	12	Cancer	0.9849070323380478
Patient3_T1	13	Cancer	0.9922769347260083
Patient3_T1	14	Cancer	0.9893490965700513
Patient3_T1	15	Cancer	0.9477925910475892
Patient3_T1	16	Cancer	0.9693860870622076
Patient3_T1	17	Cancer	0.975186447915134
Patient3_T1	18	Cancer	0.9664044463566597
Patient3_T1	19	Cancer	0.9548152503265354
Patient3_T1	20	Cancer	0.9815557884102339
Patient3_T1	21	Cancer	0.9204132358613999
Patient3_T1	22	Cancer	0.9722315379248399
Patient3_T1	23	Cancer	0.9161907670929622
Patient3_T1	24	Cancer	0.9639705710072127
Patient3_T1	25	Cancer	0.962917739169377
Patient4_T1	1	Cancer	0.9999998610480907
Patient4_T1	2	Cancer	0.9999998567853982
Patient4_T1	3	Cancer	0.9999998967973716
Patient4_T1	4	Cancer	0.9999998251510988
Patient4_T1	5	Cancer	0.9999999071180445
Patient4_T1	6	Cancer	0.9999998550659438
Patient4_T1	7	Cancer	0.9999997911125683
Patient4_T1	8	Cancer	0.9999998016287281
Patient4_T1	9	Cancer	0.9999998860849155
Patient4_T1	10	Cancer	0.9999999032262349
Patient4_T1	11	Cancer	0.9999998357343429
Patient4_T1	12	Cancer	0.9999995911044244
Patient4_T1	13	Cancer	0.9999998157151276
Patient4_T1	14	Cancer	0.9999998122381657
Patient4_T1	15	Cancer	0.9999999128975469
Patient4_T1	16	Cancer	0.9999998919803329
Patient4_T1	17	Cancer	0.9999998297453567
Patient4_T1	18	Cancer	0.9999997910248203
Patient4_T1	19	Cancer	0.9999998341539503
Patient4_T1	20	Cancer	0.9999999398022191
Patient4_T1	21	Cancer	0.9999999032828782
Patient4_T1	22	Cancer	0.9999998972425783
Patient4_T1	23	Cancer	0.9999998743629476
Patient4_T1	24	Cancer	0.9999998845247501
Patient4_T1	25	Cancer	0.9999997128821997
Patient5_T1	1	Cancer	1.0000000062807521
Patient5_T1	2	Cancer	1.0000000012252943
Patient5_T1	3	Cancer	1.0000000091038195
Patient5_T1	4	Cancer	1.0000000062512169
Patient5_T1	5	Cancer	1.0000000045335464
Patient5_T1	6	Cancer	1.000000001192573
Patient5_T1	7	Cancer	1.000000001668923
Patient5_T1	8	Cancer	0.9999999994140776
Patient5_T1	9	Cancer	1.0000000070053032
Patient5_T1	10	Cancer	1.0000000103888085
Patient5_T1	11	Cancer	0.9999999982737016
Patient5_T1	12	Cancer	1.00000000276282
Patient5_T1	13	Cancer	0.9999999959677162
Patient5_T1	14	Cancer	0.9999999984345345
Patient5_T1	15	Cancer	1.0000000004520693
Patient5_T1	16	Cancer	0.999999997946446
Patient5_T1	17	Cancer	1.0000000069096298
Patient5_T1	18	Cancer	0.9999999995774196
Patient5_T1	19	Cancer	1.0000000090244237
Patient5_T1	20	Cancer	1.0000000019656334
Patient5_T1	21	Cancer	1.000000005344067
Patient5_T1	22	Cancer	1.0000000135514304
Patient5_T1	23	Cancer	1.0000000077662299
Patient5_T1	24	Cancer	1.0000000079424078
Patient5_T1	25	Cancer	1.0000000070468673
Patient5_T4	1	Cancer	0.9999999939935632
Patient5_T4	2	Cancer	0.9999999983658837
Patient5_T4	3	Cancer	0.9999999990377023
Patient5_T4	4	Cancer	0.9999999970094796
Patient5_T4	5	Cancer	0.9999999996954342
Patient5_T4	6	Cancer	0.9999999908450304
Patient5_T4	7	Cancer	0.9999999988668193
Patient5_T4	8	Cancer	0.999999997084348
Patient5_T4	9	Cancer	0.9999999982139618
Patient5_T4	10	Cancer	1.0000000024582145
Patient5_T4	11	Cancer	0.9999999925364302
Patient5_T4	12	Cancer	0.9999999901328948
Patient5_T4	13	Cancer	0.9999999948481132
Patient5_T4	14	Cancer	0.9999999964915336
Patient5_T4	15	Cancer	0.9999999962889804
Patient5_T4	16	Cancer	0.9999999887089921
Patient5_T4	17	Cancer	0.9999999925020895
Patient5_T4	18	Cancer	0.9999999933517831
Patient5_T4	19	Cancer	0.9999999990660504
Patient5_T4	20	Cancer	1.0000000032187653
Patient5_T4	21	Cancer	1.0000000001111562
Patient5_T4	22	Cancer	0.9999999922006568
Patient5_T4	23	Cancer	0.9999999977426914
Patient5_T4	24	Cancer	0.9999999975376491
Patient5_T4	25	Cancer	0.9999999948501813
Patient5_T6	1	Cancer	0.9999999865201432
Patient5_T6	2	Cancer	0.9999999867044153
Patient5_T6	3	Cancer	0.9999999929290222
Patient5_T6	4	Cancer	0.9999999881548731
Patient5_T6	5	Cancer	0.9999999954371471
Patient5_T6	6	Cancer	0.9999999858338023
Patient5_T6	7	Cancer	0.9999999857499703
Patient5_T6	8	Cancer	0.9999999857662916
Patient5_T6	9	Cancer	0.9999999969218939
Patient5_T6	10	Cancer	0.9999999979816266
Patient5_T6	11	Cancer	0.9999999848532213
Patient5_T6	12	Cancer	0.9999999927355618
Patient5_T6	13	Cancer	0.9999999880501343
Patient5_T6	14	Cancer	0.9999999796826685
Patient5_T6	15	Cancer	0.9999999889907526
Patient5_T6	16	Cancer	0.999999990480942
Patient5_T6	17	Cancer	0.9999999890810447
Patient5_T6	18	Cancer	0.9999999812587471
Patient5_T6	19	Cancer	0.9999999934928422
Patient5_T6	20	Cancer	0.9999999981768448
Patient5_T6	21	Cancer	0.999999990630347
Patient5_T6	22	Cancer	0.9999999900244139
Patient5_T6	23	Cancer	0.9999999942456343
Patient5_T6	24	Cancer	0.9999999880648835
Patient5_T6	25	Cancer	0.9999999900164276
Patient6_T1	1	Cancer	0.9999999820770228
Patient6_T1	2	Cancer	0.9999999610126583
Patient6_T1	3	Cancer	0.9999999740878298
Patient6_T1	4	Cancer	0.9999999911342564
Patient6_T1	5	Cancer	0.9999999913000527
Patient6_T1	6	Cancer	0.9999999771158231
Patient6_T1	7	Cancer	0.9999999696759856
Patient6_T1	8	Cancer	0.9999999689604919
Patient6_T1	9	Cancer	0.9999999736333094
Patient6_T1	10	Cancer	0.9999999920298445
Patient6_T1	11	Cancer	0.999999973167943
Patient6_T1	12	Cancer	0.9999999777688784
Patient6_T1	13	Cancer	0.9999999843506994
Patient6_T1	14	Cancer	0.9999999830241179
Patient6_T1	15	Cancer	0.9999999838298411
Patient6_T1	16	Cancer	0.9999999574457259
Patient6_T1	17	Cancer	0.9999999745482061
Patient6_T1	18	Cancer	0.9999999749329718
Patient6_T1	19	Cancer	0.9999999846518538
Patient6_T1	20	Cancer	0.9999999895722077
Patient6_T1	21	Cancer	0.9999999818692249
Patient6_T1	22	Cancer	0.9999999754766296
Patient6_T1	23	Cancer	0.9999999788693389
Patient6_T1	24	Cancer	0.9999999793143847
Patient6_T1	25	Cancer	0.9999999665909742
Patient6_T2	1	Cancer	0.9999999761268772
Patient6_T2	2	Cancer	0.9999999629340698
Patient6_T2	3	Cancer	0.999999948789358
Patient6_T2	4	Cancer	0.9999999645721191
Patient6_T2	5	Cancer	0.999999965361553
Patient6_T2	6	Cancer	0.9999999633320781
Patient6_T2	7	Cancer	0.9999999600910456
Patient6_T2	8	Cancer	0.9999999643616218
Patient6_T2	9	Cancer	0.9999999524689985
Patient6_T2	10	Cancer	0.9999999752259493
Patient6_T2	11	Cancer	0.9999999540948568
Patient6_T2	12	Cancer	0.9999999332483549
Patient6_T2	13	Cancer	0.9999999690886221
Patient6_T2	14	Cancer	0.9999999688947048
Patient6_T2	15	Cancer	0.9999999589947453
Patient6_T2	16	Cancer	0.9999999477387849
Patient6_T2	17	Cancer	0.9999999350747544
Patient6_T2	18	Cancer	0.9999999492996875
Patient6_T2	19	Cancer	0.9999999563005434
Patient6_T2	20	Cancer	0.999999981939859
Patient6_T2	21	Cancer	0.9999999476609958
Patient6_T2	22	Cancer	0.9999999704724661
Patient6_T2	23	Cancer	0.999999973787894
Patient6_T2	24	Cancer	0.9999999688953676
Patient6_T2	25	Cancer	0.9999999351484484
Patient6_T3	1	Cancer	0.9999999916013539
Patient6_T3	2	Cancer	0.9999999687683052
Patient6_T3	3	Cancer	0.9999999664176616
Patient6_T3	4	Cancer	0.9999999727170809
Patient6_T3	5	Cancer	0.9999999786894744
Patient6_T3	6	Cancer	0.9999999790103546
Patient6_T3	7	Cancer	0.9999999721253306
Patient6_T3	8	Cancer	0.99999996836044
Patient6_T3	9	Cancer	0.9999999585606022
Patient6_T3	10	Cancer	0.9999999807255523
Patient6_T3	11	Cancer	0.99999997358943
Patient6_T3	12	Cancer	0.9999999641998414
Patient6_T3	13	Cancer	0.9999999809430115
Patient6_T3	14	Cancer	0.9999999831376299
Patient6_T3	15	Cancer	0.9999999717318869
Patient6_T3	16	Cancer	0.9999999571724709
Patient6_T3	17	Cancer	0.9999999597302025
Patient6_T3	18	Cancer	0.9999999731229223
Patient6_T3	19	Cancer	0.9999999742985237
Patient6_T3	20	Cancer	0.9999999762093116
Patient6_T3	21	Cancer	0.9999999701201745
Patient6_T3	22	Cancer	0.9999999841636069
Patient6_T3	23	Cancer	0.9999999741467076
Patient6_T3	24	Cancer	0.9999999626853916
Patient6_T3	25	Cancer	0.9999999582357116
Patient7_T1	1	Cancer	0.11166038860208204
Patient7_T1	2	Cancer	0.29582108878269536
Patient7_T1	3	Cancer	0.8021152972016716
Patient7_T1	4	Cancer	0.17752613612638016
Patient7_T1	5	Cancer	0.5561420608774642
Patient7_T1	6	Cancer	0.25858608853249165
Patient7_T1	7	Cancer	0.638348354722948
Patient7_T1	8	Cancer	0.38793448595028623
Patient7_T1	9	Cancer	0.45475156276927464
Patient7_T1	10	Cancer	0.08796949768496233
Patient7_T1	11	Cancer	0.40903611724024813
Patient7_T1	12	Cancer	0.3530036139127105
Patient7_T1	13	Cancer	0.26689418498005124
Patient7_T1	14	Cancer	0.847638483357623
Patient7_T1	15	Cancer	0.7015840885169382
Patient7_T1	16	Cancer	0.8508192927624395
Patient7_T1	17	Cancer	0.2209663560370609
Patient7_T1	18	Cancer	0.2738409281470399
Patient7_T1	19	Cancer	0.18863277299187758
Patient7_T1	20	Cancer	0.3532228655155268
Patient7_T1	21	Cancer	0.35833207915244203
Patient7_T1	22	Cancer	0.27274031018604206
Patient7_T1	23	Cancer	0.25563455439923927
Patient7_T1	24	Cancer	0.2935488524804441
Patient7_T1	25	Cancer	0.3718461402298817
Patient8_T1	1	Cancer	0.9999999023619784
Patient8_T1	2	Cancer	0.9999998932827066
Patient8_T1	3	Cancer	0.9999998706397218
Patient8_T1	4	Cancer	0.9999998835382848
Patient8_T1	5	Cancer	0.9999999263113477
Patient8_T1	6	Cancer	0.9999999654257192
Patient8_T1	7	Cancer	0.999999835087051
Patient8_T1	8	Cancer	0.9999999087015885
Patient8_T1	9	Cancer	0.9999999134390236
Patient8_T1	10	Cancer	0.999999942274626
Patient8_T1	11	Cancer	0.9999999197744455
Patient8_T1	12	Cancer	0.9999999043394928
Patient8_T1	13	Cancer	0.9999998977069754
Patient8_T1	14	Cancer	0.9999998833750852
Patient8_T1	15	Cancer	0.9999999258672051
Patient8_T1	16	Cancer	0.9999998793162831
Patient8_T1	17	Cancer	0.9999999051241821
Patient8_T1	18	Cancer	0.9999998926436183
Patient8_T1	19	Cancer	0.9999999189393884
Patient8_T1	20	Cancer	0.9999999221057624
Patient8_T1	21	Cancer	0.9999999248434551
Patient8_T1	22	Cancer	0.9999999385100523
Patient8_T1	23	Cancer	0.9999999255625062
Patient8_T1	24	Cancer	0.9999998690082225
Patient8_T1	25	Cancer	0.9999999029706305
Patient8_T4	1	Cancer	0.9999998078454518
Patient8_T4	2	Cancer	0.9999997283099219
Patient8_T4	3	Cancer	0.9999996534717502
Patient8_T4	4	Cancer	0.9999995641103487
Patient8_T4	5	Cancer	0.999999624294378
Patient8_T4	6	Cancer	0.9999998453312764
Patient8_T4	7	Cancer	0.9999994827453338
Patient8_T4	8	Cancer	0.999999534028957
Patient8_T4	9	Cancer	0.999999665617579
Patient8_T4	10	Cancer	0.999999912559324
Patient8_T4	11	Cancer	0.9999996459940302
Patient8_T4	12	Cancer	0.9999995185153967
Patient8_T4	13	Cancer	0.9999997980462285
Patient8_T4	14	Cancer	0.9999996111369547
Patient8_T4	15	Cancer	0.9999997609771526
Patient8_T4	16	Cancer	0.9999995398400642
Patient8_T4	17	Cancer	0.9999997358738255
Patient8_T4	18	Cancer	0.9999996781303343
Patient8_T4	19	Cancer	0.9999996300956627
Patient8_T4	20	Cancer	0.9999997989235999
Patient8_T4	21	Cancer	0.9999997418864405
Patient8_T4	22	Cancer	0.9999998048855377
Patient8_T4	23	Cancer	0.9999996986141924
Patient8_T4	24	Cancer	0.9999998029911149
Patient8_T4	25	Cancer	0.999999614609842
Patient9_T1	1	Cancer	0.9999998665842214
Patient9_T1	2	Cancer	0.9999996424277197
Patient9_T1	3	Cancer	0.9999996260933222
Patient9_T1	4	Cancer	0.9999994757104559
Patient9_T1	5	Cancer	0.999999864338106
Patient9_T1	6	Cancer	0.9999998809288081
Patient9_T1	7	Cancer	0.99999945118303
Patient9_T1	8	Cancer	0.9999997395219725
Patient9_T1	9	Cancer	0.9999996007055961
Patient9_T1	10	Cancer	0.9999998708756902
Patient9_T1	11	Cancer	0.9999997055075073
Patient9_T1	12	Cancer	0.9999997911239188
Patient9_T1	13	Cancer	0.9999997857164817
Patient9_T1	14	Cancer	0.9999996399659358
Patient9_T1	15	Cancer	0.9999997173439078
Patient9_T1	16	Cancer	0.9999997734888894
Patient9_T1	17	Cancer	0.9999994929359854
Patient9_T1	18	Cancer	0.9999997070486278
Patient9_T1	19	Cancer	0.999999719901989
Patient9_T1	20	Cancer	0.999999711759192
Patient9_T1	21	Cancer	0.9999997695302226
Patient9_T1	22	Cancer	0.999999884057579
Patient9_T1	23	Cancer	0.9999996801253656
Patient9_T1	24	Cancer	0.9999996629222186
Patient9_T1	25	Cancer	0.9999996766034565
NCC0006_D2	1	NonCancer	8.144605719780873e-4
NCC0006_D2	2	NonCancer	0.0011714575088740261
NCC0006_D2	3	NonCancer	0.0026780655228685617
NCC0006_D2	4	NonCancer	4.7051019196373966e-4
NCC0006_D2	5	NonCancer	9.286329272481437e-4
NCC0006_D2	6	NonCancer	0.0018697298724009651
NCC0006_D2	7	NonCancer	0.0012191796125182448
NCC0006_D2	8	NonCancer	3.743223199694509e-4
NCC0006_D2	9	NonCancer	0.0012209840016976145
NCC0006_D2	10	NonCancer	0.001141991321286467
NCC0006_D2	11	NonCancer	1.6525345241632288e-4
NCC0006_D2	12	NonCancer	3.702916323737777e-4
NCC0006_D2	13	NonCancer	4.4351306704015726e-4
NCC0006_D2	14	NonCancer	2.7298437225852e-4
NCC0006_D2	15	NonCancer	9.532242917339309e-4
NCC0006_D2	16	NonCancer	1.4441930339501139e-4
NCC0006_D2	17	NonCancer	0.0026652417314471655
NCC0006_D2	18	NonCancer	6.085953630429224e-4
NCC0006_D2	19	NonCancer	0.002244473260825541
NCC0006_D2	20	NonCancer	4.393719107503096e-4
NCC0006_D2	21	NonCancer	7.178105856155518e-4
NCC0006_D2	22	NonCancer	2.988720229757288e-4
NCC0006_D2	23	NonCancer	0.0010176506563470851
NCC0006_D2	24	NonCancer	0.004736346085016972
NCC0006_D2	25	NonCancer	0.0015184324617757716
NCC0011	1	NonCancer	4.660768908581754e-4
NCC0011	2	NonCancer	4.188623996705584e-4
NCC0011	3	NonCancer	0.0014060115967242815
NCC0011	4	NonCancer	0.0011912057236685295
NCC0011	5	NonCancer	0.001262973014045199
NCC0011	6	NonCancer	3.0085296941479095e-4
NCC0011	7	NonCancer	0.009818903537743603
NCC0011	8	NonCancer	0.0010086169866872288
NCC0011	9	NonCancer	0.0016697989839099116
NCC0011	10	NonCancer	3.826527916129406e-4
NCC0011	11	NonCancer	4.5450843603475686e-4
NCC0011	12	NonCancer	0.0012520187208190222
NCC0011	13	NonCancer	6.974195946850151e-4
NCC0011	14	NonCancer	0.002794324447975211
NCC0011	15	NonCancer	0.0016602853261360887
NCC0011	16	NonCancer	4.8614691855505e-4
NCC0011	17	NonCancer	0.002808565158919689
NCC0011	18	NonCancer	0.0019508086360372067
NCC0011	19	NonCancer	0.0021388200702563125
NCC0011	20	NonCancer	3.9707720675380615e-4
NCC0011	21	NonCancer	0.0016700795130543584
NCC0011	22	NonCancer	3.699754918656591e-4
NCC0011	23	NonCancer	0.001607798183709972
NCC0011	24	NonCancer	0.0028603710563925196
NCC0011	25	NonCancer	0.0021653227098954605
NCC0012	1	NonCancer	9.705604490932265e-5
NCC0012	2	NonCancer	6.140102194649444e-5
NCC0012	3	NonCancer	1.0844118905055203e-4
NCC0012	4	NonCancer	1.076640045903332e-4
NCC0012	5	NonCancer	1.9962600167900722e-4
NCC0012	6	NonCancer	5.157274045586746e-5
NCC0012	7	NonCancer	2.445431866806302e-4
NCC0012	8	NonCancer	1.1071082245109665e-4
NCC0012	9	NonCancer	2.5654342992424955e-4
NCC0012	10	NonCancer	6.394612160249835e-5
NCC0012	11	NonCancer	1.6110390071219166e-4
NCC0012	12	NonCancer	2.5175831515298334e-4
NCC0012	13	NonCancer	4.860619750070323e-4
NCC0012	14	NonCancer	3.18740476767516e-4
NCC0012	15	NonCancer	1.6161712192229054e-4
NCC0012	16	NonCancer	1.3913015481648467e-4
NCC0012	17	NonCancer	3.947342040373767e-4
NCC0012	18	NonCancer	1.534100269850569e-4
NCC0012	19	NonCancer	4.176244259065239e-4
NCC0012	20	NonCancer	1.2107293090366512e-4
NCC0012	21	NonCancer	6.170605092336246e-5
NCC0012	22	NonCancer	7.598841690395375e-5
NCC0012	23	NonCancer	1.1183810540842385e-4
NCC0012	24	NonCancer	6.639611930927454e-4
NCC0012	25	NonCancer	2.6399726239105796e-4
NCC0017	1	NonCancer	8.242827851372425e-6
NCC0017	2	NonCancer	1.8361357295688664e-5
NCC0017	3	NonCancer	4.8896623465068954e-5
NCC0017	4	NonCancer	3.621309805829753e-5
NCC0017	5	NonCancer	2.044544546450311e-5
NCC0017	6	NonCancer	1.6042640501723327e-6
NCC0017	7	NonCancer	1.705944550650429e-5
NCC0017	8	NonCancer	1.0290567844180033e-5
NCC0017	9	NonCancer	3.628298053335755e-5
NCC0017	10	NonCancer	7.301114288793542e-6
NCC0017	11	NonCancer	2.3339296702289404e-5
NCC0017	12	NonCancer	1.2086854895088095e-5
NCC0017	13	NonCancer	1.2342639445144243e-5
NCC0017	14	NonCancer	1.8986455623242193e-5
NCC0017	15	NonCancer	9.974799141261315e-6
NCC0017	16	NonCancer	2.219893094746794e-5
NCC0017	17	NonCancer	2.2522246602392216e-5
NCC0017	18	NonCancer	1.886931020667504e-5
NCC0017	19	NonCancer	1.921469280063093e-5
NCC0017	20	NonCancer	2.5711167687347825e-5
NCC0017	21	NonCancer	3.924111624399984e-5
NCC0017	22	NonCancer	6.390232963706666e-6
NCC0017	23	NonCancer	8.981145717683602e-6
NCC0017	24	NonCancer	2.125945155128761e-5
NCC0017	25	NonCancer	9.03033427513833e-5
NCC0018	1	NonCancer	2.373236371454368e-5
NCC0018	2	NonCancer	2.8407945976880455e-5
NCC0018	3	NonCancer	2.2971860141126395e-4
NCC0018	4	NonCancer	1.3470721093796094e-4
NCC0018	5	NonCancer	2.0657535931718486e-4
NCC0018	6	NonCancer	3.117834025761823e-5
NCC0018	7	NonCancer	4.505787240759673e-5
NCC0018	8	NonCancer	4.7873235930637745e-5
NCC0018	9	NonCancer	1.0288431452323714e-4
NCC0018	10	NonCancer	3.578378322274034e-5
NCC0018	11	NonCancer	4.807139272315908e-5
NCC0018	12	NonCancer	6.42655409899362e-5
NCC0018	13	NonCancer	4.308086174262371e-5
NCC0018	14	NonCancer	9.399706810597758e-5
NCC0018	15	NonCancer	2.193806028617473e-4
NCC0018	16	NonCancer	4.778395684184034e-5
NCC0018	17	NonCancer	1.0982080063115518e-4
NCC0018	18	NonCancer	2.837920322122045e-5
NCC0018	19	NonCancer	1.0090598271915496e-4
NCC0018	20	NonCancer	4.064547036946919e-5
NCC0018	21	NonCancer	8.688740953601836e-5
NCC0018	22	NonCancer	3.126905745368447e-5
NCC0018	23	NonCancer	3.353379903074938e-5
NCC0018	24	NonCancer	7.9548602314361e-5
NCC0018	25	NonCancer	6.649998957095696e-4
NCC0019	1	NonCancer	0.09361827531633025
NCC0019	2	NonCancer	0.3802168125500611
NCC0019	3	NonCancer	0.5504011212196201
NCC0019	4	NonCancer	0.48548755267838717
NCC0019	5	NonCancer	0.4322817092310288
NCC0019	6	NonCancer	0.3266273057264334
NCC0019	7	NonCancer	0.402967920351075
NCC0019	8	NonCancer	0.2406746016141551
NCC0019	9	NonCancer	0.630013929674169
NCC0019	10	NonCancer	0.21763397965481998
NCC0019	11	NonCancer	0.2992874953983119
NCC0019	12	NonCancer	0.37402925149319344
NCC0019	13	NonCancer	0.18951504552765983
NCC0019	14	NonCancer	0.23168861379621375
NCC0019	15	NonCancer	0.691001172406177
NCC0019	16	NonCancer	0.30088413127698005
NCC0019	17	NonCancer	0.317765527847223
NCC0019	18	NonCancer	0.5287548773968592
NCC0019	19	NonCancer	0.34954931441359804
NCC0019	20	NonCancer	0.7096623018558603
NCC0019	21	NonCancer	0.49576442537712867
NCC0019	22	NonCancer	0.08481266887620222
NCC0019	23	NonCancer	0.28985730548389255
NCC0019	24	NonCancer	0.4273941678513074
NCC0019	25	NonCancer	0.1706961262237746
NCC0020	1	NonCancer	9.466973276360579e-4
NCC0020	2	NonCancer	1.8241844738284366e-4
NCC0020	3	NonCancer	4.354945575292385e-4
NCC0020	4	NonCancer	0.0020603383675403086
NCC0020	5	NonCancer	0.004144601114552981
NCC0020	6	NonCancer	0.0029486290784672027
NCC0020	7	NonCancer	0.0014536842922257143
NCC0020	8	NonCancer	7.925382410127203e-4
NCC0020	9	NonCancer	0.0014431184303140279
NCC0020	10	NonCancer	0.002077464065201864
NCC0020	11	NonCancer	4.4775549372218346e-4
NCC0020	12	NonCancer	3.442266968482951e-4
NCC0020	13	NonCancer	5.420799503942669e-4
NCC0020	14	NonCancer	0.0018657586189340211
NCC0020	15	NonCancer	0.0015047987342131797
NCC0020	16	NonCancer	3.526707145931593e-4
NCC0020	17	NonCancer	5.38850098635492e-4
NCC0020	18	NonCancer	1.1971492422397032e-4
NCC0020	19	NonCancer	0.0024998062067311338
NCC0020	20	NonCancer	0.00116494468153462
NCC0020	21	NonCancer	5.928620540052512e-4
NCC0020	22	NonCancer	0.0012553334765544814
NCC0020	23	NonCancer	2.483822486809116e-4
NCC0020	24	NonCancer	2.9920911653661607e-4
NCC0020	25	NonCancer	5.050134791678564e-4
NCC0021	1	NonCancer	0.03521968705746758
NCC0021	2	NonCancer	0.03540484646675395
NCC0021	3	NonCancer	0.02303325394540479
NCC0021	4	NonCancer	0.04462606914311436
NCC0021	5	NonCancer	0.02230485530021724
NCC0021	6	NonCancer	0.09672803457720874
NCC0021	7	NonCancer	0.035585658164018236
NCC0021	8	NonCancer	0.04300087723268916
NCC0021	9	NonCancer	0.033372560311017874
NCC0021	10	NonCancer	0.0911421733630823
NCC0021	11	NonCancer	0.03425143170372393
NCC0021	12	NonCancer	0.05601573058234862
NCC0021	13	NonCancer	0.040988302501154976
NCC0021	14	NonCancer	0.16430488381247416
NCC0021	15	NonCancer	0.04819194963552945
NCC0021	16	NonCancer	0.08551632857685035
NCC0021	17	NonCancer	0.018674571916958482
NCC0021	18	NonCancer	0.02876197565678012
NCC0021	19	NonCancer	0.09626020196141326
NCC0021	20	NonCancer	0.053828503603835995
NCC0021	21	NonCancer	0.09013397524940955
NCC0021	22	NonCancer	0.09303440990934177
NCC0021	23	NonCancer	0.09947560853328469
NCC0021	24	NonCancer	0.1520336335369575
NCC0021	25	NonCancer	0.10155492990668791
NCC0022	1	NonCancer	0.0067554510179513695
NCC0022	2	NonCancer	0.18010065693519664
NCC0022	3	NonCancer	0.09982346893681324
NCC0022	4	NonCancer	0.24192113769770912
NCC0022	5	NonCancer	0.039856301102490756
NCC0022	6	NonCancer	0.028133989921452662
NCC0022	7	NonCancer	0.13685458693843885
NCC0022	8	NonCancer	0.1305857394214263
NCC0022	9	NonCancer	0.4245941821051292
NCC0022	10	NonCancer	0.05260279189482389
NCC0022	11	NonCancer	0.14867328360902549
NCC0022	12	NonCancer	0.1500760988901766
NCC0022	13	NonCancer	0.029997207026340216
NCC0022	14	NonCancer	0.1681498388450882
NCC0022	15	NonCancer	0.13165455260646014
NCC0022	16	NonCancer	0.0813353116869439
NCC0022	17	NonCancer	0.11663989667802525
NCC0022	18	NonCancer	0.3099753565528772
NCC0022	19	NonCancer	0.09458348236305256
NCC0022	20	NonCancer	0.0404837015001658
NCC0022	21	NonCancer	0.05674233177040946
NCC0022	22	NonCancer	0.033396659507307046
NCC0022	23	NonCancer	0.08776491909084598
NCC0022	24	NonCancer	0.163845431753266
NCC0022	25	NonCancer	0.3370821011262069
NCC0023	1	NonCancer	0.0034370830273473952
NCC0023	2	NonCancer	0.006507151604500901
NCC0023	3	NonCancer	0.0018865958950073014
NCC0023	4	NonCancer	0.0034743974794741884
NCC0023	5	NonCancer	0.012683237991095662
NCC0023	6	NonCancer	0.003149811085706912
NCC0023	7	NonCancer	0.003035333693460413
NCC0023	8	NonCancer	0.008669191381527521
NCC0023	9	NonCancer	0.004931568084280112
NCC0023	10	NonCancer	0.010404552978532133
NCC0023	11	NonCancer	0.0033947345790875227
NCC0023	12	NonCancer	0.01982146926832683
NCC0023	13	NonCancer	0.005268942466486802
NCC0023	14	NonCancer	0.00828515042627259
NCC0023	15	NonCancer	0.007266630033186625
NCC0023	16	NonCancer	0.0027984552921009225
NCC0023	17	NonCancer	0.0197379963926096
NCC0023	18	NonCancer	0.021168311850587995
NCC0023	19	NonCancer	0.01498088770618778
NCC0023	20	NonCancer	0.006313772058729224
NCC0023	21	NonCancer	0.0029898991331083345
NCC0023	22	NonCancer	0.0025185903053659303
NCC0023	23	NonCancer	0.004044297282305248
NCC0023	24	NonCancer	0.006335849938050156
NCC0023	25	NonCancer	0.009102655326441887
NCC0024	1	NonCancer	0.04934811646846355
NCC0024	2	NonCancer	0.3642213140521198
NCC0024	3	NonCancer	0.4943917685886845
NCC0024	4	NonCancer	0.2241932825226104
NCC0024	5	NonCancer	0.3791761655290611
NCC0024	6	NonCancer	0.23550927904900162
NCC0024	7	NonCancer	0.19136414028704166
NCC0024	8	NonCancer	0.3277995052235201
NCC0024	9	NonCancer	0.5328928739996627
NCC0024	10	NonCancer	0.16034626509761438
NCC0024	11	NonCancer	0.21130893841153012
NCC0024	12	NonCancer	0.25658720479812475
NCC0024	13	NonCancer	0.1744266315898858
NCC0024	14	NonCancer	0.11523151234083343
NCC0024	15	NonCancer	0.13872029418707824
NCC0024	16	NonCancer	0.34862273623701184
NCC0024	17	NonCancer	0.24758556670160034
NCC0024	18	NonCancer	0.16302574909757822
NCC0024	19	NonCancer	0.24831320863682776
NCC0024	20	NonCancer	0.19795783163513989
NCC0024	21	NonCancer	0.26283229839231353
NCC0024	22	NonCancer	0.06299455370637588
NCC0024	23	NonCancer	0.33788371736183764
NCC0024	24	NonCancer	0.24907592577626927
NCC0024	25	NonCancer	0.14184037175320555
NCC0025	1	NonCancer	0.013170239363839752
NCC0025	2	NonCancer	0.046508682794519696
NCC0025	3	NonCancer	0.01603455632041004
NCC0025	4	NonCancer	0.024957023273655062
NCC0025	5	NonCancer	0.013343088065357727
NCC0025	6	NonCancer	0.01249407158470603
NCC0025	7	NonCancer	0.017526584876613918
NCC0025	8	NonCancer	0.020903608855733176
NCC0025	9	NonCancer	0.03942001030372921
NCC0025	10	NonCancer	0.012427419086770893
NCC0025	11	NonCancer	0.0024828191199412655
NCC0025	12	NonCancer	0.019814189112512388
NCC0025	13	NonCancer	0.024456699642296367
NCC0025	14	NonCancer	0.0220436510547006
NCC0025	15	NonCancer	0.00852623601575032
NCC0025	16	NonCancer	0.014987200697505606
NCC0025	17	NonCancer	0.011762249047969811
NCC0025	18	NonCancer	0.044874687630072
NCC0025	19	NonCancer	0.02093439554646465
NCC0025	20	NonCancer	0.05696964583214139
NCC0025	21	NonCancer	0.027055569549411296
NCC0025	22	NonCancer	0.01264210712670319
NCC0025	23	NonCancer	0.0224444485308777
NCC0025	24	NonCancer	0.028575935626467975
NCC0025	25	NonCancer	0.053723873709459434
NCC0026	1	NonCancer	0.0011310406428583512
NCC0026	2	NonCancer	1.2697023207920211e-4
NCC0026	3	NonCancer	1.725700033142629e-4
NCC0026	4	NonCancer	1.5489348242226698e-4
NCC0026	5	NonCancer	6.225477254292851e-4
NCC0026	6	NonCancer	3.0723524609129507e-4
NCC0026	7	NonCancer	0.0011020992860926511
NCC0026	8	NonCancer	3.947190868075265e-4
NCC0026	9	NonCancer	1.0933401517007724e-4
NCC0026	10	NonCancer	7.870470594752979e-4
NCC0026	11	NonCancer	2.6552779720987016e-4
NCC0026	12	NonCancer	9.982277044514375e-5
NCC0026	13	NonCancer	6.005918926439329e-4
NCC0026	14	NonCancer	4.28902853052477e-4
NCC0026	15	NonCancer	4.132766212865129e-4
NCC0026	16	NonCancer	2.22270242175e-4
NCC0026	17	NonCancer	1.4844266822024112e-4
NCC0026	18	NonCancer	1.2693190340286255e-4
NCC0026	19	NonCancer	2.1354412182404296e-4
NCC0026	20	NonCancer	1.3556091136138093e-4
NCC0026	21	NonCancer	3.300207054940072e-4
NCC0026	22	NonCancer	2.860726853191408e-4
NCC0026	23	NonCancer	9.178361956742265e-5
NCC0026	24	NonCancer	3.503930009378563e-4
NCC0026	25	NonCancer	3.601494930308031e-4
NCC0027	1	NonCancer	0.0016963178690366453
NCC0027	2	NonCancer	0.001105211096876245
NCC0027	3	NonCancer	0.0014962214730849133
NCC0027	4	NonCancer	0.001444486812888497
NCC0027	5	NonCancer	8.835466874370457e-4
NCC0027	6	NonCancer	4.810948172098502e-4
NCC0027	7	NonCancer	0.008890064968145447
NCC0027	8	NonCancer	7.367615070961612e-4
NCC0027	9	NonCancer	0.0017633008947086613
NCC0027	10	NonCancer	0.001852481601717952
NCC0027	11	NonCancer	0.0018499212013102788
NCC0027	12	NonCancer	0.0010362169854948873
NCC0027	13	NonCancer	0.001738221696869002
NCC0027	14	NonCancer	0.003835964925901859
NCC0027	15	NonCancer	0.0059399180203035884
NCC0027	16	NonCancer	0.003385157776247067
NCC0027	17	NonCancer	0.0010200495953449702
NCC0027	18	NonCancer	0.0068224233660657725
NCC0027	19	NonCancer	0.0025341060721257203
NCC0027	20	NonCancer	0.001642291964458307
NCC0027	21	NonCancer	5.321149904466434e-4
NCC0027	22	NonCancer	3.5978624568315325e-4
NCC0027	23	NonCancer	2.8706775104410533e-4
NCC0027	24	NonCancer	0.002449279450447644
NCC0027	25	NonCancer	0.005490421823978972
NCC0028	1	NonCancer	2.888919861447902e-4
NCC0028	2	NonCancer	0.0010495943636396974
NCC0028	3	NonCancer	0.004388874581918567
NCC0028	4	NonCancer	0.002795404769567536
NCC0028	5	NonCancer	0.004588751836508885
NCC0028	6	NonCancer	0.0034886827826585403
NCC0028	7	NonCancer	0.0016952324948852015
NCC0028	8	NonCancer	0.001219485374804206
NCC0028	9	NonCancer	0.008220917638209351
NCC0028	10	NonCancer	0.0028333777514580986
NCC0028	11	NonCancer	0.0011545218890751114
NCC0028	12	NonCancer	0.0037829997398148366
NCC0028	13	NonCancer	0.0017120087547027628
NCC0028	14	NonCancer	0.0029492478979727785
NCC0028	15	NonCancer	0.002018862414488464
NCC0028	16	NonCancer	0.0017368140395546989
NCC0028	17	NonCancer	0.0036788598077600876
NCC0028	18	NonCancer	0.001535129428639264
NCC0028	19	NonCancer	0.008721804982305906
NCC0028	20	NonCancer	0.006278233012665165
NCC0028	21	NonCancer	0.004119730913989766
NCC0028	22	NonCancer	6.083675440345349e-4
NCC0028	23	NonCancer	0.0035786822135651123
NCC0028	24	NonCancer	0.00446414762493077
NCC0028	25	NonCancer	0.001641466480996312
NCC0029	1	NonCancer	0.050369227800256336
NCC0029	2	NonCancer	0.0947084255280788
NCC0029	3	NonCancer	0.042285619818139816
NCC0029	4	NonCancer	0.011213897385532613
NCC0029	5	NonCancer	0.010588061755624942
NCC0029	6	NonCancer	0.19210378139687237
NCC0029	7	NonCancer	0.025745722334540908
NCC0029	8	NonCancer	0.05785862875345628
NCC0029	9	NonCancer	0.01792675514123402
NCC0029	10	NonCancer	0.03124105758477526
NCC0029	11	NonCancer	0.016813648603565517
NCC0029	12	NonCancer	0.01933076021370652
NCC0029	13	NonCancer	0.03422970314433769
NCC0029	14	NonCancer	0.07156994255114113
NCC0029	15	NonCancer	0.01990311977358942
NCC0029	16	NonCancer	0.06745029593585058
NCC0029	17	NonCancer	0.02302689989228383
NCC0029	18	NonCancer	0.050013056949828744
NCC0029	19	NonCancer	0.039090042279276524
NCC0029	20	NonCancer	0.03263159622212697
NCC0029	21	NonCancer	0.06142483467236161
NCC0029	22	NonCancer	0.03342125283670611
NCC0029	23	NonCancer	0.12827595799928532
NCC0029	24	NonCancer	0.03959532321052392
NCC0029	25	NonCancer	0.04050449091722839
NCC0030	1	NonCancer	0.014030880681166303
NCC0030	2	NonCancer	0.007962143132353954
NCC0030	3	NonCancer	0.023902625500031714
NCC0030	4	NonCancer	0.0101555805378166
NCC0030	5	NonCancer	0.013793629436759143
NCC0030	6	NonCancer	0.014074952172304615
NCC0030	7	NonCancer	0.015133181505188982
NCC0030	8	NonCancer	0.047693515622777335
NCC0030	9	NonCancer	0.0029155493886764785
NCC0030	10	NonCancer	0.022268846117440254
NCC0030	11	NonCancer	0.00954254224103351
NCC0030	12	NonCancer	0.013371291786097566
NCC0030	13	NonCancer	0.010191847965379561
NCC0030	14	NonCancer	0.012895724717745902
NCC0030	15	NonCancer	0.00988453697515069
NCC0030	16	NonCancer	0.004871532585384552
NCC0030	17	NonCancer	0.02484568604630112
NCC0030	18	NonCancer	0.008692021758697589
NCC0030	19	NonCancer	0.015338089284123264
NCC0030	20	NonCancer	0.003855513175949451
NCC0030	21	NonCancer	0.029942094150919727
NCC0030	22	NonCancer	0.012588938950611913
NCC0030	23	NonCancer	0.006031415049528728
NCC0030	24	NonCancer	0.013812695965316375
NCC0030	25	NonCancer	0.027387939861546324
NCC0031	1	NonCancer	0.0015161958447197303
NCC0031	2	NonCancer	6.995245246321237e-4
NCC0031	3	NonCancer	0.0024958311100613147
NCC0031	4	NonCancer	7.85499009365366e-4
NCC0031	5	NonCancer	0.004955289416925549
NCC0031	6	NonCancer	5.312792074766995e-4
NCC0031	7	NonCancer	0.001505029001461933
NCC0031	8	NonCancer	0.0014384542155221403
NCC0031	9	NonCancer	5.543940359689255e-4
NCC0031	10	NonCancer	0.003007978788266425
NCC0031	11	NonCancer	4.7376510157960146e-4
NCC0031	12	NonCancer	0.0018149335913483335
NCC0031	13	NonCancer	0.0015341440926192693
NCC0031	14	NonCancer	0.0011282446139352926
NCC0031	15	NonCancer	0.008689216160767042
NCC0031	16	NonCancer	5.260811196308165e-4
NCC0031	17	NonCancer	0.001951909768590665
NCC0031	18	NonCancer	0.0029002052298386584
NCC0031	19	NonCancer	6.047570503812944e-4
NCC0031	20	NonCancer	6.659978776019661e-4
NCC0031	21	NonCancer	0.003805933155194904
NCC0031	22	NonCancer	9.177228755098086e-4
NCC0031	23	NonCancer	0.0011853629875895404
NCC0031	24	NonCancer	7.909981034981675e-4
NCC0031	25	NonCancer	7.034314821862602e-4
NCC0032	1	NonCancer	0.005633338121696167
NCC0032	2	NonCancer	0.001986813108492808
NCC0032	3	NonCancer	0.0050267025770983735
NCC0032	4	NonCancer	0.018471501759636903
NCC0032	5	NonCancer	0.03394981482221737
NCC0032	6	NonCancer	0.00667235015314645
NCC0032	7	NonCancer	0.008365644954933483
NCC0032	8	NonCancer	0.012834118188504813
NCC0032	9	NonCancer	0.13619824989936205
NCC0032	10	NonCancer	0.01822178771873723
NCC0032	11	NonCancer	0.036464028413142266
NCC0032	12	NonCancer	0.015969305675600932
NCC0032	13	NonCancer	0.010729360341148887
NCC0032	14	NonCancer	0.0360591319526361
NCC0032	15	NonCancer	0.01452545531395685
NCC0032	16	NonCancer	0.006349425304927077
NCC0032	17	NonCancer	0.028830703454718783
NCC0032	18	NonCancer	0.052043883001010725
NCC0032	19	NonCancer	0.010541535488805489
NCC0032	20	NonCancer	0.02132703672664092
NCC0032	21	NonCancer	0.007338583179837311
NCC0032	22	NonCancer	0.017789260385144414
NCC0032	23	NonCancer	0.017205422101399675
NCC0032	24	NonCancer	0.09056301983275716
NCC0032	25	NonCancer	0.08289145546445752
NCC0033	1	NonCancer	0.13584249807751803
NCC0033	2	NonCancer	0.07844613017792654
NCC0033	3	NonCancer	0.06281350495434708
NCC0033	4	NonCancer	0.15757074036823723
NCC0033	5	NonCancer	0.108960428073392
NCC0033	6	NonCancer	0.058791329083173874
NCC0033	7	NonCancer	0.059378411372995286
NCC0033	8	NonCancer	0.06582408995480818
NCC0033	9	NonCancer	0.11767864011928168
NCC0033	10	NonCancer	0.01832183530195493
NCC0033	11	NonCancer	0.03818574754845372
NCC0033	12	NonCancer	0.04626853181673596
NCC0033	13	NonCancer	0.050068996572808826
NCC0033	14	NonCancer	0.21199004086220158
NCC0033	15	NonCancer	0.07734998597719368
NCC0033	16	NonCancer	0.06528714513766318
NCC0033	17	NonCancer	0.07868561305150251
NCC0033	18	NonCancer	0.20998151913082894
NCC0033	19	NonCancer	0.30193464812692583
NCC0033	20	NonCancer	0.029270406027854388
NCC0033	21	NonCancer	0.08477619666289456
NCC0033	22	NonCancer	0.044832234761843205
NCC0033	23	NonCancer	0.08828522976028352
NCC0033	24	NonCancer	0.10886526265139082
NCC0033	25	NonCancer	0.15557018798072023
NCC0034	1	NonCancer	1.9956385233570003e-4
NCC0034	2	NonCancer	5.182763956520368e-4
NCC0034	3	NonCancer	7.127427218438235e-4
NCC0034	4	NonCancer	0.0022447040225279102
NCC0034	5	NonCancer	6.178268444682539e-4
NCC0034	6	NonCancer	1.837813809146382e-4
NCC0034	7	NonCancer	0.0030923289366000944
NCC0034	8	NonCancer	0.01201525100072558
NCC0034	9	NonCancer	6.726361190044361e-4
NCC0034	10	NonCancer	1.720754796983214e-4
NCC0034	11	NonCancer	0.0033375986708779203
NCC0034	12	NonCancer	0.001343972870773767
NCC0034	13	NonCancer	1.4107254549116987e-4
NCC0034	14	NonCancer	0.0016566869733674117
NCC0034	15	NonCancer	0.006968282611542233
NCC0034	16	NonCancer	0.0021796129375115897
NCC0034	17	NonCancer	0.0019655016378601407
NCC0034	18	NonCancer	0.0010440723836973107
NCC0034	19	NonCancer	0.002552194488898747
NCC0034	20	NonCancer	9.357541566896532e-4
NCC0034	21	NonCancer	0.0010768809963633418
NCC0034	22	NonCancer	3.3770179811540394e-4
NCC0034	23	NonCancer	0.0011619385374319771
NCC0034	24	NonCancer	0.0021538603753879196
NCC0034	25	NonCancer	0.0015874507225112186
NCC0080_D3	1	NonCancer	3.235994114362484e-5
NCC0080_D3	2	NonCancer	1.8302955667039093e-4
NCC0080_D3	3	NonCancer	7.304707135492084e-4
NCC0080_D3	4	NonCancer	6.621811447445219e-4
NCC0080_D3	5	NonCancer	0.0023547800412939053
NCC0080_D3	6	NonCancer	2.2664419767011168e-5
NCC0080_D3	7	NonCancer	5.117371031280977e-4
NCC0080_D3	8	NonCancer	3.931861158366696e-4
NCC0080_D3	9	NonCancer	0.0011149385265554188
NCC0080_D3	10	NonCancer	2.61397421569711e-4
NCC0080_D3	11	NonCancer	7.67542352619727e-4
NCC0080_D3	12	NonCancer	1.4521164391766202e-4
NCC0080_D3	13	NonCancer	6.585034476870533e-5
NCC0080_D3	14	NonCancer	8.05707970851869e-4
NCC0080_D3	15	NonCancer	3.204850574854843e-4
NCC0080_D3	16	NonCancer	6.390741438792691e-4
NCC0080_D3	17	NonCancer	8.759684846160089e-4
NCC0080_D3	18	NonCancer	2.211854013475542e-4
NCC0080_D3	19	NonCancer	7.936053636251462e-4
NCC0080_D3	20	NonCancer	4.505381493254387e-4
NCC0080_D3	21	NonCancer	4.1707940464448214e-4
NCC0080_D3	22	NonCancer	4.3910358332546196e-5
NCC0080_D3	23	NonCancer	3.607644036804909e-4
NCC0080_D3	24	NonCancer	0.0011100066145374378
NCC0080_D3	25	NonCancer	9.654372817993805e-4
NCC0107_D3	1	NonCancer	8.399449491022892e-5
NCC0107_D3	2	NonCancer	6.990876276006474e-5
NCC0107_D3	3	NonCancer	7.205564321537849e-5
NCC0107_D3	4	NonCancer	3.8827902801585876e-5
NCC0107_D3	5	NonCancer	8.103622099127961e-5
NCC0107_D3	6	NonCancer	5.1829519034143343e-5
NCC0107_D3	7	NonCancer	1.707191547794196e-5
NCC0107_D3	8	NonCancer	2.7143398849176492e-5
NCC0107_D3	9	NonCancer	2.1637993958734115e-5
NCC0107_D3	10	NonCancer	1.1832133462274186e-4
NCC0107_D3	11	NonCancer	1.1274939287844177e-5
NCC0107_D3	12	NonCancer	1.8782882964387682e-5
NCC0107_D3	13	NonCancer	3.203404874554394e-5
NCC0107_D3	14	NonCancer	1.766113362350552e-5
NCC0107_D3	15	NonCancer	3.1952655389488883e-5
NCC0107_D3	16	NonCancer	2.8203357515792505e-5
NCC0107_D3	17	NonCancer	1.633038514832208e-5
NCC0107_D3	18	NonCancer	1.257121372679748e-5
NCC0107_D3	19	NonCancer	4.552708715579002e-5
NCC0107_D3	20	NonCancer	1.9932670385642836e-5
NCC0107_D3	21	NonCancer	1.4605226258552762e-5
NCC0107_D3	22	NonCancer	6.025502761048074e-5
NCC0107_D3	23	NonCancer	4.296677147600292e-5
NCC0107_D3	24	NonCancer	3.2116014576502036e-5
NCC0107_D3	25	NonCancer	4.6238001911405035e-5
NCC0124_D1	1	NonCancer	0.010278925772340696
NCC0124_D1	2	NonCancer	0.009338039685612781
NCC0124_D1	3	NonCancer	0.016231756353472515
NCC0124_D1	4	NonCancer	0.00510309254072126
NCC0124_D1	5	NonCancer	0.018065870231994262
NCC0124_D1	6	NonCancer	0.032214936503664825
NCC0124_D1	7	NonCancer	0.015905061664216187
NCC0124_D1	8	NonCancer	0.010095908775901986
NCC0124_D1	9	NonCancer	0.008276946806654447
NCC0124_D1	10	NonCancer	0.021341679916979498
NCC0124_D1	11	NonCancer	0.006968726306895402
NCC0124_D1	12	NonCancer	0.003445127076222431
NCC0124_D1	13	NonCancer	0.005100111709521113
NCC0124_D1	14	NonCancer	0.004839059171886218
NCC0124_D1	15	NonCancer	0.005544270197078728
NCC0124_D1	16	NonCancer	0.03382622485374895
NCC0124_D1	17	NonCancer	0.013035206783629289
NCC0124_D1	18	NonCancer	0.0031888451204122223
NCC0124_D1	19	NonCancer	0.01176968224417578
NCC0124_D1	20	NonCancer	0.007005802335845598
NCC0124_D1	21	NonCancer	0.006320839957975292
NCC0124_D1	22	NonCancer	0.0054973031839244835
NCC0124_D1	23	NonCancer	0.0014730161804061464
NCC0124_D1	24	NonCancer	0.0046586581100200395
NCC0124_D1	25	NonCancer	0.012845201975349024
