# Supplementary material for: Cell-free DNA methylome and fragmentome analysis for relapse monitoring of Ewing sarcoma
Source: EMBO Mol Med. 2026 Mar 6;18(4):1342–57. doi: 10.1038/s44321-026-00396-7 (PMC13084053; doi:10.1038/s44321-026-00396-7)
Supplement: Supplementary file 10 — Source data Fig. 3 [file 44321_2026_396_MOESM10_ESM.zip › Figure3/Panel_D/Figure3D_source_data.csv]

sample_name	class	cancer_subtype	mean_score	Treatment_relapse	Timepoint_description	Timepoint_updated	Relapse	Time	condition	ground_truth	prediction_class	prediction	EWS_mean	sample
NCC0006_D2___NCC	CIC	Healthy Individual	1.1012170994665666e-4	NA	NA	NA	NA	NA	NCC	NCC	NCC	NCC	0.0010293108519661453	NCC0006_D2
NCC0006_D2___NCC	EwS	Healthy Individual	0.0010293108519661453	NA	NA	NA	NA	NA	NCC	NCC	NCC	NCC	0.0010293108519661453	NCC0006_D2
NCC0006_D2___NCC	NCC	Healthy Individual	0.9988605662345886	NA	NA	NA	NA	NA	NCC	NCC	NCC	NCC	0.0010293108519661453	NCC0006_D2
NCC0011___NCC	CIC	Healthy Individual	4.4174014978443664e-5	NA	NA	NA	NA	NA	NCC	NCC	NCC	NCC	0.0016054050396385694	NCC0011
NCC0011___NCC	EwS	Healthy Individual	0.0016054050396385694	NA	NA	NA	NA	NA	NCC	NCC	NCC	NCC	0.0016054050396385694	NCC0011
NCC0011___NCC	NCC	Healthy Individual	0.9983504195213317	NA	NA	NA	NA	NA	NCC	NCC	NCC	NCC	0.0016054050396385694	NCC0011
NCC0012___NCC	CIC	Healthy Individual	7.482740895954976e-5	NA	NA	NA	NA	NA	NCC	NCC	NCC	NCC	1.28542556009279e-4	NCC0012
NCC0012___NCC	EwS	Healthy Individual	1.28542556009279e-4	NA	NA	NA	NA	NA	NCC	NCC	NCC	NCC	1.28542556009279e-4	NCC0012
NCC0012___NCC	NCC	Healthy Individual	0.9997966268301011	NA	NA	NA	NA	NA	NCC	NCC	NCC	NCC	1.28542556009279e-4	NCC0012
NCC0017___NCC	CIC	Healthy Individual	1.922863511686046e-6	NA	NA	NA	NA	NA	NCC	NCC	NCC	NCC	2.03219127938155e-5	NCC0017
NCC0017___NCC	EwS	Healthy Individual	2.03219127938155e-5	NA	NA	NA	NA	NA	NCC	NCC	NCC	NCC	2.03219127938155e-5	NCC0017
NCC0017___NCC	NCC	Healthy Individual	0.9999777539014817	NA	NA	NA	NA	NA	NCC	NCC	NCC	NCC	2.03219127938155e-5	NCC0017
NCC0018___NCC	CIC	Healthy Individual	1.1731816760423897e-5	NA	NA	NA	NA	NA	NCC	NCC	NCC	NCC	9.140773011758938e-5	NCC0018
NCC0018___NCC	EwS	Healthy Individual	9.140773011758938e-5	NA	NA	NA	NA	NA	NCC	NCC	NCC	NCC	9.140773011758938e-5	NCC0018
NCC0018___NCC	NCC	Healthy Individual	0.9998968583822251	NA	NA	NA	NA	NA	NCC	NCC	NCC	NCC	9.140773011758938e-5	NCC0018
NCC0019___NCC	CIC	Healthy Individual	0.01709578422589911	NA	NA	NA	NA	NA	NCC	NCC	NCC	NCC	0.35172764110371935	NCC0019
NCC0019___NCC	EwS	Healthy Individual	0.35172764110371935	NA	NA	NA	NA	NA	NCC	NCC	NCC	NCC	0.35172764110371935	NCC0019
NCC0019___NCC	NCC	Healthy Individual	0.6311765742098913	NA	NA	NA	NA	NA	NCC	NCC	NCC	NCC	0.35172764110371935	NCC0019
NCC0020___NCC	CIC	Healthy Individual	1.3870826215790544e-5	NA	NA	NA	NA	NA	NCC	NCC	NCC	NCC	0.0011367847904497446	NCC0020
NCC0020___NCC	EwS	Healthy Individual	0.0011367847904497446	NA	NA	NA	NA	NA	NCC	NCC	NCC	NCC	0.0011367847904497446	NCC0020
NCC0020___NCC	NCC	Healthy Individual	0.9988493427753449	NA	NA	NA	NA	NA	NCC	NCC	NCC	NCC	0.0011367847904497446	NCC0020
NCC0021___NCC	CIC	Healthy Individual	8.804715759432823e-4	NA	NA	NA	NA	NA	NCC	NCC	NCC	NCC	0.06405730652996572	NCC0021
NCC0021___NCC	EwS	Healthy Individual	0.06405730652996572	NA	NA	NA	NA	NA	NCC	NCC	NCC	NCC	0.06405730652996572	NCC0021
NCC0021___NCC	NCC	Healthy Individual	0.9350622213482856	NA	NA	NA	NA	NA	NCC	NCC	NCC	NCC	0.06405730652996572	NCC0021
NCC0022___NCC	CIC	Healthy Individual	2.638687140703041e-4	NA	NA	NA	NA	NA	NCC	NCC	NCC	NCC	0.1314012704450346	NCC0022
NCC0022___NCC	EwS	Healthy Individual	0.1314012704450346	NA	NA	NA	NA	NA	NCC	NCC	NCC	NCC	0.1314012704450346	NCC0022
NCC0022___NCC	NCC	Healthy Individual	0.8683348603233695	NA	NA	NA	NA	NA	NCC	NCC	NCC	NCC	0.1314012704450346	NCC0022
NCC0023___NCC	CIC	Healthy Individual	4.068752417924766e-4	NA	NA	NA	NA	NA	NCC	NCC	NCC	NCC	0.007281387369398722	NCC0023
NCC0023___NCC	EwS	Healthy Individual	0.007281387369398722	NA	NA	NA	NA	NA	NCC	NCC	NCC	NCC	0.007281387369398722	NCC0023
NCC0023___NCC	NCC	Healthy Individual	0.9923117369413376	NA	NA	NA	NA	NA	NCC	NCC	NCC	NCC	0.007281387369398722	NCC0023
NCC0024___NCC	CIC	Healthy Individual	0.09421166840615915	NA	NA	NA	NA	NA	NCC	NCC	NCC	NCC	0.15041430165157654	NCC0024
NCC0024___NCC	EwS	Healthy Individual	0.15041430165157654	NA	NA	NA	NA	NA	NCC	NCC	NCC	NCC	0.15041430165157654	NCC0024
NCC0024___NCC	NCC	Healthy Individual	0.7553740306854249	NA	NA	NA	NA	NA	NCC	NCC	NCC	NCC	0.15041430165157654	NCC0024
NCC0025___NCC	CIC	Healthy Individual	0.003507705764017915	NA	NA	NA	NA	NA	NCC	NCC	NCC	NCC	0.020015453946686464	NCC0025
NCC0025___NCC	EwS	Healthy Individual	0.020015453946686464	NA	NA	NA	NA	NA	NCC	NCC	NCC	NCC	0.020015453946686464	NCC0025
NCC0025___NCC	NCC	Healthy Individual	0.976476839530468	NA	NA	NA	NA	NA	NCC	NCC	NCC	NCC	0.020015453946686464	NCC0025
NCC0026___NCC	CIC	Healthy Individual	1.4221484527911343e-4	NA	NA	NA	NA	NA	NCC	NCC	NCC	NCC	2.1705507734932325e-4	NCC0026
NCC0026___NCC	EwS	Healthy Individual	2.1705507734932325e-4	NA	NA	NA	NA	NA	NCC	NCC	NCC	NCC	2.1705507734932325e-4	NCC0026
NCC0026___NCC	NCC	Healthy Individual	0.9996407270669937	NA	NA	NA	NA	NA	NCC	NCC	NCC	NCC	2.1705507734932325e-4	NCC0026
NCC0027___NCC	CIC	Healthy Individual	8.555747425444888e-4	NA	NA	NA	NA	NA	NCC	NCC	NCC	NCC	0.0015153224412124446	NCC0027
NCC0027___NCC	EwS	Healthy Individual	0.0015153224412124446	NA	NA	NA	NA	NA	NCC	NCC	NCC	NCC	0.0015153224412124446	NCC0027
NCC0027___NCC	NCC	Healthy Individual	0.9976291020393372	NA	NA	NA	NA	NA	NCC	NCC	NCC	NCC	0.0015153224412124446	NCC0027
NCC0028___NCC	CIC	Healthy Individual	6.617263257409821e-4	NA	NA	NA	NA	NA	NCC	NCC	NCC	NCC	0.0024802772872306337	NCC0028
NCC0028___NCC	EwS	Healthy Individual	0.0024802772872306337	NA	NA	NA	NA	NA	NCC	NCC	NCC	NCC	0.0024802772872306337	NCC0028
NCC0028___NCC	NCC	Healthy Individual	0.9968579956293107	NA	NA	NA	NA	NA	NCC	NCC	NCC	NCC	0.0024802772872306337	NCC0028
NCC0029___NCC	CIC	Healthy Individual	0.012040287307287505	NA	NA	NA	NA	NA	NCC	NCC	NCC	NCC	0.036412596800725436	NCC0029
NCC0029___NCC	EwS	Healthy Individual	0.036412596800725436	NA	NA	NA	NA	NA	NCC	NCC	NCC	NCC	0.036412596800725436	NCC0029
NCC0029___NCC	NCC	Healthy Individual	0.9515471162855625	NA	NA	NA	NA	NA	NCC	NCC	NCC	NCC	0.036412596800725436	NCC0029
NCC0030___NCC	CIC	Healthy Individual	0.0013162338233803869	NA	NA	NA	NA	NA	NCC	NCC	NCC	NCC	0.013691077160951677	NCC0030
NCC0030___NCC	EwS	Healthy Individual	0.013691077160951677	NA	NA	NA	NA	NA	NCC	NCC	NCC	NCC	0.013691077160951677	NCC0030
NCC0030___NCC	NCC	Healthy Individual	0.9849926892995835	NA	NA	NA	NA	NA	NCC	NCC	NCC	NCC	0.013691077160951677	NCC0030
NCC0031___NCC	CIC	Healthy Individual	8.417055755529645e-5	NA	NA	NA	NA	NA	NCC	NCC	NCC	NCC	0.0017231165770315755	NCC0031
NCC0031___NCC	EwS	Healthy Individual	0.0017231165770315755	NA	NA	NA	NA	NA	NCC	NCC	NCC	NCC	0.0017231165770315755	NCC0031
NCC0031___NCC	NCC	Healthy Individual	0.9981927112102509	NA	NA	NA	NA	NA	NCC	NCC	NCC	NCC	0.0017231165770315755	NCC0031
NCC0032___NCC	CIC	Healthy Individual	5.858259705294131e-5	NA	NA	NA	NA	NA	NCC	NCC	NCC	NCC	0.02778093452054745	NCC0032
NCC0032___NCC	EwS	Healthy Individual	0.02778093452054745	NA	NA	NA	NA	NA	NCC	NCC	NCC	NCC	0.02778093452054745	NCC0032
NCC0032___NCC	NCC	Healthy Individual	0.9721604825377465	NA	NA	NA	NA	NA	NCC	NCC	NCC	NCC	0.02778093452054745	NCC0032
NCC0033___NCC	CIC	Healthy Individual	2.208394124296545e-4	NA	NA	NA	NA	NA	NCC	NCC	NCC	NCC	0.09797833472968777	NCC0033
NCC0033___NCC	EwS	Healthy Individual	0.09797833472968777	NA	NA	NA	NA	NA	NCC	NCC	NCC	NCC	0.09797833472968777	NCC0033
NCC0033___NCC	NCC	Healthy Individual	0.9018008260950446	NA	NA	NA	NA	NA	NCC	NCC	NCC	NCC	0.09797833472968777	NCC0033
NCC0034___NCC	CIC	Healthy Individual	9.866683540407166e-5	NA	NA	NA	NA	NA	NCC	NCC	NCC	NCC	0.0018562039030075523	NCC0034
NCC0034___NCC	EwS	Healthy Individual	0.0018562039030075523	NA	NA	NA	NA	NA	NCC	NCC	NCC	NCC	0.0018562039030075523	NCC0034
NCC0034___NCC	NCC	Healthy Individual	0.9980451275587082	NA	NA	NA	NA	NA	NCC	NCC	NCC	NCC	0.0018562039030075523	NCC0034
NCC0080_D3___NCC	CIC	Healthy Individual	1.0237590247733408e-5	NA	NA	NA	NA	NA	NCC	NCC	NCC	NCC	5.597268881398573e-4	NCC0080_D3
NCC0080_D3___NCC	EwS	Healthy Individual	5.597268881398573e-4	NA	NA	NA	NA	NA	NCC	NCC	NCC	NCC	5.597268881398573e-4	NCC0080_D3
NCC0080_D3___NCC	NCC	Healthy Individual	0.9994300343990326	NA	NA	NA	NA	NA	NCC	NCC	NCC	NCC	5.597268881398573e-4	NCC0080_D3
NCC0107_D3___NCC	CIC	Healthy Individual	2.9528066084829165e-6	NA	NA	NA	NA	NA	NCC	NCC	NCC	NCC	3.7538337487410446e-5	NCC0107_D3
NCC0107_D3___NCC	EwS	Healthy Individual	3.7538337487410446e-5	NA	NA	NA	NA	NA	NCC	NCC	NCC	NCC	3.7538337487410446e-5	NCC0107_D3
NCC0107_D3___NCC	NCC	Healthy Individual	0.9999595072984695	NA	NA	NA	NA	NA	NCC	NCC	NCC	NCC	3.7538337487410446e-5	NCC0107_D3
NCC0124_D1___NCC	CIC	Healthy Individual	2.9902339280183694e-4	NA	NA	NA	NA	NA	NCC	NCC	NCC	NCC	0.01059578834554413	NCC0124_D1
NCC0124_D1___NCC	EwS	Healthy Individual	0.01059578834554413	NA	NA	NA	NA	NA	NCC	NCC	NCC	NCC	0.01059578834554413	NCC0124_D1
NCC0124_D1___NCC	NCC	Healthy Individual	0.9891051877737045	NA	NA	NA	NA	NA	NCC	NCC	NCC	NCC	0.01059578834554413	NCC0124_D1
Patient10_T1___CIC Relapse	CIC	CICrearranged	0.9999911595582962	No_Yes	Relapse	R1	Relapse	0	CIC Relapse	CIC	CIC	CIC	8.751637298880155e-6	Patient10_T1
Patient10_T1___CIC Relapse	EwS	CICrearranged	8.751637298880155e-6	No_Yes	Relapse	R1	Relapse	0	CIC Relapse	CIC	CIC	CIC	8.751637298880155e-6	Patient10_T1
Patient10_T1___CIC Relapse	NCC	CICrearranged	8.929782829211475e-8	No_Yes	Relapse	R1	Relapse	0	CIC Relapse	CIC	CIC	CIC	8.751637298880155e-6	Patient10_T1
Patient10_T2___CIC TAR	CIC	CICrearranged	0.9998686512231827	Yes_Yes	Relapse Treatment	R2	Relapse	33	CIC TAR	CIC	CIC	CIC	1.313452393652824e-4	Patient10_T2
Patient10_T2___CIC TAR	EwS	CICrearranged	1.313452393652824e-4	Yes_Yes	Relapse Treatment	R2	Relapse	33	CIC TAR	CIC	CIC	CIC	1.313452393652824e-4	Patient10_T2
Patient10_T2___CIC TAR	NCC	CICrearranged	2.8609049832099134e-9	Yes_Yes	Relapse Treatment	R2	Relapse	33	CIC TAR	CIC	CIC	CIC	1.313452393652824e-4	Patient10_T2
Patient11_T1___EwS Diagnosis	CIC	Ewing	0.009274676412078766	No_No	Diagnosis	D1	No \n Relapse	0	EwS Diagnosis	EwS	NCC	NCC	0.03177542687098466	Patient11_T1
Patient11_T1___EwS Diagnosis	EwS	Ewing	0.03177542687098466	No_No	Diagnosis	D1	No \n Relapse	0	EwS Diagnosis	EwS	NCC	NCC	0.03177542687098466	Patient11_T1
Patient11_T1___EwS Diagnosis	NCC	Ewing	0.9589498959422111	No_No	Diagnosis	D1	No \n Relapse	0	EwS Diagnosis	EwS	NCC	NCC	0.03177542687098466	Patient11_T1
Patient11_T2___EwS First-Line Treatment	CIC	Ewing	1.297604825448815e-5	Yes_No	On Treatment	T1	No \n Relapse	20	EwS First-Line Treatment	EwS	NCC	NCC	2.3031181885135085e-4	Patient11_T2
Patient11_T2___EwS First-Line Treatment	EwS	Ewing	2.3031181885135085e-4	Yes_No	On Treatment	T1	No \n Relapse	20	EwS First-Line Treatment	EwS	NCC	NCC	2.3031181885135085e-4	Patient11_T2
Patient11_T2___EwS First-Line Treatment	NCC	Ewing	0.9997567088365554	Yes_No	On Treatment	T1	No \n Relapse	20	EwS First-Line Treatment	EwS	NCC	NCC	2.3031181885135085e-4	Patient11_T2
Patient11_T3___EwS First-Line Treatment	CIC	Ewing	0.0040556817319793445	Yes_No	On Treatment	T2	No \n Relapse	35	EwS First-Line Treatment	EwS	EwS	EwS	0.7704553203813732	Patient11_T3
Patient11_T3___EwS First-Line Treatment	EwS	Ewing	0.7704553203813732	Yes_No	On Treatment	T2	No \n Relapse	35	EwS First-Line Treatment	EwS	EwS	EwS	0.7704553203813732	Patient11_T3
Patient11_T3___EwS First-Line Treatment	NCC	Ewing	0.2254889979006315	Yes_No	On Treatment	T2	No \n Relapse	35	EwS First-Line Treatment	EwS	EwS	EwS	0.7704553203813732	Patient11_T3
Patient12_T1___EwS Diagnosis	CIC	Ewing	0.21194201866313817	No_No	Diagnosis	D1	No \n Relapse	0	EwS Diagnosis	EwS	NCC	NCC	0.202169379787473	Patient12_T1
Patient12_T1___EwS Diagnosis	EwS	Ewing	0.202169379787473	No_No	Diagnosis	D1	No \n Relapse	0	EwS Diagnosis	EwS	NCC	NCC	0.202169379787473	Patient12_T1
Patient12_T1___EwS Diagnosis	NCC	Ewing	0.5858886028394104	No_No	Diagnosis	D1	No \n Relapse	0	EwS Diagnosis	EwS	NCC	NCC	0.202169379787473	Patient12_T1
Patient12_T2___EwS First-Line Treatment	CIC	Ewing	0.0030011425562643077	Yes_No	On Treatment	T1	No \n Relapse	12	EwS First-Line Treatment	EwS	NCC	NCC	0.0312358269981225	Patient12_T2
Patient12_T2___EwS First-Line Treatment	EwS	Ewing	0.0312358269981225	Yes_No	On Treatment	T1	No \n Relapse	12	EwS First-Line Treatment	EwS	NCC	NCC	0.0312358269981225	Patient12_T2
Patient12_T2___EwS First-Line Treatment	NCC	Ewing	0.9657630307883024	Yes_No	On Treatment	T1	No \n Relapse	12	EwS First-Line Treatment	EwS	NCC	NCC	0.0312358269981225	Patient12_T2
Patient13_T1___C D	CIC	CICrearranged	0.999911912202835	No_No	Diagnosis	D1	Relapse	0	C D	CIC	CIC	CIC	8.807715379834917e-5	Patient13_T1
Patient13_T1___C D	EwS	CICrearranged	8.807715379834917e-5	No_No	Diagnosis	D1	Relapse	0	C D	CIC	CIC	CIC	8.807715379834917e-5	Patient13_T1
Patient13_T1___C D	NCC	CICrearranged	7.601874749023353e-9	No_No	Diagnosis	D1	Relapse	0	C D	CIC	CIC	CIC	8.807715379834917e-5	Patient13_T1
Patient13_T2___CIC Relapse	CIC	CICrearranged	0.047420237803692	No_Yes	Relapse	R1	Relapse	45	CIC Relapse	CIC	NCC	NCC	0.0777106332893345	Patient13_T2
Patient13_T2___CIC Relapse	EwS	CICrearranged	0.0777106332893345	No_Yes	Relapse	R1	Relapse	45	CIC Relapse	CIC	NCC	NCC	0.0777106332893345	Patient13_T2
Patient13_T2___CIC Relapse	NCC	CICrearranged	0.8748691301092505	No_Yes	Relapse	R1	Relapse	45	CIC Relapse	CIC	NCC	NCC	0.0777106332893345	Patient13_T2
Patient13_T3___CIC Relapse	CIC	CICrearranged	0.9939242650985718	No_Yes	Relapse	R2	Relapse	193	CIC Relapse	CIC	CIC	CIC	0.006075503805647891	Patient13_T3
Patient13_T3___CIC Relapse	EwS	CICrearranged	0.006075503805647891	No_Yes	Relapse	R2	Relapse	193	CIC Relapse	CIC	CIC	CIC	0.006075503805647891	Patient13_T3
Patient13_T3___CIC Relapse	NCC	CICrearranged	2.310982725229005e-7	No_Yes	Relapse	R2	Relapse	193	CIC Relapse	CIC	CIC	CIC	0.006075503805647891	Patient13_T3
Patient13_T4___CIC Relapse	CIC	CICrearranged	0.9970916925430298	No_Yes	Relapse	R3	Relapse	217	CIC Relapse	CIC	CIC	CIC	0.0029081585045369093	Patient13_T4
Patient13_T4___CIC Relapse	EwS	CICrearranged	0.0029081585045369093	No_Yes	Relapse	R3	Relapse	217	CIC Relapse	CIC	CIC	CIC	0.0029081585045369093	Patient13_T4
Patient13_T4___CIC Relapse	NCC	CICrearranged	1.4937536726293833e-7	No_Yes	Relapse	R3	Relapse	217	CIC Relapse	CIC	CIC	CIC	0.0029081585045369093	Patient13_T4
Patient14_T1___EwS Diagnosis	CIC	Ewing	0.013972242411535985	No_No	Diagnosis	D1	No \n Relapse	0	EwS Diagnosis	EwS	EwS	EwS	0.6744858946062624	Patient14_T1
Patient14_T1___EwS Diagnosis	EwS	Ewing	0.6744858946062624	No_No	Diagnosis	D1	No \n Relapse	0	EwS Diagnosis	EwS	EwS	EwS	0.6744858946062624	Patient14_T1
Patient14_T1___EwS Diagnosis	NCC	Ewing	0.31154186328684447	No_No	Diagnosis	D1	No \n Relapse	0	EwS Diagnosis	EwS	EwS	EwS	0.6744858946062624	Patient14_T1
Patient14_T2___EwS First-Line Treatment	CIC	Ewing	0.029582884532591558	Yes_No	On Treatment	T1	No \n Relapse	14	EwS First-Line Treatment	EwS	EwS	EwS	0.6722062076535076	Patient14_T2
Patient14_T2___EwS First-Line Treatment	EwS	Ewing	0.6722062076535076	Yes_No	On Treatment	T1	No \n Relapse	14	EwS First-Line Treatment	EwS	EwS	EwS	0.6722062076535076	Patient14_T2
Patient14_T2___EwS First-Line Treatment	NCC	Ewing	0.29821090607545336	Yes_No	On Treatment	T1	No \n Relapse	14	EwS First-Line Treatment	EwS	EwS	EwS	0.6722062076535076	Patient14_T2
Patient14_T3___EwS First-Line Treatment	CIC	Ewing	0.035848666561966815	Yes_No	On Treatment	T2	No \n Relapse	28	EwS First-Line Treatment	EwS	NCC	NCC	0.2530518397061853	Patient14_T3
Patient14_T3___EwS First-Line Treatment	EwS	Ewing	0.2530518397061853	Yes_No	On Treatment	T2	No \n Relapse	28	EwS First-Line Treatment	EwS	NCC	NCC	0.2530518397061853	Patient14_T3
Patient14_T3___EwS First-Line Treatment	NCC	Ewing	0.7110994928630069	Yes_No	On Treatment	T2	No \n Relapse	28	EwS First-Line Treatment	EwS	NCC	NCC	0.2530518397061853	Patient14_T3
Patient15_T1___EwS Relapse	CIC	Ewing	7.359944622926662e-6	No_Yes	Relapse	R1	Relapse	0	EwS Relapse	EwS	EwS	EwS	0.9999926182031631	Patient15_T1
Patient15_T1___EwS Relapse	EwS	Ewing	0.9999926182031631	No_Yes	Relapse	R1	Relapse	0	EwS Relapse	EwS	EwS	EwS	0.9999926182031631	Patient15_T1
Patient15_T1___EwS Relapse	NCC	Ewing	2.1956322071958746e-8	No_Yes	Relapse	R1	Relapse	0	EwS Relapse	EwS	EwS	EwS	0.9999926182031631	Patient15_T1
Patient15_T2___EwS Treatment After Relapse	CIC	Ewing	0.0330636492453661	Yes_Yes	Relapse Treatment	R2	Relapse	28	EwS Treatment After Relapse	EwS	NCC	NCC	0.2057782940621022	Patient15_T2
Patient15_T2___EwS Treatment After Relapse	EwS	Ewing	0.2057782940621022	Yes_Yes	Relapse Treatment	R2	Relapse	28	EwS Treatment After Relapse	EwS	NCC	NCC	0.2057782940621022	Patient15_T2
Patient15_T2___EwS Treatment After Relapse	NCC	Ewing	0.761158056282904	Yes_Yes	Relapse Treatment	R2	Relapse	28	EwS Treatment After Relapse	EwS	NCC	NCC	0.2057782940621022	Patient15_T2
Patient15_T3___EwS Treatment After Relapse	CIC	Ewing	0.020702261019988507	Yes_Yes	Relapse Treatment	R3	Relapse	48	EwS Treatment After Relapse	EwS	NCC	NCC	0.12419581873428542	Patient15_T3
Patient15_T3___EwS Treatment After Relapse	EwS	Ewing	0.12419581873428542	Yes_Yes	Relapse Treatment	R3	Relapse	48	EwS Treatment After Relapse	EwS	NCC	NCC	0.12419581873428542	Patient15_T3
Patient15_T3___EwS Treatment After Relapse	NCC	Ewing	0.8551019204735756	Yes_Yes	Relapse Treatment	R3	Relapse	48	EwS Treatment After Relapse	EwS	NCC	NCC	0.12419581873428542	Patient15_T3
Patient15_T4___EwS Treatment After Relapse	CIC	Ewing	4.7969704032125194e-4	Yes_Yes	Relapse Treatment	R4	Relapse	121	EwS Treatment After Relapse	EwS	NCC	NCC	0.0018986686865006936	Patient15_T4
Patient15_T4___EwS Treatment After Relapse	EwS	Ewing	0.0018986686865006936	Yes_Yes	Relapse Treatment	R4	Relapse	121	EwS Treatment After Relapse	EwS	NCC	NCC	0.0018986686865006936	Patient15_T4
Patient15_T4___EwS Treatment After Relapse	NCC	Ewing	0.9976216342449188	Yes_Yes	Relapse Treatment	R4	Relapse	121	EwS Treatment After Relapse	EwS	NCC	NCC	0.0018986686865006936	Patient15_T4
Patient15_T5___EwS Treatment After Relapse	CIC	Ewing	3.3976499209720674e-4	Yes_Yes	Relapse Treatment	R5	Relapse	141	EwS Treatment After Relapse	EwS	NCC	NCC	0.020146965339567394	Patient15_T5
Patient15_T5___EwS Treatment After Relapse	EwS	Ewing	0.020146965339567394	Yes_Yes	Relapse Treatment	R5	Relapse	141	EwS Treatment After Relapse	EwS	NCC	NCC	0.020146965339567394	Patient15_T5
Patient15_T5___EwS Treatment After Relapse	NCC	Ewing	0.9795132696509361	Yes_Yes	Relapse Treatment	R5	Relapse	141	EwS Treatment After Relapse	EwS	NCC	NCC	0.020146965339567394	Patient15_T5
Patient15_T6___EwS Treatment After Relapse	CIC	Ewing	2.3936283150994343e-5	Yes_Yes	Relapse Treatment	R6	Relapse	162	EwS Treatment After Relapse	EwS	NCC	NCC	5.480200668458561e-4	Patient15_T6
Patient15_T6___EwS Treatment After Relapse	EwS	Ewing	5.480200668458561e-4	Yes_Yes	Relapse Treatment	R6	Relapse	162	EwS Treatment After Relapse	EwS	NCC	NCC	5.480200668458561e-4	Patient15_T6
Patient15_T6___EwS Treatment After Relapse	NCC	Ewing	0.9994280420303345	Yes_Yes	Relapse Treatment	R6	Relapse	162	EwS Treatment After Relapse	EwS	NCC	NCC	5.480200668458561e-4	Patient15_T6
Patient16_T1___EwS Diagnosis	CIC	Ewing	4.088957140949788e-4	No_No	Diagnosis	D1	No \n Relapse	0	EwS Diagnosis	EwS	EwS	EwS	0.9995910313129425	Patient16_T1
Patient16_T1___EwS Diagnosis	EwS	Ewing	0.9995910313129425	No_No	Diagnosis	D1	No \n Relapse	0	EwS Diagnosis	EwS	EwS	EwS	0.9995910313129425	Patient16_T1
Patient16_T1___EwS Diagnosis	NCC	Ewing	7.188491453711254e-8	No_No	Diagnosis	D1	No \n Relapse	0	EwS Diagnosis	EwS	EwS	EwS	0.9995910313129425	Patient16_T1
Patient16_T2___EwS First-Line Treatment	CIC	Ewing	3.728371927966123e-4	Yes_No	On Treatment	T2	No \n Relapse	26	EwS First-Line Treatment	EwS	EwS	EwS	0.9571889900743962	Patient16_T2
Patient16_T2___EwS First-Line Treatment	EwS	Ewing	0.9571889900743962	Yes_No	On Treatment	T2	No \n Relapse	26	EwS First-Line Treatment	EwS	EwS	EwS	0.9571889900743962	Patient16_T2
Patient16_T2___EwS First-Line Treatment	NCC	Ewing	0.04243817236961003	Yes_No	On Treatment	T2	No \n Relapse	26	EwS First-Line Treatment	EwS	EwS	EwS	0.9571889900743962	Patient16_T2
Patient17_T1___EwS Diagnosis	CIC	Ewing	0.007918271281029588	No_No	Diagnosis	D1	No \n Relapse	0	EwS Diagnosis	EwS	NCC	NCC	0.13557124079933855	Patient17_T1
Patient17_T1___EwS Diagnosis	EwS	Ewing	0.13557124079933855	No_No	Diagnosis	D1	No \n Relapse	0	EwS Diagnosis	EwS	NCC	NCC	0.13557124079933855	Patient17_T1
Patient17_T1___EwS Diagnosis	NCC	Ewing	0.8565104878783226	No_No	Diagnosis	D1	No \n Relapse	0	EwS Diagnosis	EwS	NCC	NCC	0.13557124079933855	Patient17_T1
Patient18_T1___EwS Relapse	CIC	Ewing	0.014703933144112665	No_Yes	Relapse	R1	Relapse	0	EwS Relapse	EwS	EwS	EwS	0.739348254442215	Patient18_T1
Patient18_T1___EwS Relapse	EwS	Ewing	0.739348254442215	No_Yes	Relapse	R1	Relapse	0	EwS Relapse	EwS	EwS	EwS	0.739348254442215	Patient18_T1
Patient18_T1___EwS Relapse	NCC	Ewing	0.2459478123877314	No_Yes	Relapse	R1	Relapse	0	EwS Relapse	EwS	EwS	EwS	0.739348254442215	Patient18_T1
Patient18_T2___EwS Treatment After Relapse	CIC	Ewing	0.05298129237521207	Yes_Yes	Relapse Treatment	R2	Relapse	34	EwS Treatment After Relapse	EwS	NCC	NCC	0.06694577991785482	Patient18_T2
Patient18_T2___EwS Treatment After Relapse	EwS	Ewing	0.06694577991785482	Yes_Yes	Relapse Treatment	R2	Relapse	34	EwS Treatment After Relapse	EwS	NCC	NCC	0.06694577991785482	Patient18_T2
Patient18_T2___EwS Treatment After Relapse	NCC	Ewing	0.8800729274481535	Yes_Yes	Relapse Treatment	R2	Relapse	34	EwS Treatment After Relapse	EwS	NCC	NCC	0.06694577991785482	Patient18_T2
Patient18_T3___EwS Treatment After Relapse	CIC	Ewing	0.00924772168780109	Yes_Yes	Relapse Treatment	R3	Relapse	54	EwS Treatment After Relapse	EwS	EwS	EwS	0.6588876950796694	Patient18_T3
Patient18_T3___EwS Treatment After Relapse	EwS	Ewing	0.6588876950796694	Yes_Yes	Relapse Treatment	R3	Relapse	54	EwS Treatment After Relapse	EwS	EwS	EwS	0.6588876950796694	Patient18_T3
Patient18_T3___EwS Treatment After Relapse	NCC	Ewing	0.33186458375696093	Yes_Yes	Relapse Treatment	R3	Relapse	54	EwS Treatment After Relapse	EwS	EwS	EwS	0.6588876950796694	Patient18_T3
Patient18_T4___EwS Relapse	CIC	Ewing	0.016440401386277514	No_Yes	Relapse	R4	Relapse	82	EwS Relapse	EwS	NCC	NCC	0.04158122497184086	Patient18_T4
Patient18_T4___EwS Relapse	EwS	Ewing	0.04158122497184086	No_Yes	Relapse	R4	Relapse	82	EwS Relapse	EwS	NCC	NCC	0.04158122497184086	Patient18_T4
Patient18_T4___EwS Relapse	NCC	Ewing	0.9419783752560615	No_Yes	Relapse	R4	Relapse	82	EwS Relapse	EwS	NCC	NCC	0.04158122497184086	Patient18_T4
Patient18_T5___EwS Relapse	CIC	Ewing	0.014897534054413695	No_Yes	Relapse	R5	Relapse	91	EwS Relapse	EwS	EwS	EwS	0.9323774954110384	Patient18_T5
Patient18_T5___EwS Relapse	EwS	Ewing	0.9323774954110384	No_Yes	Relapse	R5	Relapse	91	EwS Relapse	EwS	EwS	EwS	0.9323774954110384	Patient18_T5
Patient18_T5___EwS Relapse	NCC	Ewing	0.05272497117164457	No_Yes	Relapse	R5	Relapse	91	EwS Relapse	EwS	EwS	EwS	0.9323774954110384	Patient18_T5
Patient18_T6___EwS Relapse	CIC	Ewing	8.088512166981667e-4	No_Yes	Relapse	R6	Relapse	105	EwS Relapse	EwS	NCC	NCC	0.030296851261108527	Patient18_T6
Patient18_T6___EwS Relapse	EwS	Ewing	0.030296851261108527	No_Yes	Relapse	R6	Relapse	105	EwS Relapse	EwS	NCC	NCC	0.030296851261108527	Patient18_T6
Patient18_T6___EwS Relapse	NCC	Ewing	0.9688942968249321	No_Yes	Relapse	R6	Relapse	105	EwS Relapse	EwS	NCC	NCC	0.030296851261108527	Patient18_T6
Patient18_T7___EwS Treatment After Relapse	CIC	Ewing	0.16613473819911015	Yes_Yes	Relapse Treatment	R7	Relapse	134	EwS Treatment After Relapse	EwS	Unclassified	Unclassified	0.44903852921798826	Patient18_T7
Patient18_T7___EwS Treatment After Relapse	EwS	Ewing	0.44903852921798826	Yes_Yes	Relapse Treatment	R7	Relapse	134	EwS Treatment After Relapse	EwS	Unclassified	Unclassified	0.44903852921798826	Patient18_T7
Patient18_T7___EwS Treatment After Relapse	NCC	Ewing	0.3848267320840241	Yes_Yes	Relapse Treatment	R7	Relapse	134	EwS Treatment After Relapse	EwS	Unclassified	Unclassified	0.44903852921798826	Patient18_T7
Patient18_T8___EwS Treatment After Relapse	CIC	Ewing	2.1242276535572254e-4	Yes_Yes	Relapse Treatment	R8	Relapse	145	EwS Treatment After Relapse	EwS	NCC	NCC	0.015819061095947468	Patient18_T8
Patient18_T8___EwS Treatment After Relapse	EwS	Ewing	0.015819061095947468	Yes_Yes	Relapse Treatment	R8	Relapse	145	EwS Treatment After Relapse	EwS	NCC	NCC	0.015819061095947468	Patient18_T8
Patient18_T8___EwS Treatment After Relapse	NCC	Ewing	0.9839685175418854	Yes_Yes	Relapse Treatment	R8	Relapse	145	EwS Treatment After Relapse	EwS	NCC	NCC	0.015819061095947468	Patient18_T8
Patient18_T9___EwS Treatment After Relapse	CIC	Ewing	0.1662694861763157	Yes_Yes	Relapse Treatment	R9	Relapse	161	EwS Treatment After Relapse	EwS	EwS	EwS	0.8337288501963019	Patient18_T9
Patient18_T9___EwS Treatment After Relapse	EwS	Ewing	0.8337288501963019	Yes_Yes	Relapse Treatment	R9	Relapse	161	EwS Treatment After Relapse	EwS	EwS	EwS	0.8337288501963019	Patient18_T9
Patient18_T9___EwS Treatment After Relapse	NCC	Ewing	1.662813331853652e-6	Yes_Yes	Relapse Treatment	R9	Relapse	161	EwS Treatment After Relapse	EwS	EwS	EwS	0.8337288501963019	Patient18_T9
Patient19_T1___EwS Diagnosis	CIC	Ewing	2.5013035273786956e-5	No_No	Diagnosis	D1	No \n Relapse	0	EwS Diagnosis	EwS	NCC	NCC	0.0048772546709991696	Patient19_T1
Patient19_T1___EwS Diagnosis	EwS	Ewing	0.0048772546709991696	No_No	Diagnosis	D1	No \n Relapse	0	EwS Diagnosis	EwS	NCC	NCC	0.0048772546709991696	Patient19_T1
Patient19_T1___EwS Diagnosis	NCC	Ewing	0.9950977316856384	No_No	Diagnosis	D1	No \n Relapse	0	EwS Diagnosis	EwS	NCC	NCC	0.0048772546709991696	Patient19_T1
Patient1_T1___EwS Diagnosis	CIC	Ewing	1.1240978050426343e-6	No_No	Diagnosis	D1	No \n Relapse	0	EwS Diagnosis	EwS	EwS	EwS	0.9999988733291626	Patient1_T1
Patient1_T1___EwS Diagnosis	EwS	Ewing	0.9999988733291626	No_No	Diagnosis	D1	No \n Relapse	0	EwS Diagnosis	EwS	EwS	EwS	0.9999988733291626	Patient1_T1
Patient1_T1___EwS Diagnosis	NCC	Ewing	2.2108370495821374e-9	No_No	Diagnosis	D1	No \n Relapse	0	EwS Diagnosis	EwS	EwS	EwS	0.9999988733291626	Patient1_T1
Patient1_T2___EwS First-Line Treatment	CIC	Ewing	0.01668590929424608	Yes_No	On Treatment	T1	No \n Relapse	91	EwS First-Line Treatment	EwS	NCC	NCC	0.2569843019154854	Patient1_T2
Patient1_T2___EwS First-Line Treatment	EwS	Ewing	0.2569843019154854	Yes_No	On Treatment	T1	No \n Relapse	91	EwS First-Line Treatment	EwS	NCC	NCC	0.2569843019154854	Patient1_T2
Patient1_T2___EwS First-Line Treatment	NCC	Ewing	0.7263297881808132	Yes_No	On Treatment	T1	No \n Relapse	91	EwS First-Line Treatment	EwS	NCC	NCC	0.2569843019154854	Patient1_T2
Patient1_T3___EwS First-Line Treatment	CIC	Ewing	0.007898298565099545	Yes_No	On Treatment	T2	No \n Relapse	119	EwS First-Line Treatment	EwS	NCC	NCC	0.1171437312960159	Patient1_T3
Patient1_T3___EwS First-Line Treatment	EwS	Ewing	0.1171437312960159	Yes_No	On Treatment	T2	No \n Relapse	119	EwS First-Line Treatment	EwS	NCC	NCC	0.1171437312960159	Patient1_T3
Patient1_T3___EwS First-Line Treatment	NCC	Ewing	0.874957969808206	Yes_No	On Treatment	T2	No \n Relapse	119	EwS First-Line Treatment	EwS	NCC	NCC	0.1171437312960159	Patient1_T3
Patient20_T1___EwS First-Line Treatment	CIC	Ewing	1.743334338506486e-7	Yes_No	On Treatment	T1	No \n Relapse	0	EwS First-Line Treatment	EwS	NCC	NCC	1.136196387670907e-5	Patient20_T1
Patient20_T1___EwS First-Line Treatment	EwS	Ewing	1.136196387670907e-5	Yes_No	On Treatment	T1	No \n Relapse	0	EwS First-Line Treatment	EwS	NCC	NCC	1.136196387670907e-5	Patient20_T1
Patient20_T1___EwS First-Line Treatment	NCC	Ewing	0.9999884637594223	Yes_No	On Treatment	T1	No \n Relapse	0	EwS First-Line Treatment	EwS	NCC	NCC	1.136196387670907e-5	Patient20_T1
Patient20_T2___EwS First-Line Treatment	CIC	Ewing	1.493670659449208e-4	Yes_No	On Treatment	T2	No \n Relapse	14	EwS First-Line Treatment	EwS	NCC	NCC	0.06520290396814235	Patient20_T2
Patient20_T2___EwS First-Line Treatment	EwS	Ewing	0.06520290396814235	Yes_No	On Treatment	T2	No \n Relapse	14	EwS First-Line Treatment	EwS	NCC	NCC	0.06520290396814235	Patient20_T2
Patient20_T2___EwS First-Line Treatment	NCC	Ewing	0.9346477293550968	Yes_No	On Treatment	T2	No \n Relapse	14	EwS First-Line Treatment	EwS	NCC	NCC	0.06520290396814235	Patient20_T2
Patient21_T1___EwS First-Line Treatment	CIC	Ewing	0.3594122330572456	Yes_No	On Treatment	T1	No \n Relapse	0	EwS First-Line Treatment	EwS	EwS	EwS	0.586548440772295	Patient21_T1
Patient21_T1___EwS First-Line Treatment	EwS	Ewing	0.586548440772295	Yes_No	On Treatment	T1	No \n Relapse	0	EwS First-Line Treatment	EwS	EwS	EwS	0.586548440772295	Patient21_T1
Patient21_T1___EwS First-Line Treatment	NCC	Ewing	0.054039326634807996	Yes_No	On Treatment	T1	No \n Relapse	0	EwS First-Line Treatment	EwS	EwS	EwS	0.586548440772295	Patient21_T1
Patient21_T2___EwS First-Line Treatment	CIC	Ewing	2.0668739345914845e-7	Yes_No	On Treatment	T2	No \n Relapse	13	EwS First-Line Treatment	EwS	NCC	NCC	7.189332704120944e-6	Patient21_T2
Patient21_T2___EwS First-Line Treatment	EwS	Ewing	7.189332704120944e-6	Yes_No	On Treatment	T2	No \n Relapse	13	EwS First-Line Treatment	EwS	NCC	NCC	7.189332704120944e-6	Patient21_T2
Patient21_T2___EwS First-Line Treatment	NCC	Ewing	0.9999926040887833	Yes_No	On Treatment	T2	No \n Relapse	13	EwS First-Line Treatment	EwS	NCC	NCC	7.189332704120944e-6	Patient21_T2
Patient21_T3___EwS First-Line Treatment	CIC	Ewing	1.1912808848157965e-4	Yes_No	On Treatment	T3	No \n Relapse	132	EwS First-Line Treatment	EwS	NCC	NCC	0.006384627478015315	Patient21_T3
Patient21_T3___EwS First-Line Treatment	EwS	Ewing	0.006384627478015315	Yes_No	On Treatment	T3	No \n Relapse	132	EwS First-Line Treatment	EwS	NCC	NCC	0.006384627478015315	Patient21_T3
Patient21_T3___EwS First-Line Treatment	NCC	Ewing	0.9934962435245513	Yes_No	On Treatment	T3	No \n Relapse	132	EwS First-Line Treatment	EwS	NCC	NCC	0.006384627478015315	Patient21_T3
Patient22_T1___EwS First-Line Treatment	CIC	Ewing	1.7366733156896076e-7	Yes_No	On Treatment	T1	No \n Relapse	0	EwS First-Line Treatment	EwS	NCC	NCC	2.169621171159406e-5	Patient22_T1
Patient22_T1___EwS First-Line Treatment	EwS	Ewing	2.169621171159406e-5	Yes_No	On Treatment	T1	No \n Relapse	0	EwS First-Line Treatment	EwS	NCC	NCC	2.169621171159406e-5	Patient22_T1
Patient22_T1___EwS First-Line Treatment	NCC	Ewing	0.9999781289100648	Yes_No	On Treatment	T1	No \n Relapse	0	EwS First-Line Treatment	EwS	NCC	NCC	2.169621171159406e-5	Patient22_T1
Patient22_T2___EwS First-Line Treatment	CIC	Ewing	6.523603730436595e-4	Yes_No	On Treatment	T2	No \n Relapse	14	EwS First-Line Treatment	EwS	NCC	NCC	0.017167202220731995	Patient22_T2
Patient22_T2___EwS First-Line Treatment	EwS	Ewing	0.017167202220731995	Yes_No	On Treatment	T2	No \n Relapse	14	EwS First-Line Treatment	EwS	NCC	NCC	0.017167202220731995	Patient22_T2
Patient22_T2___EwS First-Line Treatment	NCC	Ewing	0.9821804379880429	Yes_No	On Treatment	T2	No \n Relapse	14	EwS First-Line Treatment	EwS	NCC	NCC	0.017167202220731995	Patient22_T2
Patient23_T1___EwS Diagnosis	CIC	Ewing	0.028032746399153253	No_No	Diagnosis	D1	No \n Relapse	0	EwS Diagnosis	EwS	EwS	EwS	0.9719662944674492	Patient23_T1
Patient23_T1___EwS Diagnosis	EwS	Ewing	0.9719662944674492	No_No	Diagnosis	D1	No \n Relapse	0	EwS Diagnosis	EwS	EwS	EwS	0.9719662944674492	Patient23_T1
Patient23_T1___EwS Diagnosis	NCC	Ewing	9.582516775485495e-7	No_No	Diagnosis	D1	No \n Relapse	0	EwS Diagnosis	EwS	EwS	EwS	0.9719662944674492	Patient23_T1
Patient23_T2___EwS First-Line Treatment	CIC	Ewing	4.499623665284957e-5	Yes_No	On Treatment	T1	No \n Relapse	14	EwS First-Line Treatment	EwS	NCC	NCC	0.042715667479949475	Patient23_T2
Patient23_T2___EwS First-Line Treatment	EwS	Ewing	0.042715667479949475	Yes_No	On Treatment	T1	No \n Relapse	14	EwS First-Line Treatment	EwS	NCC	NCC	0.042715667479949475	Patient23_T2
Patient23_T2___EwS First-Line Treatment	NCC	Ewing	0.9572393349140882	Yes_No	On Treatment	T1	No \n Relapse	14	EwS First-Line Treatment	EwS	NCC	NCC	0.042715667479949475	Patient23_T2
Patient23_T3___EwS First-Line Treatment	CIC	Ewing	1.70327040327615e-4	Yes_No	On Treatment	T2	No \n Relapse	28	EwS First-Line Treatment	EwS	NCC	NCC	0.024261682992793788	Patient23_T3
Patient23_T3___EwS First-Line Treatment	EwS	Ewing	0.024261682992793788	Yes_No	On Treatment	T2	No \n Relapse	28	EwS First-Line Treatment	EwS	NCC	NCC	0.024261682992793788	Patient23_T3
Patient23_T3___EwS First-Line Treatment	NCC	Ewing	0.9755679892539978	Yes_No	On Treatment	T2	No \n Relapse	28	EwS First-Line Treatment	EwS	NCC	NCC	0.024261682992793788	Patient23_T3
Patient23_T4___EwS First-Line Treatment	CIC	Ewing	4.8612429904295595e-5	Yes_No	On Treatment	T3	No \n Relapse	137	EwS First-Line Treatment	EwS	NCC	NCC	0.009795159686448457	Patient23_T4
Patient23_T4___EwS First-Line Treatment	EwS	Ewing	0.009795159686448457	Yes_No	On Treatment	T3	No \n Relapse	137	EwS First-Line Treatment	EwS	NCC	NCC	0.009795159686448457	Patient23_T4
Patient23_T4___EwS First-Line Treatment	NCC	Ewing	0.9901562268733979	Yes_No	On Treatment	T3	No \n Relapse	137	EwS First-Line Treatment	EwS	NCC	NCC	0.009795159686448457	Patient23_T4
Patient24_T1___EwS First-Line Treatment	CIC	Ewing	1.4557345583914412e-4	Yes_No	On Treatment	T1	No \n Relapse	0	EwS First-Line Treatment	EwS	NCC	NCC	0.13693775567300617	Patient24_T1
Patient24_T1___EwS First-Line Treatment	EwS	Ewing	0.13693775567300617	Yes_No	On Treatment	T1	No \n Relapse	0	EwS First-Line Treatment	EwS	NCC	NCC	0.13693775567300617	Patient24_T1
Patient24_T1___EwS First-Line Treatment	NCC	Ewing	0.8629166710820049	Yes_No	On Treatment	T1	No \n Relapse	0	EwS First-Line Treatment	EwS	NCC	NCC	0.13693775567300617	Patient24_T1
Patient24_T2___EwS First-Line Treatment	CIC	Ewing	7.806623153251153e-4	Yes_No	On Treatment	T2	No \n Relapse	14	EwS First-Line Treatment	EwS	NCC	NCC	0.001824250348076745	Patient24_T2
Patient24_T2___EwS First-Line Treatment	EwS	Ewing	0.001824250348076745	Yes_No	On Treatment	T2	No \n Relapse	14	EwS First-Line Treatment	EwS	NCC	NCC	0.001824250348076745	Patient24_T2
Patient24_T2___EwS First-Line Treatment	NCC	Ewing	0.9973950861930847	Yes_No	On Treatment	T2	No \n Relapse	14	EwS First-Line Treatment	EwS	NCC	NCC	0.001824250348076745	Patient24_T2
Patient25_T1___EwS Diagnosis	CIC	Ewing	2.1816628919206772e-7	No_No	Diagnosis	D1	No \n Relapse	0	EwS Diagnosis	EwS	EwS	EwS	0.999997413945198	Patient25_T1
Patient25_T1___EwS Diagnosis	EwS	Ewing	0.999997413945198	No_No	Diagnosis	D1	No \n Relapse	0	EwS Diagnosis	EwS	EwS	EwS	0.999997413945198	Patient25_T1
Patient25_T1___EwS Diagnosis	NCC	Ewing	2.368078822937747e-6	No_No	Diagnosis	D1	No \n Relapse	0	EwS Diagnosis	EwS	EwS	EwS	0.999997413945198	Patient25_T1
Patient25_T2___EwS First-Line Treatment	CIC	Ewing	0.011899749687663618	Yes_No	On Treatment	T2	No \n Relapse	27	EwS First-Line Treatment	EwS	NCC	NCC	0.01344270033743232	Patient25_T2
Patient25_T2___EwS First-Line Treatment	EwS	Ewing	0.01344270033743232	Yes_No	On Treatment	T2	No \n Relapse	27	EwS First-Line Treatment	EwS	NCC	NCC	0.01344270033743232	Patient25_T2
Patient25_T2___EwS First-Line Treatment	NCC	Ewing	0.9746575495362282	Yes_No	On Treatment	T2	No \n Relapse	27	EwS First-Line Treatment	EwS	NCC	NCC	0.01344270033743232	Patient25_T2
Patient26_T1___EwS Diagnosis	CIC	Ewing	1.5077636015551482e-9	No_No	Diagnosis	D1	No \n Relapse	0	EwS Diagnosis	EwS	EwS	EwS	0.9999999989032746	Patient26_T1
Patient26_T1___EwS Diagnosis	EwS	Ewing	0.9999999989032746	No_No	Diagnosis	D1	No \n Relapse	0	EwS Diagnosis	EwS	EwS	EwS	0.9999999989032746	Patient26_T1
Patient26_T1___EwS Diagnosis	NCC	Ewing	4.900784646452195e-9	No_No	Diagnosis	D1	No \n Relapse	0	EwS Diagnosis	EwS	EwS	EwS	0.9999999989032746	Patient26_T1
Patient26_T3___EwS First-Line Treatment	CIC	Ewing	1.8708190542653824e-5	Yes_No	On Treatment	T2	No \n Relapse	35	EwS First-Line Treatment	EwS	NCC	NCC	0.04751926839355437	Patient26_T3
Patient26_T3___EwS First-Line Treatment	EwS	Ewing	0.04751926839355437	Yes_No	On Treatment	T2	No \n Relapse	35	EwS First-Line Treatment	EwS	NCC	NCC	0.04751926839355437	Patient26_T3
Patient26_T3___EwS First-Line Treatment	NCC	Ewing	0.9524620235025882	Yes_No	On Treatment	T2	No \n Relapse	35	EwS First-Line Treatment	EwS	NCC	NCC	0.04751926839355437	Patient26_T3
Patient2_T1___CIC Relapse	CIC	CICrearranged	0.9982448269844055	No_Yes	Relapse	R1	Relapse	0	CIC Relapse	CIC	CIC	CIC	0.001755005126069223	Patient2_T1
Patient2_T1___CIC Relapse	EwS	CICrearranged	0.001755005126069223	No_Yes	Relapse	R1	Relapse	0	CIC Relapse	CIC	CIC	CIC	0.001755005126069223	Patient2_T1
Patient2_T1___CIC Relapse	NCC	CICrearranged	1.6573868986868857e-7	No_Yes	Relapse	R1	Relapse	0	CIC Relapse	CIC	CIC	CIC	0.001755005126069223	Patient2_T1
Patient2_T2___CIC TAR	CIC	CICrearranged	0.1980448410623707	Yes_Yes	Relapse Treatment	R2	Relapse	77	CIC TAR	CIC	Unclassified	Unclassified	0.45593923634644595	Patient2_T2
Patient2_T2___CIC TAR	EwS	CICrearranged	0.45593923634644595	Yes_Yes	Relapse Treatment	R2	Relapse	77	CIC TAR	CIC	Unclassified	Unclassified	0.45593923634644595	Patient2_T2
Patient2_T2___CIC TAR	NCC	CICrearranged	0.3460159231020691	Yes_Yes	Relapse Treatment	R2	Relapse	77	CIC TAR	CIC	Unclassified	Unclassified	0.45593923634644595	Patient2_T2
Patient2_T3___CIC TAR	CIC	CICrearranged	0.9926646841526031	Yes_Yes	Relapse Treatment	R3	Relapse	98	CIC TAR	CIC	CIC	CIC	0.0063982959442293545	Patient2_T3
Patient2_T3___CIC TAR	EwS	CICrearranged	0.0063982959442293545	Yes_Yes	Relapse Treatment	R3	Relapse	98	CIC TAR	CIC	CIC	CIC	0.0063982959442293545	Patient2_T3
Patient2_T3___CIC TAR	NCC	CICrearranged	9.370205848663759e-4	Yes_Yes	Relapse Treatment	R3	Relapse	98	CIC TAR	CIC	CIC	CIC	0.0063982959442293545	Patient2_T3
Patient2_T4___CIC Relapse	CIC	CICrearranged	0.9992471451282501	No_Yes	Relapse	R4	Relapse	147	CIC Relapse	CIC	CIC	CIC	7.528012642652346e-4	Patient2_T4
Patient2_T4___CIC Relapse	EwS	CICrearranged	7.528012642652346e-4	No_Yes	Relapse	R4	Relapse	147	CIC Relapse	CIC	CIC	CIC	7.528012642652346e-4	Patient2_T4
Patient2_T4___CIC Relapse	NCC	CICrearranged	5.181449706265218e-8	No_Yes	Relapse	R4	Relapse	147	CIC Relapse	CIC	CIC	CIC	7.528012642652346e-4	Patient2_T4
Patient3_T1___EwS Diagnosis	CIC	Ewing	2.224119817136909e-5	No_No	Diagnosis	D1	No \n Relapse	0	EwS Diagnosis	EwS	EwS	EwS	0.96090370824337	Patient3_T1
Patient3_T1___EwS Diagnosis	EwS	Ewing	0.96090370824337	No_No	Diagnosis	D1	No \n Relapse	0	EwS Diagnosis	EwS	EwS	EwS	0.96090370824337	Patient3_T1
Patient3_T1___EwS Diagnosis	NCC	Ewing	0.039074050698315835	No_No	Diagnosis	D1	No \n Relapse	0	EwS Diagnosis	EwS	EwS	EwS	0.96090370824337	Patient3_T1
Patient3_T2___EwS First-Line Treatment	CIC	Ewing	0.009415881717322733	Yes_No	On Treatment	T1	No \n Relapse	47	EwS First-Line Treatment	EwS	NCC	NCC	0.11047474395556492	Patient3_T2
Patient3_T2___EwS First-Line Treatment	EwS	Ewing	0.11047474395556492	Yes_No	On Treatment	T1	No \n Relapse	47	EwS First-Line Treatment	EwS	NCC	NCC	0.11047474395556492	Patient3_T2
Patient3_T2___EwS First-Line Treatment	NCC	Ewing	0.8801093737766147	Yes_No	On Treatment	T1	No \n Relapse	47	EwS First-Line Treatment	EwS	NCC	NCC	0.11047474395556492	Patient3_T2
Patient3_T3___EwS First-Line Treatment	CIC	Ewing	0.019035206135819313	Yes_No	On Treatment	T2	No \n Relapse	98	EwS First-Line Treatment	EwS	NCC	NCC	0.326763776574377	Patient3_T3
Patient3_T3___EwS First-Line Treatment	EwS	Ewing	0.326763776574377	Yes_No	On Treatment	T2	No \n Relapse	98	EwS First-Line Treatment	EwS	NCC	NCC	0.326763776574377	Patient3_T3
Patient3_T3___EwS First-Line Treatment	NCC	Ewing	0.6542010176105425	Yes_No	On Treatment	T2	No \n Relapse	98	EwS First-Line Treatment	EwS	NCC	NCC	0.326763776574377	Patient3_T3
Patient4_T1___EwS Relapse	CIC	Ewing	0.003087797876697	No_Yes	Relapse	R1	Relapse	0	EwS Relapse	EwS	EwS	EwS	0.9969120465517044	Patient4_T1
Patient4_T1___EwS Relapse	EwS	Ewing	0.9969120465517044	No_Yes	Relapse	R1	Relapse	0	EwS Relapse	EwS	EwS	EwS	0.9969120465517044	Patient4_T1
Patient4_T1___EwS Relapse	NCC	Ewing	1.5496606976916904e-7	No_Yes	Relapse	R1	Relapse	0	EwS Relapse	EwS	EwS	EwS	0.9969120465517044	Patient4_T1
Patient4_T2___EwS Treatment After Relapse	CIC	Ewing	6.279628277334126e-6	Yes_Yes	Relapse Treatment	R2	Relapse	47	EwS Treatment After Relapse	EwS	EwS	EwS	0.999993654680252	Patient4_T2
Patient4_T2___EwS Treatment After Relapse	EwS	Ewing	0.999993654680252	Yes_Yes	Relapse Treatment	R2	Relapse	47	EwS Treatment After Relapse	EwS	EwS	EwS	0.999993654680252	Patient4_T2
Patient4_T2___EwS Treatment After Relapse	NCC	Ewing	6.541184253001099e-8	Yes_Yes	Relapse Treatment	R2	Relapse	47	EwS Treatment After Relapse	EwS	EwS	EwS	0.999993654680252	Patient4_T2
Patient4_T3___EwS Treatment After Relapse	CIC	Ewing	1.3771509264915948e-4	Yes_Yes	Relapse Treatment	R3	Relapse	68	EwS Treatment After Relapse	EwS	EwS	EwS	0.9998622385501862	Patient4_T3
Patient4_T3___EwS Treatment After Relapse	EwS	Ewing	0.9998622385501862	Yes_Yes	Relapse Treatment	R3	Relapse	68	EwS Treatment After Relapse	EwS	EwS	EwS	0.9998622385501862	Patient4_T3
Patient4_T3___EwS Treatment After Relapse	NCC	Ewing	4.435291433826927e-8	Yes_Yes	Relapse Treatment	R3	Relapse	68	EwS Treatment After Relapse	EwS	EwS	EwS	0.9998622385501862	Patient4_T3
Patient5_T1___EwS Diagnosis	CIC	Ewing	1.0475687997961726e-07	No_No	Diagnosis	D1	Relapse	0	EwS Diagnosis	EwS	EwS	EwS	0.9999998992443084	Patient5_T1
Patient5_T1___EwS Diagnosis	EwS	Ewing	0.9999998992443084	No_No	Diagnosis	D1	Relapse	0	EwS Diagnosis	EwS	EwS	EwS	0.9999998992443084	Patient5_T1
Patient5_T1___EwS Diagnosis	NCC	Ewing	4.625124724929458e-9	No_No	Diagnosis	D1	Relapse	0	EwS Diagnosis	EwS	EwS	EwS	0.9999998992443084	Patient5_T1
Patient5_T2___EwS First-Line Treatment	CIC	Ewing	0.10785632287754561	Yes_No	On Treatment	T1	Relapse	28	EwS First-Line Treatment	EwS	NCC	NCC	0.35978244405826554	Patient5_T2
Patient5_T2___EwS First-Line Treatment	EwS	Ewing	0.35978244405826554	Yes_No	On Treatment	T1	Relapse	28	EwS First-Line Treatment	EwS	NCC	NCC	0.35978244405826554	Patient5_T2
Patient5_T2___EwS First-Line Treatment	NCC	Ewing	0.5323612328886055	Yes_No	On Treatment	T1	Relapse	28	EwS First-Line Treatment	EwS	NCC	NCC	0.35978244405826554	Patient5_T2
Patient5_T3___EwS First-Line Treatment	CIC	Ewing	0.031485406428229175	Yes_No	On Treatment	T2	Relapse	54	EwS First-Line Treatment	EwS	NCC	NCC	0.10551022624574835	Patient5_T3
Patient5_T3___EwS First-Line Treatment	EwS	Ewing	0.10551022624574835	Yes_No	On Treatment	T2	Relapse	54	EwS First-Line Treatment	EwS	NCC	NCC	0.10551022624574835	Patient5_T3
Patient5_T3___EwS First-Line Treatment	NCC	Ewing	0.8630043680012226	Yes_No	On Treatment	T2	Relapse	54	EwS First-Line Treatment	EwS	NCC	NCC	0.10551022624574835	Patient5_T3
Patient5_T4___EwS Relapse	CIC	Ewing	2.6881905128123053e-6	No_Yes	Relapse	R1	Relapse	405	EwS Relapse	EwS	EwS	EwS	0.9999973080158234	Patient5_T4
Patient5_T4___EwS Relapse	EwS	Ewing	0.9999973080158234	No_Yes	Relapse	R1	Relapse	405	EwS Relapse	EwS	EwS	EwS	0.9999973080158234	Patient5_T4
Patient5_T4___EwS Relapse	NCC	Ewing	5.175184767251817e-9	No_Yes	Relapse	R1	Relapse	405	EwS Relapse	EwS	EwS	EwS	0.9999973080158234	Patient5_T4
Patient5_T5___EwS Treatment After Relapse	CIC	Ewing	7.202341141565682e-6	Yes_Yes	Relapse Treatment	R2	Relapse	449	EwS Treatment After Relapse	EwS	EwS	EwS	0.9999927652835846	Patient5_T5
Patient5_T5___EwS Treatment After Relapse	EwS	Ewing	0.9999927652835846	Yes_Yes	Relapse Treatment	R2	Relapse	449	EwS Treatment After Relapse	EwS	EwS	EwS	0.9999927652835846	Patient5_T5
Patient5_T5___EwS Treatment After Relapse	NCC	Ewing	3.308012578220332e-8	Yes_Yes	Relapse Treatment	R2	Relapse	449	EwS Treatment After Relapse	EwS	EwS	EwS	0.9999927652835846	Patient5_T5
Patient5_T6___EwS Relapse	CIC	Ewing	7.47227155814727e-6	No_Yes	Relapse	R3	Relapse	523	EwS Relapse	EwS	EwS	EwS	0.9999925173997879	Patient5_T6
Patient5_T6___EwS Relapse	EwS	Ewing	0.9999925173997879	No_Yes	Relapse	R3	Relapse	523	EwS Relapse	EwS	EwS	EwS	0.9999925173997879	Patient5_T6
Patient5_T6___EwS Relapse	NCC	Ewing	9.60779139530521e-9	No_Yes	Relapse	R3	Relapse	523	EwS Relapse	EwS	EwS	EwS	0.9999925173997879	Patient5_T6
Patient5_T7___EwS Treatment After Relapse	CIC	Ewing	2.8066314941841597e-5	Yes_Yes	Relapse Treatment	R4	Relapse	567	EwS Treatment After Relapse	EwS	EwS	EwS	0.9999719074964524	Patient5_T7
Patient5_T7___EwS Treatment After Relapse	EwS	Ewing	0.9999719074964524	Yes_Yes	Relapse Treatment	R4	Relapse	567	EwS Treatment After Relapse	EwS	EwS	EwS	0.9999719074964524	Patient5_T7
Patient5_T7___EwS Treatment After Relapse	NCC	Ewing	2.428124843275037e-8	Yes_Yes	Relapse Treatment	R4	Relapse	567	EwS Treatment After Relapse	EwS	EwS	EwS	0.9999719074964524	Patient5_T7
Patient5_T8___EwS Treatment After Relapse	CIC	Ewing	9.815454179478423e-6	Yes_Yes	Relapse Treatment	R5	Relapse	586	EwS Treatment After Relapse	EwS	EwS	EwS	0.9999901562213898	Patient5_T8
Patient5_T8___EwS Treatment After Relapse	EwS	Ewing	0.9999901562213898	Yes_Yes	Relapse Treatment	R5	Relapse	586	EwS Treatment After Relapse	EwS	EwS	EwS	0.9999901562213898	Patient5_T8
Patient5_T8___EwS Treatment After Relapse	NCC	Ewing	2.8432387088178635e-8	Yes_Yes	Relapse Treatment	R5	Relapse	586	EwS Treatment After Relapse	EwS	EwS	EwS	0.9999901562213898	Patient5_T8
Patient5_T9___EwS Treatment After Relapse	CIC	Ewing	8.034541962176789e-7	Yes_Yes	Relapse Treatment	R6	Relapse	651	EwS Treatment After Relapse	EwS	EwS	EwS	0.9999991913795472	Patient5_T9
Patient5_T9___EwS Treatment After Relapse	EwS	Ewing	0.9999991913795472	Yes_Yes	Relapse Treatment	R6	Relapse	651	EwS Treatment After Relapse	EwS	EwS	EwS	0.9999991913795472	Patient5_T9
Patient5_T9___EwS Treatment After Relapse	NCC	Ewing	5.709042613644133e-9	Yes_Yes	Relapse Treatment	R6	Relapse	651	EwS Treatment After Relapse	EwS	EwS	EwS	0.9999991913795472	Patient5_T9
Patient6_T1___EwS Relapse	CIC	Ewing	3.551084539592608e-6	No_Yes	Relapse	R1	Relapse	0	EwS Relapse	EwS	EwS	EwS	0.9999964267730713	Patient6_T1
Patient6_T1___EwS Relapse	EwS	Ewing	0.9999964267730713	No_Yes	Relapse	R1	Relapse	0	EwS Relapse	EwS	EwS	EwS	0.9999964267730713	Patient6_T1
Patient6_T1___EwS Relapse	NCC	Ewing	2.136612142573935e-8	No_Yes	Relapse	R1	Relapse	0	EwS Relapse	EwS	EwS	EwS	0.9999964267730713	Patient6_T1
Patient6_T2___EwS Relapse	CIC	Ewing	3.636484797913653e-5	No_Yes	Relapse	R2	Relapse	22	EwS Relapse	EwS	EwS	EwS	0.9999635945081711	Patient6_T2
Patient6_T2___EwS Relapse	EwS	Ewing	0.9999635945081711	No_Yes	Relapse	R2	Relapse	22	EwS Relapse	EwS	EwS	EwS	0.9999635945081711	Patient6_T2
Patient6_T2___EwS Relapse	NCC	Ewing	4.034636828763871e-8	No_Yes	Relapse	R2	Relapse	22	EwS Relapse	EwS	EwS	EwS	0.9999635945081711	Patient6_T2
Patient6_T3___EwS Relapse	CIC	Ewing	1.940484932970037e-5	No_Yes	Relapse	R3	Relapse	35	EwS Relapse	EwS	EwS	EwS	0.9999805671691895	Patient6_T3
Patient6_T3___EwS Relapse	EwS	Ewing	0.9999805671691895	No_Yes	Relapse	R3	Relapse	35	EwS Relapse	EwS	EwS	EwS	0.9999805671691895	Patient6_T3
Patient6_T3___EwS Relapse	NCC	Ewing	2.6947439782323836e-8	No_Yes	Relapse	R3	Relapse	35	EwS Relapse	EwS	EwS	EwS	0.9999805671691895	Patient6_T3
Patient6_T4___EwS Treatment After Relapse	CIC	Ewing	3.1030642681368902e-6	Yes_Yes	Relapse Treatment	R4	Relapse	43	EwS Treatment After Relapse	EwS	EwS	EwS	0.9999968815803528	Patient6_T4
Patient6_T4___EwS Treatment After Relapse	EwS	Ewing	0.9999968815803528	Yes_Yes	Relapse Treatment	R4	Relapse	43	EwS Treatment After Relapse	EwS	EwS	EwS	0.9999968815803528	Patient6_T4
Patient6_T4___EwS Treatment After Relapse	NCC	Ewing	1.4376013018567447e-8	Yes_Yes	Relapse Treatment	R4	Relapse	43	EwS Treatment After Relapse	EwS	EwS	EwS	0.9999968815803528	Patient6_T4
Patient7_T1___EwS Diagnosis	CIC	Ewing	5.707165588242204e-4	No_No	Diagnosis	D1	No \n Relapse	0	EwS Diagnosis	EwS	NCC	NCC	0.39097310748756864	Patient7_T1
Patient7_T1___EwS Diagnosis	EwS	Ewing	0.39097310748756864	No_No	Diagnosis	D1	No \n Relapse	0	EwS Diagnosis	EwS	NCC	NCC	0.39097310748756864	Patient7_T1
Patient7_T1___EwS Diagnosis	NCC	Ewing	0.6084561763646547	No_No	Diagnosis	D1	No \n Relapse	0	EwS Diagnosis	EwS	NCC	NCC	0.39097310748756864	Patient7_T1
Patient7_T2___EwS First-Line Treatment	CIC	Ewing	9.777400289643196e-5	Yes_No	On Treatment	T1	No \n Relapse	49	EwS First-Line Treatment	EwS	NCC	NCC	8.927122920786122e-4	Patient7_T2
Patient7_T2___EwS First-Line Treatment	EwS	Ewing	8.927122920786122e-4	Yes_No	On Treatment	T1	No \n Relapse	49	EwS First-Line Treatment	EwS	NCC	NCC	8.927122920786122e-4	Patient7_T2
Patient7_T2___EwS First-Line Treatment	NCC	Ewing	0.9990095136404037	Yes_No	On Treatment	T1	No \n Relapse	49	EwS First-Line Treatment	EwS	NCC	NCC	8.927122920786122e-4	Patient7_T2
Patient7_T3___EwS First-Line Treatment	CIC	Ewing	0.005340651176850219	Yes_No	On Treatment	T2	No \n Relapse	76	EwS First-Line Treatment	EwS	NCC	NCC	0.32517619726508856	Patient7_T3
Patient7_T3___EwS First-Line Treatment	EwS	Ewing	0.32517619726508856	Yes_No	On Treatment	T2	No \n Relapse	76	EwS First-Line Treatment	EwS	NCC	NCC	0.32517619726508856	Patient7_T3
Patient7_T3___EwS First-Line Treatment	NCC	Ewing	0.6694831519576255	Yes_No	On Treatment	T2	No \n Relapse	76	EwS First-Line Treatment	EwS	NCC	NCC	0.32517619726508856	Patient7_T3
Patient8_T1___EwS Diagnosis	CIC	Ewing	4.969055958398258e-4	No_No	Diagnosis	D1	Relapse	0	EwS Diagnosis	EwS	EwS	EwS	0.9995030004501343	Patient8_T1
Patient8_T1___EwS Diagnosis	EwS	Ewing	0.9995030004501343	No_No	Diagnosis	D1	Relapse	0	EwS Diagnosis	EwS	EwS	EwS	0.9995030004501343	Patient8_T1
Patient8_T1___EwS Diagnosis	NCC	Ewing	9.19792108927231e-8	No_No	Diagnosis	D1	Relapse	0	EwS Diagnosis	EwS	EwS	EwS	0.9995030004501343	Patient8_T1
Patient8_T2___EwS First-Line Treatment	CIC	Ewing	0.001458153112327452	Yes_No	On Treatment	T1	Relapse	46	EwS First-Line Treatment	EwS	NCC	NCC	0.11243838382056565	Patient8_T2
Patient8_T2___EwS First-Line Treatment	EwS	Ewing	0.11243838382056565	Yes_No	On Treatment	T1	Relapse	46	EwS First-Line Treatment	EwS	NCC	NCC	0.11243838382056565	Patient8_T2
Patient8_T2___EwS First-Line Treatment	NCC	Ewing	0.8861034635990858	Yes_No	On Treatment	T1	Relapse	46	EwS First-Line Treatment	EwS	NCC	NCC	0.11243838382056565	Patient8_T2
Patient8_T3___EwS First-Line Treatment	CIC	Ewing	4.0073916974733923e-4	Yes_No	On Treatment	T2	Relapse	60	EwS First-Line Treatment	EwS	NCC	NCC	0.005423664521937096	Patient8_T3
Patient8_T3___EwS First-Line Treatment	EwS	Ewing	0.005423664521937096	Yes_No	On Treatment	T2	Relapse	60	EwS First-Line Treatment	EwS	NCC	NCC	0.005423664521937096	Patient8_T3
Patient8_T3___EwS First-Line Treatment	NCC	Ewing	0.9941755969524384	Yes_No	On Treatment	T2	Relapse	60	EwS First-Line Treatment	EwS	NCC	NCC	0.005423664521937096	Patient8_T3
Patient8_T4___EwS Relapse	CIC	Ewing	0.003919900603686979	No_Yes	Relapse	R1	Relapse	179	EwS Relapse	EwS	EwS	EwS	0.9960797873497009	Patient8_T4
Patient8_T4___EwS Relapse	EwS	Ewing	0.9960797873497009	No_Yes	Relapse	R1	Relapse	179	EwS Relapse	EwS	EwS	EwS	0.9960797873497009	Patient8_T4
Patient8_T4___EwS Relapse	NCC	Ewing	3.101751569758005e-7	No_Yes	Relapse	R1	Relapse	179	EwS Relapse	EwS	EwS	EwS	0.9960797873497009	Patient8_T4
Patient9_T1___EwS Diagnosis	CIC	Ewing	0.0021906518865041982	No_No	Diagnosis	D1	No \n Relapse	0	EwS Diagnosis	EwS	EwS	EwS	0.9978090575695038	Patient9_T1
Patient9_T1___EwS Diagnosis	EwS	Ewing	0.9978090575695038	No_No	Diagnosis	D1	No \n Relapse	0	EwS Diagnosis	EwS	EwS	EwS	0.9978090575695038	Patient9_T1
Patient9_T1___EwS Diagnosis	NCC	Ewing	2.896118616657395e-7	No_No	Diagnosis	D1	No \n Relapse	0	EwS Diagnosis	EwS	EwS	EwS	0.9978090575695038	Patient9_T1
Patient9_T2___EwS First-Line Treatment	CIC	Ewing	0.0032154474640981733	Yes_No	On Treatment	T1	No \n Relapse	12	EwS First-Line Treatment	EwS	NCC	NCC	0.22599710654532537	Patient9_T2
Patient9_T2___EwS First-Line Treatment	EwS	Ewing	0.22599710654532537	Yes_No	On Treatment	T1	No \n Relapse	12	EwS First-Line Treatment	EwS	NCC	NCC	0.22599710654532537	Patient9_T2
Patient9_T2___EwS First-Line Treatment	NCC	Ewing	0.7707874457225203	Yes_No	On Treatment	T1	No \n Relapse	12	EwS First-Line Treatment	EwS	NCC	NCC	0.22599710654532537	Patient9_T2
Patient9_T3___EwS First-Line Treatment	CIC	Ewing	0.015367573322407402	Yes_No	On Treatment	T2	No \n Relapse	28	EwS First-Line Treatment	EwS	NCC	NCC	0.043249391700726114	Patient9_T3
Patient9_T3___EwS First-Line Treatment	EwS	Ewing	0.043249391700726114	Yes_No	On Treatment	T2	No \n Relapse	28	EwS First-Line Treatment	EwS	NCC	NCC	0.043249391700726114	Patient9_T3
Patient9_T3___EwS First-Line Treatment	NCC	Ewing	0.9413830346822738	Yes_No	On Treatment	T2	No \n Relapse	28	EwS First-Line Treatment	EwS	NCC	NCC	0.043249391700726114	Patient9_T3
