# Supplementary material for: Cell-free DNA methylome and fragmentome analysis for relapse monitoring of Ewing sarcoma
Source: EMBO Mol Med. 2026 Mar 6;18(4):1342–57. doi: 10.1038/s44321-026-00396-7 (PMC13084053; doi:10.1038/s44321-026-00396-7)
Supplement: Supplementary file 10 — Source data Fig. 3 [file 44321_2026_396_MOESM10_ESM.zip › Figure3/Panel_B/Figure3B_source_data.csv]

case_fraction	sample1	meanModel_meanSplit__meanNCC_pred_EWS
0.001	GSM8489384	0.051796731189997364
0.001	GSM8489385	0.11442415077253895
0.001	GSM8489386	0.09896554639756851
0.001	GSM8489387	0.13806601262386822
0.001	GSM8489388	0.063687133331842255
0.001	GSM8489389	0.0784789296934356
0.001	GSM8489390	0.07528884572359809
0.001	GSM8489391	0.0915663657185442
0.001	GSM8489392	0.05657381992687546
0.001	GSM8489393	0.07140871229644107
0.001	GSM8489394	0.07225128684468572
0.001	GSM8489395	0.06831636519333294
0.001	GSM8489396	0.08814020439195772
0.001	GSM8489397	0.09752543103469387
0.001	GSM8489398	0.0852235866092834
0.001	GSM8489399	0.06550493063059433
0.001	GSM8489400	0.06832511465459003
0.001	GSM8489401	0.064174171171803
0.001	GSM8489402	0.06964219763344222
0.001	GSM8489403	0.07266877709373327
0.001	GSM8489404	0.1116454679247865
0.001	GSM8489405	0.08101635483450605
0.001	GSM8489406	0.09516159042850406
0.001	GSM8489407	0.08042085814240597
0.001	GSM8489408	0.07098024052036116
0.001	GSM8489409	0.08455790806398553
0.001	GSM8489410	0.06861884408727993
0.001	GSM8489411	0.08517427168003185
0.002	GSM8489384	0.11429712864067319
0.002	GSM8489385	0.0941939146715195
0.002	GSM8489386	0.14695986585221602
0.002	GSM8489387	0.12335144565848433
0.002	GSM8489388	0.1254513794254013
0.002	GSM8489389	0.11485058826759992
0.002	GSM8489390	0.0984287163487584
0.002	GSM8489391	0.11522545663268723
0.002	GSM8489392	0.11441072566593281
0.002	GSM8489393	0.11149308991187146
0.002	GSM8489394	0.09832235671118743
0.002	GSM8489395	0.09317928762455309
0.002	GSM8489396	0.09430612288531957
0.002	GSM8489397	0.08202962123667566
0.002	GSM8489398	0.060088864243892266
0.002	GSM8489399	0.09118006351492648
0.002	GSM8489400	0.07048734407146201
0.002	GSM8489401	0.06719253843144168
0.002	GSM8489402	0.07144850671019062
0.002	GSM8489403	0.09783548399006765
0.002	GSM8489404	0.06871076056708587
0.002	GSM8489405	0.07832937532905025
0.002	GSM8489406	0.10200755224155002
0.002	GSM8489407	0.0994236439492704
0.002	GSM8489408	0.12100075617369545
0.002	GSM8489409	0.11603159644361154
0.002	GSM8489410	0.16208734713479112
0.002	GSM8489411	0.09980122082192819
0.003	GSM8489384	0.20151960476915629
0.003	GSM8489385	0.18182193078117018
0.003	GSM8489386	0.15719124101755746
0.003	GSM8489387	0.16496851482634756
0.003	GSM8489388	0.11730158753686631
0.003	GSM8489389	0.17576039282503403
0.003	GSM8489390	0.14922148440535218
0.003	GSM8489391	0.10644053730136982
0.003	GSM8489392	0.08512496448051488
0.003	GSM8489393	0.14566276275863135
0.003	GSM8489394	0.12719195554281357
0.003	GSM8489395	0.09783557204841482
0.003	GSM8489396	0.09423511418048493
0.003	GSM8489397	0.13260484755405116
0.003	GSM8489398	0.14317658650996987
0.003	GSM8489399	0.14213613381050624
0.003	GSM8489400	0.18749070070982196
0.003	GSM8489401	0.11248707970641017
0.003	GSM8489402	0.18693246504114291
0.003	GSM8489403	0.1058436810434893
0.003	GSM8489404	0.11190223188195132
0.003	GSM8489405	0.19308245039451763
0.003	GSM8489406	0.1229770704944609
0.003	GSM8489407	0.10950607686835558
0.003	GSM8489408	0.1391026700711275
0.003	GSM8489409	0.150243679069613
0.003	GSM8489410	0.137849521939294
0.003	GSM8489411	0.14079660072710096
0.004	GSM8489384	0.15248376850620216
0.004	GSM8489385	0.16121698189910416
0.004	GSM8489386	0.1855458529557999
0.004	GSM8489387	0.17254396890181398
0.004	GSM8489388	0.16636368954535843
0.004	GSM8489389	0.1440202867447251
0.004	GSM8489390	0.19679649415644165
0.004	GSM8489391	0.19951502193837062
0.004	GSM8489392	0.17673634568427765
0.004	GSM8489393	0.20204570518268383
0.004	GSM8489394	0.10981124548961553
0.004	GSM8489395	0.2257393650035895
0.004	GSM8489396	0.12684538312240334
0.004	GSM8489397	0.18817604280473327
0.004	GSM8489398	0.1969623908165334
0.004	GSM8489399	0.14831456565724127
0.004	GSM8489400	0.13301731752195317
0.004	GSM8489401	0.17272225330208058
0.004	GSM8489402	0.18111929155743553
0.004	GSM8489403	0.10745369738273879
0.004	GSM8489404	0.10831658857520253
0.004	GSM8489405	0.18628850292173496
0.004	GSM8489406	0.193109113394183
0.004	GSM8489407	0.1551338151745279
0.004	GSM8489408	0.1433132760855403
0.004	GSM8489409	0.1340994882852889
0.004	GSM8489410	0.11072036421264819
0.004	GSM8489411	0.23072239663294994
0.005	GSM8489384	0.22711771987108254
0.005	GSM8489385	0.23757177779238114
0.005	GSM8489386	0.3110250736207707
0.005	GSM8489387	0.20141405919099253
0.005	GSM8489388	0.17619138206378657
0.005	GSM8489389	0.20667431867209168
0.005	GSM8489390	0.22491842988462013
0.005	GSM8489391	0.2243596056834622
0.005	GSM8489392	0.2029128214534806
0.005	GSM8489393	0.21391458214265174
0.005	GSM8489394	0.1767445172882143
0.005	GSM8489395	0.2524391769696603
0.005	GSM8489396	0.17155644719288363
0.005	GSM8489397	0.2518087065096624
0.005	GSM8489398	0.24387222925266647
0.005	GSM8489399	0.17889213989451866
0.005	GSM8489400	0.17743917229357767
0.005	GSM8489401	0.24293849937741202
0.005	GSM8489402	0.25541811553913146
0.005	GSM8489403	0.2122941962729367
0.005	GSM8489404	0.1782742062260667
0.005	GSM8489405	0.24884736623205803
0.005	GSM8489406	0.20948530699712742
0.005	GSM8489407	0.25507752699616704
0.005	GSM8489408	0.15727928905622016
0.005	GSM8489409	0.18154493394544238
0.005	GSM8489410	0.14601612817068635
0.005	GSM8489411	0.24450690469288322
0.006	GSM8489384	0.22617678334196598
0.006	GSM8489385	0.34727354539643757
0.006	GSM8489386	0.2614262250364409
0.006	GSM8489387	0.26832816643890894
0.006	GSM8489388	0.3149800470690415
0.006	GSM8489389	0.3215920493675053
0.006	GSM8489390	0.2414022040459305
0.006	GSM8489391	0.20108596094750172
0.006	GSM8489392	0.2745564531643607
0.006	GSM8489393	0.25887000452825043
0.006	GSM8489394	0.2747325315703491
0.006	GSM8489395	0.2949754665468853
0.006	GSM8489396	0.22850883605352917
0.006	GSM8489397	0.2616571806392112
0.006	GSM8489398	0.24239877145092356
0.006	GSM8489399	0.20386851452180813
0.006	GSM8489400	0.21875960163205083
0.006	GSM8489401	0.2032372295726453
0.006	GSM8489402	0.26065873429093006
0.006	GSM8489403	0.17396781083118368
0.006	GSM8489404	0.2417520728070549
0.006	GSM8489405	0.2509233137881273
0.006	GSM8489406	0.25827051477173707
0.006	GSM8489407	0.19148520685515513
0.006	GSM8489408	0.22466482964900517
0.006	GSM8489409	0.20595178948735413
0.006	GSM8489410	0.15265736179352007
0.006	GSM8489411	0.2269595763591662
0.007	GSM8489384	0.3488059164090824
0.007	GSM8489385	0.3171801274832545
0.007	GSM8489386	0.3661859302165078
0.007	GSM8489387	0.3206272024451717
0.007	GSM8489388	0.39234174391899945
0.007	GSM8489389	0.3642386112343745
0.007	GSM8489390	0.27358828941774416
0.007	GSM8489391	0.31731780928346764
0.007	GSM8489392	0.2472905166258001
0.007	GSM8489393	0.263429654818963
0.007	GSM8489394	0.1756442489966548
0.007	GSM8489395	0.3228142570458024
0.007	GSM8489396	0.2752002654191345
0.007	GSM8489397	0.3492810906782745
0.007	GSM8489398	0.31125989149449634
0.007	GSM8489399	0.24482306114827837
0.007	GSM8489400	0.2664427326692613
0.007	GSM8489401	0.29446363264685943
0.007	GSM8489402	0.33841602208838356
0.007	GSM8489403	0.2226449109210927
0.007	GSM8489404	0.254864835799592
0.007	GSM8489405	0.24054937817236957
0.007	GSM8489406	0.3069397072388717
0.007	GSM8489407	0.310374737702635
0.007	GSM8489408	0.31501597875325993
0.007	GSM8489409	0.25500121045955193
0.007	GSM8489410	0.25100693363426896
0.007	GSM8489411	0.27590101956685176
0.008	GSM8489384	0.27891114518187593
0.008	GSM8489385	0.37269791258321
0.008	GSM8489386	0.2992790169714303
0.008	GSM8489387	0.37686760599900876
0.008	GSM8489388	0.33456807515990855
0.008	GSM8489389	0.34969899488457923
0.008	GSM8489390	0.39767854245853834
0.008	GSM8489391	0.4258926655542398
0.008	GSM8489392	0.30502237210237343
0.008	GSM8489393	0.31233585734193436
0.008	GSM8489394	0.25190889011589984
0.008	GSM8489395	0.3982971062514999
0.008	GSM8489396	0.37632000111124275
0.008	GSM8489397	0.42650616232406274
0.008	GSM8489398	0.42969350573544524
0.008	GSM8489399	0.2716405528114371
0.008	GSM8489400	0.2661699404226538
0.008	GSM8489401	0.29401470518258177
0.008	GSM8489402	0.31178383631642265
0.008	GSM8489403	0.2528280565762317
0.008	GSM8489404	0.3200706020758416
0.008	GSM8489405	0.38637136819854834
0.008	GSM8489406	0.3130830217466321
0.008	GSM8489407	0.292229296266
0.008	GSM8489408	0.3557658846378974
0.008	GSM8489409	0.3273269032462941
0.008	GSM8489410	0.18765903451953295
0.008	GSM8489411	0.4265473662686579
0.009	GSM8489384	0.36364164190873643
0.009	GSM8489385	0.4514958082192278
0.009	GSM8489386	0.5005703003034764
0.009	GSM8489387	0.47088243240903727
0.009	GSM8489388	0.5009239320463881
0.009	GSM8489389	0.40109583331589893
0.009	GSM8489390	0.3936773428229624
0.009	GSM8489391	0.4049411130889068
0.009	GSM8489392	0.3586633888396902
0.009	GSM8489393	0.42079836952046473
0.009	GSM8489394	0.35888036635070986
0.009	GSM8489395	0.4706635674383286
0.009	GSM8489396	0.4200546291056939
0.009	GSM8489397	0.4201846656200806
0.009	GSM8489398	0.4771204634746211
0.009	GSM8489399	0.3590981828739287
0.009	GSM8489400	0.31993720859952585
0.009	GSM8489401	0.3763741585661417
0.009	GSM8489402	0.462187405825009
0.009	GSM8489403	0.28722608680506656
0.009	GSM8489404	0.3961911538699859
0.009	GSM8489405	0.46137018429812515
0.009	GSM8489406	0.3626032264748246
0.009	GSM8489407	0.3200781783126891
0.009	GSM8489408	0.40144424684011737
0.009	GSM8489409	0.38869869631741577
0.009	GSM8489410	0.2741764211283154
0.009	GSM8489411	0.39748136312498566
0.01	GSM8489384	0.4197932868162395
0.01	GSM8489385	0.5067025437735744
0.01	GSM8489386	0.5220747096140895
0.01	GSM8489387	0.47513395009643605
0.01	GSM8489388	0.4539328463842109
0.01	GSM8489389	0.49389057226426697
0.01	GSM8489390	0.46435204618922205
0.01	GSM8489391	0.49868089448452096
0.01	GSM8489392	0.42732723059954075
0.01	GSM8489393	0.45689336761180194
0.01	GSM8489394	0.39096619717395875
0.01	GSM8489395	0.41753596683015604
0.01	GSM8489396	0.37772883985827077
0.01	GSM8489397	0.41154738885433795
0.01	GSM8489398	0.5566762183296715
0.01	GSM8489399	0.4150604904099051
0.01	GSM8489400	0.32796406835232866
0.01	GSM8489401	0.44522203096772567
0.01	GSM8489402	0.45309391908049795
0.01	GSM8489403	0.36906898664831034
0.01	GSM8489404	0.4189054752086183
0.01	GSM8489405	0.4489366431158128
0.01	GSM8489406	0.416762755187521
0.01	GSM8489407	0.3044080952180384
0.01	GSM8489408	0.431621948473313
0.01	GSM8489409	0.4188398052517316
0.01	GSM8489410	0.381673545551795
0.01	GSM8489411	0.46193673126482654
0.011	GSM8489384	0.536001822370402
0.011	GSM8489385	0.5330330379547034
0.011	GSM8489386	0.5586733462685918
0.011	GSM8489387	0.5795887299203312
0.011	GSM8489388	0.4865938656440917
0.011	GSM8489389	0.5328777119311312
0.011	GSM8489390	0.5581843501869463
0.011	GSM8489391	0.5393406536633817
0.011	GSM8489392	0.5128390785371213
0.011	GSM8489393	0.5665859629565706
0.011	GSM8489394	0.4559021636442625
0.011	GSM8489395	0.4181530015964693
0.011	GSM8489396	0.5264020486548611
0.011	GSM8489397	0.6324449430897005
0.011	GSM8489398	0.5664228107180425
0.011	GSM8489399	0.45272811758095544
0.011	GSM8489400	0.36613658878590954
0.011	GSM8489401	0.5106734374715937
0.011	GSM8489402	0.5754742884433918
0.011	GSM8489403	0.5341527438908232
0.011	GSM8489404	0.4256623782432387
0.011	GSM8489405	0.5699891698438477
0.011	GSM8489406	0.5142738082534057
0.011	GSM8489407	0.4966623372086732
0.011	GSM8489408	0.38883169504445136
0.011	GSM8489409	0.45383305691631337
0.011	GSM8489410	0.42353979411126047
0.011	GSM8489411	0.5859734387184673
0.012	GSM8489384	0.5961132747438873
0.012	GSM8489385	0.6883528607701175
0.012	GSM8489386	0.6355330900100639
0.012	GSM8489387	0.6112028673432913
0.012	GSM8489388	0.6440830102093112
0.012	GSM8489389	0.6943308935656578
0.012	GSM8489390	0.6043841991509918
0.012	GSM8489391	0.5729078803358101
0.012	GSM8489392	0.6190314105621032
0.012	GSM8489393	0.5466700981219939
0.012	GSM8489394	0.43980317395059726
0.012	GSM8489395	0.5360918624787238
0.012	GSM8489396	0.42561522978401295
0.012	GSM8489397	0.5766377339482077
0.012	GSM8489398	0.5860276744216137
0.012	GSM8489399	0.3898933558884458
0.012	GSM8489400	0.45979805659526246
0.012	GSM8489401	0.5967077211736391
0.012	GSM8489402	0.48178121762450876
0.012	GSM8489403	0.46149103080098514
0.012	GSM8489404	0.47394682457805154
0.012	GSM8489405	0.6446898238818991
0.012	GSM8489406	0.5306007539513251
0.012	GSM8489407	0.34781919140496625
0.012	GSM8489408	0.5117698509515084
0.012	GSM8489409	0.6367119348616639
0.012	GSM8489410	0.4605099167349596
0.012	GSM8489411	0.596708142932904
0.013	GSM8489384	0.5147819570846819
0.013	GSM8489385	0.7098810555444858
0.013	GSM8489386	0.6397370759142563
0.013	GSM8489387	0.6012809792719267
0.013	GSM8489388	0.638908164892399
0.013	GSM8489389	0.5747519573416848
0.013	GSM8489390	0.5991930088723956
0.013	GSM8489391	0.7222492319223216
0.013	GSM8489392	0.5049388807386118
0.013	GSM8489393	0.6178458769711739
0.013	GSM8489394	0.4835046934607909
0.013	GSM8489395	0.6397098611634385
0.013	GSM8489396	0.5619235922958604
0.013	GSM8489397	0.6735618199159599
0.013	GSM8489398	0.7070117261947623
0.013	GSM8489399	0.5658424272244179
0.013	GSM8489400	0.5052524970145409
0.013	GSM8489401	0.6150076722457396
0.013	GSM8489402	0.6124477272658885
0.013	GSM8489403	0.499093279864285
0.013	GSM8489404	0.6123265087514193
0.013	GSM8489405	0.7562684048678567
0.013	GSM8489406	0.4896031506257163
0.013	GSM8489407	0.514522312304657
0.013	GSM8489408	0.4881861528371656
0.013	GSM8489409	0.570173568095058
0.013	GSM8489410	0.4668175471893345
0.013	GSM8489411	0.6808943614851831
0.014	GSM8489384	0.5875712566671147
0.014	GSM8489385	0.6970929576616592
0.014	GSM8489386	0.7203385147055746
0.014	GSM8489387	0.7462274505703108
0.014	GSM8489388	0.7014164504059569
0.014	GSM8489389	0.742541461202054
0.014	GSM8489390	0.6598167286778203
0.014	GSM8489391	0.7330623599405934
0.014	GSM8489392	0.6653838768161091
0.014	GSM8489393	0.6885420406031246
0.014	GSM8489394	0.4360144100901482
0.014	GSM8489395	0.6207232631505603
0.014	GSM8489396	0.6081854128626724
0.014	GSM8489397	0.7324720906281504
0.014	GSM8489398	0.6572185495720471
0.014	GSM8489399	0.6005656704954467
0.014	GSM8489400	0.5370124441559694
0.014	GSM8489401	0.6613152754585863
0.014	GSM8489402	0.6681468792281291
0.014	GSM8489403	0.5238663609258232
0.014	GSM8489404	0.5992671095023926
0.014	GSM8489405	0.7457305895824774
0.014	GSM8489406	0.6412730029928615
0.014	GSM8489407	0.6316314729648517
0.014	GSM8489408	0.5903435414212902
0.014	GSM8489409	0.5804981187478955
0.014	GSM8489410	0.5283390908531489
0.014	GSM8489411	0.6485465427938581
0.015	GSM8489384	0.656020663564303
0.015	GSM8489385	0.8090773327295642
0.015	GSM8489386	0.8129742289021578
0.015	GSM8489387	0.7743566070588034
0.015	GSM8489388	0.6690144863103517
0.015	GSM8489389	0.7670354048725762
0.015	GSM8489390	0.754870150410193
0.015	GSM8489391	0.7277433615238372
0.015	GSM8489392	0.657773560842051
0.015	GSM8489393	0.6879985515416004
0.015	GSM8489394	0.529175054149413
0.015	GSM8489395	0.6552023474678474
0.015	GSM8489396	0.6865037101457608
0.015	GSM8489397	0.7040314428101143
0.015	GSM8489398	0.7412110727109639
0.015	GSM8489399	0.633189959325101
0.015	GSM8489400	0.5545199192296858
0.015	GSM8489401	0.6732463112932326
0.015	GSM8489402	0.7586024735645694
0.015	GSM8489403	0.4847950750849962
0.015	GSM8489404	0.5366328495098368
0.015	GSM8489405	0.689108632803993
0.015	GSM8489406	0.6086563855040821
0.015	GSM8489407	0.6196498002517318
0.015	GSM8489408	0.6434380208919052
0.015	GSM8489409	0.6703032120081495
0.015	GSM8489410	0.6028568591352996
0.015	GSM8489411	0.7449726716464988
0.016	GSM8489384	0.6701912363676789
0.016	GSM8489385	0.7495304910322442
0.016	GSM8489386	0.7602943706170626
0.016	GSM8489387	0.7874740951984064
0.016	GSM8489388	0.7660938729709645
0.016	GSM8489389	0.6724193071152388
0.016	GSM8489390	0.7633168357161592
0.016	GSM8489391	0.7793928744504116
0.016	GSM8489392	0.5753453023925049
0.016	GSM8489393	0.7850862263068829
0.016	GSM8489394	0.6347960790224725
0.016	GSM8489395	0.6978252925322641
0.016	GSM8489396	0.7054653785836782
0.016	GSM8489397	0.7225854578838126
0.016	GSM8489398	0.9195411318074136
0.016	GSM8489399	0.6435906024818905
0.016	GSM8489400	0.5480712451599525
0.016	GSM8489401	0.685026646067353
0.016	GSM8489402	0.723693925479198
0.016	GSM8489403	0.5598047863712773
0.016	GSM8489404	0.6791552847887244
0.016	GSM8489405	0.8239136925495971
0.016	GSM8489406	0.7550430763415021
0.016	GSM8489407	0.6315843634864602
0.016	GSM8489408	0.6921475554972006
0.016	GSM8489409	0.7502260993087378
0.016	GSM8489410	0.5762800760407055
0.016	GSM8489411	0.8054992586194354
0.017	GSM8489384	0.7457096868318123
0.017	GSM8489385	0.8031746624268087
0.017	GSM8489386	0.8037864449170855
0.017	GSM8489387	0.7800368675976763
0.017	GSM8489388	0.7237640711005229
0.017	GSM8489389	0.7371395309441717
0.017	GSM8489390	0.7324307116792158
0.017	GSM8489391	0.8010889693639358
0.017	GSM8489392	0.7428477526322432
0.017	GSM8489393	0.7753898854264483
0.017	GSM8489394	0.5919268355285885
0.017	GSM8489395	0.7842106588673654
0.017	GSM8489396	0.6951440272720066
0.017	GSM8489397	0.8555552107964002
0.017	GSM8489398	0.748780743250974
0.017	GSM8489399	0.7358911201419942
0.017	GSM8489400	0.6208497930421459
0.017	GSM8489401	0.7754284522893322
0.017	GSM8489402	0.7680009060658917
0.017	GSM8489403	0.5892936693943827
0.017	GSM8489404	0.6582007321886378
0.017	GSM8489405	0.7976069829478584
0.017	GSM8489406	0.6994301227673425
0.017	GSM8489407	0.6177903146072296
0.017	GSM8489408	0.733340481633369
0.017	GSM8489409	0.7700979770074617
0.017	GSM8489410	0.46116501584704567
0.017	GSM8489411	0.7366485336327585
0.018	GSM8489384	0.8112809947307535
0.018	GSM8489385	0.8539143420327882
0.018	GSM8489386	0.8897859466654404
0.018	GSM8489387	0.8145251647522159
0.018	GSM8489388	0.8977006927113631
0.018	GSM8489389	0.7672042994107233
0.018	GSM8489390	0.8109999937458993
0.018	GSM8489391	0.8252942874991918
0.018	GSM8489392	0.7616703988415449
0.018	GSM8489393	0.8202455431836874
0.018	GSM8489394	0.6257510681350776
0.018	GSM8489395	0.8168038183597829
0.018	GSM8489396	0.7366432150423731
0.018	GSM8489397	0.8746366445577529
0.018	GSM8489398	0.8232674001099823
0.018	GSM8489399	0.7398643658834866
0.018	GSM8489400	0.6332002327026968
0.018	GSM8489401	0.8065279402565133
0.018	GSM8489402	0.7406336628361542
0.018	GSM8489403	0.6260809508321217
0.018	GSM8489404	0.6232525236741204
0.018	GSM8489405	0.8244120566039675
0.018	GSM8489406	0.7986718118072337
0.018	GSM8489407	0.778703527372833
0.018	GSM8489408	0.7175847535010066
0.018	GSM8489409	0.7408268353564289
0.018	GSM8489410	0.6807464997563986
0.018	GSM8489411	0.8609558237847988
0.019	GSM8489384	0.8057770694366453
0.019	GSM8489385	0.7701317510998678
0.019	GSM8489386	0.855321916241777
0.019	GSM8489387	0.8457319955729753
0.019	GSM8489388	0.8087382394158109
0.019	GSM8489389	0.8636681786721184
0.019	GSM8489390	0.8574714892544376
0.019	GSM8489391	0.7619711922561238
0.019	GSM8489392	0.7533167818606986
0.019	GSM8489393	0.7874474303155795
0.019	GSM8489394	0.6784005487518191
0.019	GSM8489395	0.8779377611981142
0.019	GSM8489396	0.7929203652678778
0.019	GSM8489397	0.9220538078895382
0.019	GSM8489398	0.9044055718664429
0.019	GSM8489399	0.741972401248235
0.019	GSM8489400	0.6923594712784448
0.019	GSM8489401	0.8053058867071644
0.019	GSM8489402	0.8409259511737281
0.019	GSM8489403	0.7447702721531968
0.019	GSM8489404	0.6171054299311104
0.019	GSM8489405	0.843250966148563
0.019	GSM8489406	0.8360721678720826
0.019	GSM8489407	0.7703438299988687
0.019	GSM8489408	0.7323095437268623
0.019	GSM8489409	0.7914778878898583
0.019	GSM8489410	0.6149948716524576
0.019	GSM8489411	0.8501362970165093
0.02	GSM8489384	0.8192358149935121
0.02	GSM8489385	0.8645222007465355
0.02	GSM8489386	0.8697457488509264
0.02	GSM8489387	0.8774539794394063
0.02	GSM8489388	0.8518280266174271
0.02	GSM8489389	0.8684770231271085
0.02	GSM8489390	0.8682985623094244
0.02	GSM8489391	0.8750137855777296
0.02	GSM8489392	0.7746527016509358
0.02	GSM8489393	0.8173603710234303
0.02	GSM8489394	0.8080543323564802
0.02	GSM8489395	0.8168495259570885
0.02	GSM8489396	0.8470766139643422
0.02	GSM8489397	0.8542391358303411
0.02	GSM8489398	0.9109194619082434
0.02	GSM8489399	0.7729727809911254
0.02	GSM8489400	0.7599303235681737
0.02	GSM8489401	0.7492230496479402
0.02	GSM8489402	0.8972225919022535
0.02	GSM8489403	0.6813601104964885
0.02	GSM8489404	0.7860905087923321
0.02	GSM8489405	0.8917435549231596
0.02	GSM8489406	0.7755252784820021
0.02	GSM8489407	0.7893359140382987
0.02	GSM8489408	0.7595285856673523
0.02	GSM8489409	0.7219713521033531
0.02	GSM8489410	0.6889963184147984
0.02	GSM8489411	0.894592929734569
0.025	GSM8489384	0.9249103790219602
0.025	GSM8489385	0.9540749330527382
0.025	GSM8489386	0.8944653022449929
0.025	GSM8489387	0.9560112223199259
0.025	GSM8489388	0.8793546191120414
0.025	GSM8489389	0.9649201769210709
0.025	GSM8489390	0.9560633971328537
0.025	GSM8489391	0.9032617930682124
0.025	GSM8489392	0.8979382504386187
0.025	GSM8489393	0.8753312673851433
0.025	GSM8489394	0.8324591906196676
0.025	GSM8489395	0.8938276544246027
0.025	GSM8489396	0.8531352449690555
0.025	GSM8489397	0.8677248903492882
0.025	GSM8489398	0.9570560592813573
0.025	GSM8489399	0.9158472377666039
0.025	GSM8489400	0.8925011298369092
0.025	GSM8489401	0.8407249674509183
0.025	GSM8489402	0.9148116339906875
0.025	GSM8489403	0.8412983577596955
0.025	GSM8489404	0.8483203690903931
0.025	GSM8489405	0.9139895781506813
0.025	GSM8489406	0.9220911480008549
0.025	GSM8489407	0.8077810855234818
0.025	GSM8489408	0.8855723522516727
0.025	GSM8489409	0.8957826197368869
0.025	GSM8489410	0.8550454660140793
0.025	GSM8489411	0.9466446642394022
0.03	GSM8489384	0.9269200039892506
0.03	GSM8489385	0.9794406294724594
0.03	GSM8489386	0.924546011171389
0.03	GSM8489387	0.9611972368568414
0.03	GSM8489388	0.9900872145306319
0.03	GSM8489389	0.9777502295767267
0.03	GSM8489390	0.9558042749688107
0.03	GSM8489391	0.9001172141324069
0.03	GSM8489392	0.9376058540948778
0.03	GSM8489393	0.9512024129106857
0.03	GSM8489394	0.8571981984814137
0.03	GSM8489395	0.9662841868576458
0.03	GSM8489396	0.953184583477707
0.03	GSM8489397	0.9333349988607147
0.03	GSM8489398	0.9793446963178615
0.03	GSM8489399	0.9377938566115045
0.03	GSM8489400	0.8186217750401342
0.03	GSM8489401	0.9011522380917042
0.03	GSM8489402	0.9675427656131796
0.03	GSM8489403	0.8389764671890351
0.03	GSM8489404	0.9220725093580598
0.03	GSM8489405	0.9221861174445206
0.03	GSM8489406	0.8820246952788924
0.03	GSM8489407	0.9314246297564163
0.03	GSM8489408	0.9502825102585213
0.03	GSM8489409	0.9879276814569409
0.03	GSM8489410	0.9221868856994285
0.03	GSM8489411	0.9833190224782874
0.035	GSM8489384	0.9809712093470307
0.035	GSM8489385	0.9894789620601883
0.035	GSM8489386	0.9722213664736599
0.035	GSM8489387	0.9761310150936867
0.035	GSM8489388	0.9817245549625097
0.035	GSM8489389	0.9857380443018862
0.035	GSM8489390	0.9922057430664698
0.035	GSM8489391	0.9772211922259381
0.035	GSM8489392	0.9840734271337589
0.035	GSM8489393	0.954992662823239
0.035	GSM8489394	0.9630693608699289
0.035	GSM8489395	0.9596472749759443
0.035	GSM8489396	0.9545171962698455
0.035	GSM8489397	0.9925048505425453
0.035	GSM8489398	0.9830688830532754
0.035	GSM8489399	0.8903880158475698
0.035	GSM8489400	0.9715750265376643
0.035	GSM8489401	0.9871220897432417
0.035	GSM8489402	0.9904451343946159
0.035	GSM8489403	0.8976085366212869
0.035	GSM8489404	0.9630594657629107
0.035	GSM8489405	0.9575330920549032
0.035	GSM8489406	0.9680578999544494
0.035	GSM8489407	0.9769491920564324
0.035	GSM8489408	0.9309410336177879
0.035	GSM8489409	0.95130493433922525
0.035	GSM8489410	0.9550033584821348
0.035	GSM8489411	0.9655495697981716
0.04	GSM8489384	0.9749315268216655
0.04	GSM8489385	0.9781884967656651
0.04	GSM8489386	0.985160756385792
0.04	GSM8489387	0.9545188332230512
0.04	GSM8489388	0.9799928146100914
0.04	GSM8489389	0.9849784876152873
0.04	GSM8489390	0.9815059878677751
0.04	GSM8489391	0.9814805231711051
0.04	GSM8489392	0.9755468910286358
0.04	GSM8489393	0.9968668408880631
0.04	GSM8489394	0.9457036263255714
0.04	GSM8489395	0.9793315417161211
0.04	GSM8489396	0.9759201459965668
0.04	GSM8489397	0.9867618650609007
0.04	GSM8489398	0.9888069064572453
0.04	GSM8489399	0.9341020937245252
0.04	GSM8489400	0.9640893133782782
0.04	GSM8489401	0.9800551365355651
0.04	GSM8489402	0.9709029301615743
0.04	GSM8489403	0.8775069602890028
0.04	GSM8489404	0.9692031364978718
0.04	GSM8489405	0.9792752702674673
0.04	GSM8489406	0.9796233167027434
0.04	GSM8489407	0.9426507771758053
0.04	GSM8489408	0.9641648886492709
0.04	GSM8489409	0.9718242184937776
0.04	GSM8489410	0.9587526345458425
0.04	GSM8489411	0.9952800878961882
0.045	GSM8489384	0.9860419311869579
0.045	GSM8489385	0.9865088783053682
0.045	GSM8489386	0.9875418461741879
0.045	GSM8489387	0.9800814908537393
0.045	GSM8489388	0.9962231488708406
0.045	GSM8489389	0.9950281803441544
0.045	GSM8489390	0.9896725354056185
0.045	GSM8489391	0.9892280692925056
0.045	GSM8489392	0.9676252573089208
0.045	GSM8489393	0.9721980417497922
0.045	GSM8489394	0.9437919420151001
0.045	GSM8489395	0.9848416893307586
0.045	GSM8489396	0.993999972341458
0.045	GSM8489397	0.9871381838250439
0.045	GSM8489398	0.9978939007088542
0.045	GSM8489399	0.9836371419195706
0.045	GSM8489400	0.9654134787856213
0.045	GSM8489401	0.980019685283148
0.045	GSM8489402	0.986521554242447
0.045	GSM8489403	0.9178498451639394
0.045	GSM8489404	0.9757606310244029
0.045	GSM8489405	0.9967942040868103
0.045	GSM8489406	0.9978352455680569
0.045	GSM8489407	0.9466879581290277
0.045	GSM8489408	0.990037879048412
0.045	GSM8489409	0.9875670486474409
0.045	GSM8489410	0.9268035390135057
0.045	GSM8489411	0.9835519753915879
0.05	GSM8489384	0.9781608685853426
0.05	GSM8489385	0.9964941120738785
0.05	GSM8489386	0.976821357427227
0.05	GSM8489387	0.9708362735321745
0.05	GSM8489388	0.997212847789377
0.05	GSM8489389	0.9964948159312209
0.05	GSM8489390	0.9961929544534535
0.05	GSM8489391	0.994176973278448
0.05	GSM8489392	0.9955279570616782
0.05	GSM8489393	0.9913889339063316
0.05	GSM8489394	0.9837143942769617
0.05	GSM8489395	0.9749822373095356
0.05	GSM8489396	0.9887075163573027
0.05	GSM8489397	0.9940069428133468
0.05	GSM8489398	0.9976204749879738
0.05	GSM8489399	0.9962813568262383
0.05	GSM8489400	0.987920955538253
0.05	GSM8489401	0.9767944327810159
0.05	GSM8489402	0.9870173488596143
0.05	GSM8489403	0.8801834449324825
0.05	GSM8489404	0.9682749035247834
0.05	GSM8489405	0.9979073423092564
0.05	GSM8489406	0.9904003248775378
0.05	GSM8489407	0.9886970048103482
0.05	GSM8489408	0.9915647844287256
0.05	GSM8489409	0.9927286928476144
0.05	GSM8489410	0.9716861175569395
0.05	GSM8489411	0.9978779282778502
