# Supplementary material for: Cell-free DNA methylome and fragmentome analysis for relapse monitoring of Ewing sarcoma
Source: EMBO Mol Med. 2026 Mar 6;18(4):1342–57. doi: 10.1038/s44321-026-00396-7 (PMC13084053; doi:10.1038/s44321-026-00396-7)
Supplement: Supplementary file 11 — Source data Fig. 4 [file 44321_2026_396_MOESM11_ESM.zip]

Archive with 12 entries (9 files):
- Figure4/
- __MACOSX/._Figure4
- Figure4/.DS_Store
- __MACOSX/Figure4/._.DS_Store
- Figure4/Panel_B/
- __MACOSX/Figure4/._Panel_B
- Figure4/Panel_A/
- __MACOSX/Figure4/._Panel_A
- Figure4/Panel_B/Figure4B_source_data.xlsx
- __MACOSX/Figure4/Panel_B/._Figure4B_source_data.xlsx
- Figure4/Panel_A/Figure4A_source_data.csv
- __MACOSX/Figure4/Panel_A/._Figure4A_source_data.csv
