# Supplementary material for: Cell-free DNA methylome and fragmentome analysis for relapse monitoring of Ewing sarcoma
Source: EMBO Mol Med. 2026 Mar 6;18(4):1342–57. doi: 10.1038/s44321-026-00396-7 (PMC13084053; doi:10.1038/s44321-026-00396-7)
Supplement: Supplementary file 11 — Source data Fig. 4 [file 44321_2026_396_MOESM11_ESM.zip › Figure4/Panel_B/Figure4B_source_data.xlsx]

## Sheet: Heatmap
ichorTF

## Sheet: Heatmap Annotation
Clinical Diagnosis
