# Supplementary material for: Cell-free DNA methylome and fragmentome analysis for relapse monitoring of Ewing sarcoma
Source: EMBO Mol Med. 2026 Mar 6;18(4):1342–57. doi: 10.1038/s44321-026-00396-7 (PMC13084053; doi:10.1038/s44321-026-00396-7)
Supplement: Supplementary file 11 — Source data Fig. 4 [file 44321_2026_396_MOESM11_ESM.zip › Figure4/Panel_A/Figure4A_source_data.csv]

sample_name	Timepoint_description	Time	p100_150	ichorTumourFraction	cancer_subtype	sum_cancer	Total dip area (AOC combined model)	ichorTF	p100-150 bp	LIQUORICE	EwingSign	cancer	intersect	Clinical Diagnosis
NCC0006_D2	NCC	NA	0.10361419424596521	0.009132	NCC	0.001139432561912802	45.140781231694795	Negative	Negative	Negative	Negative	NCC	0	Negative
NCC0011	NCC	NA	0.10363159958130651	0.01413	NCC	0.0016495790546170131	69.67748160170818	Negative	Negative	Negative	Negative	NCC	0	Negative
NCC0012	NCC	NA	0.11206228123402666	0.007987	NCC	2.0336996496882876e-4	-103.78440655431056	Negative	Negative	Negative	Negative	NCC	0	Negative
NCC0017	NCC	NA	0.1049460722110755	0.00903	NCC	2.2244776305501543e-5	124.53306625894535	Negative	Negative	Negative	Negative	NCC	0	Negative
NCC0018	NCC	NA	0.12085242752540411	0.009513	NCC	1.0313954687801328e-4	-58.40404671290352	Negative	Negative	Negative	Negative	NCC	0	Negative
NCC0019	NCC	NA	0.1461106375106769	0.01139	NCC	0.3688234253296185	63.336303417287866	Negative	Negative	Negative	Negative	NCC	0	Negative
NCC0020	NCC	NA	0.1548602650476178	0.00634	NCC	0.001150655616665535	51.47811862652565	Negative	Negative	Negative	Negative	NCC	0	Negative
NCC0021	NCC	NA	0.16662228024531078	0.007033	NCC	0.064937778105909	-72.89613021981302	Negative	Negative	Negative	Negative	NCC	0	Negative
NCC0022	NCC	NA	0.1855363194735699	0.01132	NCC	0.1316651391591049	27.470586234648252	Negative	Positive	Negative	Negative	NCC	1	Negative
NCC0023	NCC	NA	0.16188993113785305	0.006467	NCC	0.007688262611191199	36.80099975490924	Negative	Negative	Negative	Negative	NCC	0	Negative
NCC0024	NCC	NA	0.1770084586837428	0.01233	NCC	0.24462597005773568	-110.80776773152112	Negative	Negative	Negative	Negative	NCC	0	Negative
NCC0025	NCC	NA	0.16576451919831486	0.01124	NCC	0.02352315971070438	-86.42431828459884	Negative	Negative	Negative	Negative	NCC	0	Negative
NCC0026	NCC	NA	0.16114802346084633	0.01245	NCC	3.592699226284367e-4	-13.761376486750574	Negative	Negative	Negative	Negative	NCC	0	Negative
NCC0027	NCC	NA	0.14897140899227143	0.009003	NCC	0.0023708971837569336	-128.86472461674524	Negative	Negative	Negative	Negative	NCC	0	Negative
NCC0028	NCC	NA	0.15094317362710696	0.007638	NCC	0.0031420036129716157	3.6724245224354086	Negative	Negative	Negative	Negative	NCC	0	Negative
NCC0029	NCC	NA	0.16625749901373493	0.00887	NCC	0.04845288410801294	33.64750786994485	Negative	Negative	Negative	Negative	NCC	0	Negative
NCC0030	NCC	NA	0.15551653675215976	0.004704	NCC	0.015007310984332063	-20.535181301032377	Negative	Negative	Negative	Negative	NCC	0	Negative
NCC0031	NCC	NA	0.16608083993858133	0.008132	NCC	0.001807287134586872	-117.319786722475	Negative	Negative	Negative	Negative	NCC	0	Negative
NCC0032	NCC	NA	0.1607627859731855	0.009262	NCC	0.02783951711760039	0.6337906637940538	Negative	Negative	Negative	Negative	NCC	0	Negative
NCC0033	NCC	NA	0.17874979458777293	0.006184	NCC	0.09819917414211743	39.31000368109204	Negative	Negative	Negative	Negative	NCC	0	Negative
NCC0034	NCC	NA	0.16114224092360366	0.01391	NCC	0.001954870738411624	-72.44663199048013	Negative	Negative	Negative	Negative	NCC	0	Negative
NCC0080_D3	NCC	NA	0.13154375409973418	0.006939	NCC	5.699644783875907e-4	-44.905155274349816	Negative	Negative	Negative	Negative	NCC	0	Negative
NCC0107_D3	NCC	NA	0.10067465952550081	0.003571	NCC	4.049114409589336e-5	29.679152746605578	Negative	Negative	Negative	Negative	NCC	0	Negative
NCC0124_D1	NCC	NA	0.1397390195869994	0.003371	NCC	0.010894811738345967	20.20640784844111	Negative	Negative	Negative	Negative	NCC	0	Negative
Patient10_T1	Relapse	0	0.20639076204042872	0.1069	CIC	0.9999999111955951	93.68317460820496	Positive	Positive	Negative	Positive	Cancer	3	Positive
Patient10_T2	Relapse Treatment	33	0.17068880555209237	0.1004	CIC	0.999999996462548	-32.83199273289097	Positive	Negative	Negative	Positive	Cancer	2	Positive
Patient11_T1	Diagnosis	0	0.16724559105383818	0.002571	EwS	0.041050103283063424	50.978971333888886	Negative	Negative	Negative	Negative	Cancer	0	Positive
Patient11_T2	On Treatment	20	0.16365087020815378	0.006393	EwS	2.43287867105839e-4	-89.50929693468241	Negative	Negative	Negative	Negative	Cancer	0	Positive
Patient11_T3	On Treatment	35	0.15848504372614708	0.007205	EwS	0.7745110021133526	-275.29167592911546	Negative	Negative	Positive	Positive	Cancer	2	Positive
Patient12_T1	Diagnosis	0	0.17915285236101836	0.004354	EwS	0.4141113984506112	3.796342910308616	Negative	Negative	Negative	Negative	Cancer	0	Positive
Patient12_T2	On Treatment	12	0.16385032581256503	0.009903	EwS	0.034236969554386806	107.31936970479865	Negative	Negative	Negative	Negative	Cancer	0	Positive
Patient13_T1	Diagnosis	0	0.20692802250647319	0.1021	CIC	0.9999999893566334	-92.87320107165952	Positive	Positive	Negative	Positive	Cancer	3	Positive
Patient13_T2	Relapse	45	0.19148008366089803	0.006076	CIC	0.1251308710930265	-131.9242249661655	Negative	Positive	Negative	Negative	Cancer	1	Positive
Patient13_T3	Relapse	193	0.2743080373491874	0.2045	CIC	0.9999997689042197	-107.36972343215434	Positive	Positive	Negative	Positive	Cancer	3	Positive
Patient13_T4	Relapse	217	0.23612420884290827	0.2609	CIC	0.9999998510475667	-316.04319060673697	Positive	Positive	Positive	Positive	Cancer	4	Positive
Patient14_T1	Diagnosis	0	0.206131679020622	0.00302	EwS	0.6884581370177983	-269.4208789489637	Negative	Positive	Positive	Positive	Cancer	3	Positive
Patient14_T2	On Treatment	14	0.15034518329848878	0	EwS	0.7017890921860992	-317.34310922662036	Negative	Negative	Positive	Positive	Cancer	2	Positive
Patient14_T3	On Treatment	28	0.1651084169556824	0.008813	EwS	0.2889005062681521	-93.97355384877724	Negative	Negative	Negative	Negative	Cancer	0	Positive
Patient15_T1	Relapse	0	0.19451318657967412	0.1791	EwS	0.9999999781477861	-309.0809156748687	Positive	Positive	Positive	Positive	Cancer	4	Positive
Patient15_T2	Relapse Treatment	28	0.1830194477237764	0.003654	EwS	0.23884194330746833	-70.86490966355552	Negative	Negative	Negative	Negative	Cancer	0	Positive
Patient15_T3	Relapse Treatment	48	0.18208169025764673	0.002826	EwS	0.14489807975427393	-19.21078474471552	Negative	Negative	Negative	Negative	Cancer	0	Positive
Patient15_T4	Relapse Treatment	121	0.18170481134631633	0.003416	EwS	0.0023783657268219454	-59.43195006703379	Negative	Negative	Negative	Negative	Cancer	0	Positive
Patient15_T5	Relapse Treatment	141	0.18884365059518923	0.002214	EwS	0.0204867303316646	22.768928311696893	Negative	Positive	Negative	Negative	Cancer	1	Positive
Patient15_T6	Relapse Treatment	162	0.18456672522314171	0.003488	EwS	5.719563499968504e-4	-98.85362437025574	Negative	Negative	Negative	Negative	Cancer	0	Positive
Patient16_T1	Diagnosis	0	0.2437900632423444	0.248	EwS	0.9999999270270374	-793.329131396986	Positive	Positive	Positive	Positive	Cancer	4	Positive
Patient16_T2	On Treatment	26	0.16866362618282404	0.002726	EwS	0.9575618272671927	84.77759425470407	Negative	Negative	Negative	Positive	Cancer	1	Positive
Patient17_T1	Diagnosis	0	0.1663665689865204	0.002097	EwS	0.14348951208036814	-46.44540858617158	Negative	Negative	Negative	Negative	Cancer	0	Positive
Patient18_T1	Relapse	0	0.19439369583081878	0.003569	EwS	0.7540521875863276	-36.92448205931848	Negative	Positive	Negative	Positive	Cancer	2	Positive
Patient18_T2	Relapse Treatment	34	0.18377502972501575	0.002977	EwS	0.11992707229306689	-132.24235203601842	Negative	Negative	Negative	Negative	Cancer	0	Positive
Patient18_T3	Relapse Treatment	54	0.1894536079855239	0.005701	EwS	0.6681354167674705	-339.06388228162905	Negative	Positive	Positive	Positive	Cancer	3	Positive
Patient18_T4	Relapse	82	0.186459899477701	0.001569	EwS	0.058021626358118375	-162.53598186088914	Negative	Positive	Positive	Negative	Cancer	2	Positive
Patient18_T5	Relapse	91	0.18003376466097096	0.002151	EwS	0.9472750294654522	40.98184413188539	Negative	Negative	Negative	Positive	Cancer	1	Positive
Patient18_T6	Relapse	105	0.18629029970091107	0.001469	EwS	0.031105702477806692	10.750152627432696	Negative	Positive	Negative	Negative	Cancer	1	Positive
Patient18_T7	Relapse Treatment	134	0.1987050545245633	0.01212	EwS	0.6151732674170984	-206.78326639303367	Negative	Positive	Positive	Positive	Cancer	3	Positive
Patient18_T8	Relapse Treatment	145	0.2177991465215504	0.004935	EwS	0.01603148386130319	-86.07089103396528	Negative	Positive	Negative	Negative	Cancer	1	Positive
Patient18_T9	Relapse Treatment	161	0.1531435080586657	0.01665	EwS	0.9999983363726177	-52.33435945846968	Negative	Negative	Negative	Positive	Cancer	1	Positive
Patient19_T1	Diagnosis	0	0.16231654398434936	0.002809	EwS	0.004902267706272957	77.5013418551557	Negative	Negative	Negative	Negative	Cancer	0	Positive
Patient1_T1	Diagnosis	0	0.23054589369982648	0.1132	EwS	0.9999999974269677	-637.6013100449625	Positive	Positive	Positive	Positive	Cancer	4	Positive
Patient1_T2	On Treatment	91	0.1629973333903094	0.001928	EwS	0.27367021120973145	-188.28875918687783	Negative	Negative	Positive	Negative	Cancer	1	Positive
Patient1_T3	On Treatment	119	0.15334297014301096	0.002042	EwS	0.12504202986111543	-118.13161880880271	Negative	Negative	Negative	Negative	Cancer	0	Positive
Patient20_T1	On Treatment	0	0.1484938203753646	0.008935	EwS	1.1536297310559717e-5	-27.7360442416097	Negative	Negative	Negative	Negative	Cancer	0	Positive
Patient20_T2	On Treatment	14	0.13121545157810405	0.01559	EwS	0.06535227103408728	235.78937255209257	Negative	Negative	Negative	Negative	Cancer	0	Positive
Patient21_T1	On Treatment	0	0.16977180828376776	0.008693	EwS	0.9459606738295405	-81.18064709858491	Negative	Negative	Negative	Positive	Cancer	1	Positive
Patient21_T2	On Treatment	13	0.1608953352251096	0.008104	EwS	7.396020097580092e-6	30.65972778054049	Negative	Negative	Negative	Negative	Cancer	0	Positive
Patient21_T3	On Treatment	132	0.1755377619785687	0.004537	EwS	0.0065037555664968945	14.557749939313537	Negative	Negative	Negative	Negative	Cancer	0	Positive
Patient22_T1	On Treatment	0	0.14242800202032688	0.004415	EwS	2.186987904316302e-5	-53.22584487531174	Negative	Negative	Negative	Negative	Cancer	0	Positive
Patient22_T2	On Treatment	14	0.16184926892120527	0.009272	EwS	0.017819562593775654	190.25468805316203	Negative	Negative	Negative	Negative	Cancer	0	Positive
Patient23_T1	Diagnosis	0	0.3264976702109134	0.1875	EwS	0.9999990408666024	-1122.6603516154364	Positive	Positive	Positive	Positive	Cancer	4	Positive
Patient23_T2	On Treatment	14	0.14738168600425822	0.002525	EwS	0.042760663716602323	27.15409992307117	Negative	Negative	Negative	Negative	Cancer	0	Positive
Patient23_T3	On Treatment	28	0.15283048361851023	0.01076	EwS	0.024432010033121402	-283.48523038991107	Negative	Negative	Positive	Negative	Cancer	1	Positive
Patient23_T4	On Treatment	137	0.1578661339472553	0.009094	EwS	0.009843772116352753	202.49259848211543	Negative	Negative	Negative	Negative	Cancer	0	Positive
Patient24_T1	On Treatment	0	0.1721667120299814	0.003655	EwS	0.13708332912884533	80.84004826124024	Negative	Negative	Negative	Negative	Cancer	0	Positive
Patient24_T2	On Treatment	14	0.16873204885777052	0.005045	EwS	0.0026049126634018604	-225.27405133850868	Negative	Negative	Positive	Negative	Cancer	1	Positive
Patient25_T1	Diagnosis	0	0.18989504418407124	0.1787	EwS	0.9999976321114872	-145.53870088474056	Positive	Positive	Negative	Positive	Cancer	3	Positive
Patient25_T2	On Treatment	27	0.17674052265760137	0.005227	EwS	0.025342450025095938	-140.45894893487684	Negative	Negative	Negative	Negative	Cancer	0	Positive
Patient26_T1	Diagnosis	0	0.2321055665736477	0.09027	EwS	1.0000000004110383	60.538800649138864	Positive	Positive	Negative	Positive	Cancer	3	Positive
Patient26_T3	On Treatment	35	0.1701634056213485	0.00832	EwS	0.04753797658409703	-48.23492200212457	Negative	Negative	Negative	Negative	Cancer	0	Positive
Patient2_T1	Relapse	0	0.18017843335585024	0.009962	CIC	0.9999998321104747	-162.2409362773774	Negative	Negative	Positive	Positive	Cancer	2	Positive
Patient2_T2	Relapse Treatment	77	0.16685986801884498	0.004041	CIC	0.6539840774088166	-226.9415040946888	Negative	Negative	Positive	Positive	Cancer	2	Positive
Patient2_T3	Relapse Treatment	98	0.1514472778908869	0.003792	CIC	0.9990629800968325	-44.378989984476995	Negative	Negative	Negative	Positive	Cancer	1	Positive
Patient2_T4	Relapse	147	0.21723135925980497	0.09115	CIC	0.9999999463925153	-253.49412200226377	Positive	Positive	Positive	Positive	Cancer	4	Positive
Patient3_T1	Diagnosis	0	0.20304530125470185	0.002676	EwS	0.9609259494415414	-284.2715597929976	Negative	Positive	Positive	Positive	Cancer	3	Positive
Patient3_T2	On Treatment	47	0.197712288529555	0.002119	EwS	0.11989062567288765	-4.855862042321013	Negative	Positive	Negative	Negative	Cancer	1	Positive
Patient3_T3	On Treatment	98	0.17662936175703378	0.007291	EwS	0.3457989827101963	61.95326980767824	Negative	Negative	Negative	Negative	Cancer	0	Positive
Patient4_T1	Relapse	0	0.3275956116405812	0.2353	EwS	0.9999998444284014	-579.2844208988191	Positive	Positive	Positive	Positive	Cancer	4	Positive
Patient4_T2	Relapse Treatment	47	0.20754610995593428	0.1285	EwS	0.9999999343085294	-158.180230035459	Positive	Positive	Positive	Positive	Cancer	4	Positive
Patient4_T3	Relapse Treatment	68	0.25351511653513414	0.1688	EwS	0.9999999536428353	-190.53403771851856	Positive	Positive	Positive	Positive	Cancer	4	Positive
Patient5_T1	Diagnosis	0	0.22469963454494804	0.05135	EwS	1.0000000040011885	-1289.2086300791648	Positive	Positive	Positive	Positive	Cancer	4	Positive
Patient5_T2	On Treatment	28	0.17356079158137355	0.01193	EwS	0.46763876693581113	-110.3358001908942	Negative	Negative	Negative	Negative	Cancer	0	Positive
Patient5_T3	On Treatment	54	0.1850516864934721	0.004069	EwS	0.13699563267397752	-212.03074619951855	Negative	Positive	Positive	Negative	Cancer	2	Positive
Patient5_T4	Relapse	405	0.23113390548185905	0.01045	EwS	0.9999999962063363	-1280.2898099794193	Negative	Positive	Positive	Positive	Cancer	3	Positive
Patient5_T5	Relapse Treatment	449	0.20674788168840846	0.01201	EwS	0.9999999676247262	-644.6643374999767	Negative	Positive	Positive	Positive	Cancer	3	Positive
Patient5_T6	Relapse	523	0.2185847430349413	0.01218	EwS	0.9999999896713461	-1081.5002200114698	Negative	Positive	Positive	Positive	Cancer	3	Positive
Patient5_T7	Relapse Treatment	567	0.22216825309157384	0.01821	EwS	0.9999999738113942	-1222.5849059642987	Negative	Positive	Positive	Positive	Cancer	3	Positive
Patient5_T8	Relapse Treatment	586	0.21758305426404798	0.004628	EwS	0.9999999716755692	-248.42554476235156	Negative	Positive	Positive	Positive	Cancer	3	Positive
Patient5_T9	Relapse Treatment	651	0.27089706678411685	0.009307	EwS	0.9999999948337434	-395.3442350544	Negative	Positive	Positive	Positive	Cancer	3	Positive
Patient6_T1	Relapse	0	0.20736764999270443	0.189	EwS	0.999999977857611	-1112.2495290333484	Positive	Positive	Positive	Positive	Cancer	4	Positive
Patient6_T2	Relapse	22	0.2994945460203479	0.3364	EwS	0.9999999593561502	-1375.4321619652255	Positive	Positive	Positive	Positive	Cancer	4	Positive
Patient6_T3	Relapse	35	0.1794492261353158	0.2259	EwS	0.9999999720185192	-817.5295634210138	Positive	Negative	Positive	Positive	Cancer	3	Positive
Patient6_T4	Relapse Treatment	43	0.1990626632106451	0.3074	EwS	0.9999999846446209	-1296.2477667681094	Positive	Positive	Positive	Positive	Cancer	4	Positive
Patient7_T1	Diagnosis	0	0.16920677878088883	0.002046	EwS	0.3915438240463929	-97.17819227568296	Negative	Negative	Negative	Negative	Cancer	0	Positive
Patient7_T2	On Treatment	49	0.17168746301344856	0.007019	EwS	9.904862949750442e-4	-17.33701082164157	Negative	Negative	Negative	Negative	Cancer	0	Positive
Patient7_T3	On Treatment	76	0.16122811555550323	0.007591	EwS	0.3305168484419388	-103.72987629372778	Negative	Negative	Negative	Negative	Cancer	0	Positive
Patient8_T1	Diagnosis	0	0.20620864483851498	0.2176	EwS	0.9999999060459741	-786.9102920929604	Positive	Positive	Positive	Positive	Cancer	4	Positive
Patient8_T2	On Treatment	46	0.1781449198543928	0.009781	EwS	0.1138965369328931	43.61976715363542	Negative	Negative	Negative	Negative	Cancer	0	Positive
Patient8_T3	On Treatment	60	0.1975269939071576	0.01647	EwS	0.005824403691684435	-141.58393026539582	Negative	Positive	Negative	Negative	Cancer	1	Positive
Patient8_T4	Relapse	179	0.22915108178848653	0.2654	EwS	0.9999996879533879	-1021.5615109119292	Positive	Positive	Positive	Positive	Cancer	4	Positive
Patient9_T1	Diagnosis	0	0.20058830144023163	0.2538	EwS	0.999999709456008	-735.013259547617	Positive	Positive	Positive	Positive	Cancer	4	Positive
Patient9_T2	On Treatment	12	0.1793391597577161	0.004079	EwS	0.22921255400942356	-126.22358773434576	Negative	Negative	Negative	Negative	Cancer	0	Positive
Patient9_T3	On Treatment	28	0.19307613922552624	0.003405	EwS	0.058616965023133516	168.2547774554315	Negative	Positive	Negative	Negative	Cancer	1	Positive
