# Supplementary material for: Cell-free DNA methylome and fragmentome analysis for relapse monitoring of Ewing sarcoma
Source: EMBO Mol Med. 2026 Mar 6;18(4):1342–57. doi: 10.1038/s44321-026-00396-7 (PMC13084053; doi:10.1038/s44321-026-00396-7)
Supplement: Supplementary file 12 — Source data Fig. 5 [file 44321_2026_396_MOESM12_ESM.zip]

Archive with 12 entries (9 files):
- Figure5/
- __MACOSX/._Figure5
- Figure5/.DS_Store
- __MACOSX/Figure5/._.DS_Store
- Figure5/Panel_E/
- __MACOSX/Figure5/._Panel_E
- Figure5/Panel_A_D/
- __MACOSX/Figure5/._Panel_A_D
- Figure5/Panel_E/Figure4E_source_data.xlsx
- __MACOSX/Figure5/Panel_E/._Figure4E_source_data.xlsx
- Figure5/Panel_A_D/Figure4A_D_source_data.xlsx
- __MACOSX/Figure5/Panel_A_D/._Figure4A_D_source_data.xlsx
