# Supplementary material for: Cell-free DNA methylome and fragmentome analysis for relapse monitoring of Ewing sarcoma
Source: EMBO Mol Med. 2026 Mar 6;18(4):1342–57. doi: 10.1038/s44321-026-00396-7 (PMC13084053; doi:10.1038/s44321-026-00396-7)
Supplement: Supplementary file 12 — Source data Fig. 5 [file 44321_2026_396_MOESM12_ESM.zip › Figure5/Panel_A_D/Figure4A_D_source_data.xlsx]

## Sheet: ichorTF
sample_name

## Sheet: p100_150
sample_name

## Sheet: LIQUORICE
G1_amplitude

## Sheet: EwingSign
sample_name
